# Supplementary material for: Alpine Adaptive Mechanism on Rhizosphere Microbes Recruitment of Crepis napifera (Franch.) Babc. by Multi-Omics Analysis
Source: Biology (Basel). 2025 Mar 27;14(4):345. doi: 10.3390/biology14040345 (PMC12025305; doi:10.3390/biology14040345)
Supplement: Supplementary file 1 [file biology-14-00345-s001.zip]

Archive with 10 entries (10 files):
- Figure S3 Heatmap of abundance of microbial communities at genus level.tif
- Figure S4 Schematic of metabolism and genes involved in the terpenoid biosynthesis at different altitude.tif
- Table S1 Primers used for qRT-PCR in this study.xlsx
- Table S2 Phenotype statistics under different altitude conditions.xlsx
- Table S3 Quality control of sequencing results.xlsx
- Table S4 Statistics of differentially expressed genes.xlsx
- Table S5 GO analysis of genes obtained through WGCNA analysis.xlsx
- Table S6 KEGG analysis of enriched metabolism.xlsx
- Figure S1 WGCNA analysis and expression trend analysis.tif
- Figure S2 Differentially expressed metabolites classification and cluster analysis.jpg
