# Supplementary material for: Alpine Adaptive Mechanism on Rhizosphere Microbes Recruitment of Crepis napifera (Franch.) Babc. by Multi-Omics Analysis
Source: Biology (Basel). 2025 Mar 27;14(4):345. doi: 10.3390/biology14040345 (PMC12025305; doi:10.3390/biology14040345)
Supplement: Supplementary file 1 [file biology-14-00345-s001.zip › Table S1 Primers used for qRT-PCR in this study.xlsx]

## Sheet: Sheet1
Table S1 Primers used for qRT-PCR in this study
Primiers name	Sequence
Cluster-27461.1_F	TGAGGATGAGGTTCAGGCAC
Cluster-27461.1_R	GTAAGTCTAGCGCCTCCAGC
Cluster-34010.0_F	CCGAGGGCTTACGAACTGAA
Cluster-34010.0_R	TTTCGTCGCACACACCTCTC
Cluster-44899.2_F	GGGTTATGGTTCCAGCACGA
Cluster-44899.2_R	CTTGTGGTGTCTCTAGTGCGT
Cluster-46958.2_F	AGTGTGAAGCATAGGGTGGTG
Cluster-46958.2_R	TAAGCGATGGCAATGGTGCTA
Actin_F	AGCAGCTTCCATTCCGATCA
Actin_R	GGTTACATGTTCACCACCAC
