# Supplementary material for: Alpine Adaptive Mechanism on Rhizosphere Microbes Recruitment of Crepis napifera (Franch.) Babc. by Multi-Omics Analysis
Source: Biology (Basel). 2025 Mar 27;14(4):345. doi: 10.3390/biology14040345 (PMC12025305; doi:10.3390/biology14040345)
Supplement: Supplementary file 1 [file biology-14-00345-s001.zip › Table S2 Phenotype statistics under different altitude conditions.xlsx]

## Sheet: Sheet3
Table S2 Phenotype statistics under different altitude conditions.
Phenotype	Value	Group
stem_length	1.11	H1
stem_length	0.95	H1
stem_length	1.18	H1
stem_length	0.89	H1
stem_length	1.03	H1
stem_length	1.23	H2
stem_length	1.4	H2
stem_length	0.96	H2
stem_length	1.43	H2
stem_length	1.46	H2
stem_length	0.55	H3
stem_length	0.72	H3
stem_length	0.57	H3
stem_length	0.61	H3
stem_length	0.57	H3
fresh_weight	41.32	H1
fresh_weight	35.76	H1
fresh_weight	36.12	H1
fresh_weight	38.34	H1
fresh_weight	40.12	H1
fresh_weight	40.32	H2
fresh_weight	38.18	H2
fresh_weight	41.9	H2
fresh_weight	36.57	H2
fresh_weight	40.32	H2
fresh_weight	18.65	H3
fresh_weight	19.36	H3
fresh_weight	24.68	H3
fresh_weight	20.57	H3
fresh_weight	23.9	H3
root_length	26.58	H1
root_length	31.32	H1
root_length	22	H1
root_length	23.62	H1
root_length	19.48	H1
root_length	30.42	H2
root_length	28.97	H2
root_length	19.8	H2
root_length	20.5	H2
root_length	27.36	H2
root_length	21	H3
root_length	18.12	H3
root_length	20.76	H3
root_length	17.9	H3
root_length	21.41	H3
root_diameter	2.6	H1
root_diameter	3.22	H1
root_diameter	3.6	H1
root_diameter	1.94	H1
root_diameter	2.94	H1
root_diameter	1.91	H2
root_diameter	2.76	H2
root_diameter	1.84	H2
root_diameter	2.77	H2
root_diameter	2.81	H2
root_diameter	2.14	H3
root_diameter	3.22	H3
root_diameter	2.32	H3
root_diameter	2.1	H3
root_diameter	2.12	H3
average density	1.03 g/cm3	H1
average density	1.12 g/cm3	H2
average density	1.26 g/cm3	H3
