# Supplementary material for: Alpine Adaptive Mechanism on Rhizosphere Microbes Recruitment of Crepis napifera (Franch.) Babc. by Multi-Omics Analysis
Source: Biology (Basel). 2025 Mar 27;14(4):345. doi: 10.3390/biology14040345 (PMC12025305; doi:10.3390/biology14040345)
Supplement: Supplementary file 1 [file biology-14-00345-s001.zip › Table S3 Quality control of sequencing results.xlsx]

## Sheet: 16S
Table S3 Quality control of sequencing results.
Sample	Raw_tags	Clean_tags	Q20(%)	Q30(%)	GC(%)	Goods_coverage	Clean Base(MB)
H1_P1	274,642	272,962	99.13	96.98	55.23	0.997	316
H1_P2	115,170	112,661	98.81	96.17	56.15	0.998	130
H1_P3	78,188	76,437	98.8	96.1	56.25	0.999	88.3
H2_P1	104,614	102,218	98.83	96.19	56.5	0.999	118
H2_P2	95,784	93,454	98.71	95.91	56.64	0.999	108
H2_P3	80,626	78,679	98.69	95.86	56.56	0.999	90.9
H3_P1	140,140	138,162	98.84	96.34	57.04	0.998	160
H3_P2	96,430	94,555	98.73	96	56.78	0.999	109
H3_P3	105,446	104,776	98.7	95.91	55.04	0.998	121
H1_RS1	105,747	105,255	98.59	95.71	57.16	0.998	122
H1_RS2	100,282	99,951	98.69	95.93	57.24	0.998	116
H1_RS3	103,825	103,444	98.65	95.84	57.24	0.998	120
H2_RS1	231,586	230,530	98.43	95.16	57.1	0.996	267
H2_RS2	106,018	105,531	98.53	95.56	57	0.998	122
H2_RS3	86,449	86,146	98.7	95.98	57.06	0.998	100
H3_RS1	102,723	102,305	98.57	95.68	57.03	0.998	118
H3_RS2	103,403	103,035	98.63	95.9	57.16	0.999	119
H3_RS3	104,315	103,826	98.54	95.63	57.21	0.998	120
H1_S1	111,050	110,679	98.63	95.78	57.55	0.998	128
H1_S2	98,635	98,284	98.73	95.99	57.52	0.998	113
H1_S3	116,241	115,795	98.64	95.8	57.54	0.997	134
H2_S1	111,636	111,238	98.79	96.2	57.89	0.999	128
H2_S2	106,008	105,597	98.64	95.78	57.76	0.999	122
H2_S3	104,619	104,179	98.59	95.69	57.63	0.998	120
H3_S1	97,750	97,447	98.74	96.11	57.02	0.999	112
H3_S2	101,193	100,868	98.81	96.23	57.06	0.999	116
H3_S3	248,386	247,521	98.92	96.63	57.11	0.997	286

## Sheet: RNA-seq
Table S3 Quality control of sequencing results.
Sample	Raw Reads	Clean Reads	Clean Base(G)	Error Rate(%)	Q20(%)	Q30(%)	GC Content(%)	Mapped Ratio
H1-P1	71390208	66607016	9.99	0.01	98.99	97.01	43.87	0.8807
H1-P2	63759090	59671408	8.95	0.01	98.96	96.87	44.27	0.8834
H1-P3	48761710	45215170	6.78	0.01	98.57	95.89	44.54	0.878
H2-P1	52736466	47666210	7.15	0.01	98.62	96.03	44.36	0.867
H2-P2	48461990	47035960	7.06	0.03	97.79	93.6	44.24	0.8693
H2-P3	45844738	42791100	6.42	0.01	98.63	96.04	44.29	0.8657
H3-P1	48778016	46453610	6.97	0.01	98.45	95.45	44.19	0.8623
H3-P2	52320854	48811832	7.32	0.01	98.53	95.71	44.22	0.8711
H3-P3	60630622	56802742	8.52	0.02	98.06	94.44	44.11	0.8637
