# Supplementary material for: Alpine Adaptive Mechanism on Rhizosphere Microbes Recruitment of Crepis napifera (Franch.) Babc. by Multi-Omics Analysis
Source: Biology (Basel). 2025 Mar 27;14(4):345. doi: 10.3390/biology14040345 (PMC12025305; doi:10.3390/biology14040345)
Supplement: Supplementary file 1 [file biology-14-00345-s001.zip › Table S4 Statistics of differentially expressed genes.xlsx]

## Sheet: Sheet1
Table S4 Statistics of differentially expressed genes.
Gene	logFC	logCPM	LR	PValue	FDR	change	Comparison
Cluster-56547.14	-15.2496	6.78799	1622.04	0	0	DOWN	H1 vs H2
Cluster-41507.0	-14.6018	6.14224	1707.81	0	0	DOWN	H1 vs H2
Cluster-42362.1	14.1554	5.694	2298.84	0	0	UP	H1 vs H2
Cluster-55868.6	-14.0651	5.60582	2181.43	0	0	DOWN	H1 vs H2
Cluster-54568.7	-14.0212	5.56289	2043.68	0	0	DOWN	H1 vs H2
Cluster-51480.7	13.8442	5.38275	2038.19	0	0	UP	H1 vs H2
Cluster-55824.9	-13.7629	5.30472	1662.15	0	0	DOWN	H1 vs H2
Cluster-48204.8	-13.6726	5.21485	1755.37	0	0	DOWN	H1 vs H2
Cluster-58942.22	-13.5331	5.07532	1704.21	0	0	DOWN	H1 vs H2
Cluster-52509.2	11.686	5.00568	1547.28	0	0	UP	H1 vs H2
Cluster-48204.3	10.5139	5.11173	1807.33	0	0	UP	H1 vs H2
Cluster-59535.9	-9.73381	6.94568	2164.47	0	0	DOWN	H1 vs H2
Cluster-50088.1	-9.56038	5.53632	2213.24	0	0	DOWN	H1 vs H2
Cluster-38307.0	-8.63887	5.58267	1983.88	0	0	DOWN	H1 vs H2
Cluster-49730.3	8.75873	4.96315	1460.36	1.61080222513622e-319	5.84173535956031e-316	UP	H1 vs H2
Cluster-60549.8	13.0911	4.63131	1342.89	5.41378e-294	1.84065e-290	UP	H1 vs H2
Cluster-18815.14	5.6521	4.98935	1285.03	2.02994e-281	6.4957e-278	UP	H1 vs H2
Cluster-54147.5	13.1125	4.65236	1281.63	1.1097e-280	3.3537e-277	UP	H1 vs H2
Cluster-56631.7	-13.0932	4.63721	1268.97	6.25923e-278	1.79208e-274	DOWN	H1 vs H2
Cluster-39659.2	-8.40471	4.73755	1246.61	4.52642e-273	1.23116e-269	DOWN	H1 vs H2
Cluster-4535.0	12.9327	4.47335	1127.23	3.98453e-247	1.03216e-243	UP	H1 vs H2
Cluster-59642.5	5.17621	6.08047	1106.44	1.31715e-242	3.2569e-239	UP	H1 vs H2
Cluster-31976.0	-8.07162	4.6832	1104.09	4.2622e-242	1.00808e-238	DOWN	H1 vs H2
Cluster-48452.2	11.0225	4.34616	1095.82	2.67585e-240	6.06515e-237	UP	H1 vs H2
Cluster-9318.0	11.0324	4.35621	1083.39	1.34894e-237	2.93524e-234	UP	H1 vs H2
Cluster-38307.4	10.328	4.4265	1075.63	6.54451e-236	1.36929e-232	UP	H1 vs H2
Cluster-44546.2	-12.8482	4.39473	1045.5	2.31618e-229	4.66659e-226	DOWN	H1 vs H2
Cluster-56036.1	-13.0148	4.56087	1038.85	6.46628e-228	1.25628e-224	DOWN	H1 vs H2
Cluster-31461.0	-8.46075	4.44454	1037.23	1.44997e-227	2.71989e-224	DOWN	H1 vs H2
Cluster-51724.0	-4.99138	5.64236	1035.05	4.31749e-227	7.82891e-224	DOWN	H1 vs H2
Cluster-59642.1	9.4905	4.76203	1031.21	2.94861e-226	5.17423e-223	UP	H1 vs H2
Cluster-44022.0	12.7504	4.29141	1019.98	8.14683e-224	1.38494e-220	UP	H1 vs H2
Cluster-32530.1	-9.55314	4.39862	996.577	9.96267e-219	1.6423e-215	DOWN	H1 vs H2
Cluster-59283.0	-9.57853	4.42193	962.242	2.8957e-211	4.63304e-208	DOWN	H1 vs H2
Cluster-47386.12	-12.7234	4.2695	954.567	1.34869e-209	2.09621e-206	DOWN	H1 vs H2
Cluster-57813.0	-12.726	4.27306	952.459	3.87524e-209	5.85581e-206	DOWN	H1 vs H2
Cluster-33393.1	12.9336	4.47355	915.445	4.30829e-201	6.33424e-198	UP	H1 vs H2
Cluster-52166.0	3.56776	6.71411	892.931	3.37662e-196	4.83381e-193	UP	H1 vs H2
Cluster-8968.28	-12.6699	4.21613	882.548	6.10559e-194	8.51635e-191	DOWN	H1 vs H2
Cluster-25074.0	4.45825	5.04298	868.225	7.9315e-191	1.07866e-187	UP	H1 vs H2
Cluster-51884.8	-7.45969	4.3118	855.657	4.28335e-188	5.68317e-185	DOWN	H1 vs H2
Cluster-53998.6	-4.1832	5.02086	826.285	1.04056e-181	1.34775e-178	DOWN	H1 vs H2
Cluster-22881.27	-3.95287	7.00244	824.773	2.21875e-181	2.80692e-178	DOWN	H1 vs H2
Cluster-53441.8	12.6746	4.21578	817.269	9.49717e-180	1.17417e-176	UP	H1 vs H2
Cluster-44899.2	8.37007	4.08885	804.293	6.29195e-177	7.60613e-174	UP	H1 vs H2
Cluster-48660.9	-5.92882	4.4994	797.716	1.69317e-175	2.00232e-172	DOWN	H1 vs H2
Cluster-43649.3	-12.7958	4.34238	796.159	3.69182e-175	4.27301e-172	DOWN	H1 vs H2
Cluster-43496.4	-4.22671	5.74231	791.487	3.82819e-174	4.33853e-171	DOWN	H1 vs H2
Cluster-24068.0	9.86684	3.96503	788.343	1.84752e-173	2.05109e-170	UP	H1 vs H2
Cluster-28534.0	4.81404	4.45771	786.411	4.85863e-173	5.28609e-170	UP	H1 vs H2
Cluster-53592.3	-12.4537	4.00238	772.142	6.15252e-170	6.56257e-167	DOWN	H1 vs H2
Cluster-35690.0	-5.03146	5.71626	760.137	2.50786e-167	2.62356e-164	DOWN	H1 vs H2
Cluster-19371.0	-8.75306	8.06259	732.889	2.10871e-161	2.16437e-158	DOWN	H1 vs H2
Cluster-59283.1	8.47052	3.98014	724.893	1.15524e-159	1.16377e-156	UP	H1 vs H2
Cluster-24227.9	-8.60603	5.08278	718.302	3.13225e-158	3.09802e-155	DOWN	H1 vs H2
Cluster-57813.4	2.85235	7.10512	706.474	1.16945e-155	1.13602e-152	UP	H1 vs H2
Cluster-48660.8	-4.76762	4.54476	703.305	5.71433e-155	5.45358e-152	DOWN	H1 vs H2
Cluster-23316.0	-10.3831	3.91329	696.344	1.86543e-153	1.74961e-150	DOWN	H1 vs H2
Cluster-17053.0	-9.28815	6.58179	694.556	4.56603e-153	4.20996e-150	DOWN	H1 vs H2
Cluster-57813.1	-2.88741	7.14649	693.562	7.50937e-153	6.80837e-150	DOWN	H1 vs H2
Cluster-7051.0	9.83132	3.93414	690.366	3.72149e-152	3.31878e-149	UP	H1 vs H2
Cluster-38829.1	-4.59402	5.73805	685.677	3.89293e-151	3.41567e-148	DOWN	H1 vs H2
Cluster-56631.6	-7.96206	3.94803	670.047	9.75685e-148	8.4248e-145	DOWN	H1 vs H2
Cluster-31002.0	-3.2387	5.4561	668.577	2.037e-147	1.73142e-144	DOWN	H1 vs H2
Cluster-47195.26	3.62757	4.76393	666.401	6.05779e-147	5.06981e-144	UP	H1 vs H2
Cluster-32018.7	3.74124	5.13436	645.469	2.15984e-142	1.7802e-139	UP	H1 vs H2
Cluster-50423.6	2.7992	5.1458	631.917	1.91351e-139	1.55363e-136	UP	H1 vs H2
Cluster-53119.5	-7.05031	4.20652	622.486	2.15343e-137	1.72271e-134	DOWN	H1 vs H2
Cluster-53734.5	-12.2382	3.78761	618.069	1.96666e-136	1.5505e-133	DOWN	H1 vs H2
Cluster-48513.2	12.1131	3.65612	604.913	1.42962e-133	1.111e-130	UP	H1 vs H2
Cluster-33270.0	-3.11127	5.85433	603.918	2.3532e-133	1.80298e-130	DOWN	H1 vs H2
Cluster-47543.3	-12.1548	3.70522	600.982	1.02397e-132	7.7365e-130	DOWN	H1 vs H2
Cluster-50265.1	-9.44826	3.78487	598.59	3.39205e-132	2.52773e-129	DOWN	H1 vs H2
Cluster-22881.83	-3.29822	6.40648	598.512	3.52764e-132	2.59325e-129	DOWN	H1 vs H2
Cluster-53365.3	2.80686	5.29123	594.27	2.9517e-131	2.14093e-128	UP	H1 vs H2
Cluster-34618.8	8.03349	3.77475	593.847	3.64916e-131	2.61198e-128	UP	H1 vs H2
Cluster-42967.1	12.328	3.87001	589.917	2.61202e-130	1.84534e-127	UP	H1 vs H2
Cluster-5747.0	12.0293	3.5727	588.06	6.61977e-130	4.61678e-127	UP	H1 vs H2
Cluster-39659.0	3.41274	5.71661	583.671	5.96353e-129	4.10645e-126	UP	H1 vs H2
Cluster-53586.0	-5.2377	4.1971	581.259	1.996e-128	1.35725e-125	DOWN	H1 vs H2
Cluster-26009.0	5.66368	4.08958	576.805	1.85774e-127	1.24764e-124	UP	H1 vs H2
Cluster-38162.1	10.2495	3.57768	575.733	3.17899e-127	2.10895e-124	UP	H1 vs H2
Cluster-16433.3	8.6427	3.62662	571.079	3.27014e-126	2.14328e-123	UP	H1 vs H2
Cluster-49228.7	9.04496	3.6544	567.175	2.31144e-125	1.49691e-122	UP	H1 vs H2
Cluster-51480.5	11.9603	3.50391	562.9	1.96663e-124	1.25862e-121	UP	H1 vs H2
Cluster-18024.5	4.76821	4.1261	560.421	6.80807e-124	4.30642e-121	UP	H1 vs H2
Cluster-56124.9	11.9807	3.52419	559.316	1.18437e-123	7.4056e-121	UP	H1 vs H2
Cluster-46542.13	-5.16885	4.43173	558.328	1.94266e-123	1.20089e-120	DOWN	H1 vs H2
Cluster-32347.0	-3.57186	5.32232	556.766	4.2482e-123	2.5966e-120	DOWN	H1 vs H2
Cluster-55868.9	3.05035	5.36897	553.076	2.69718e-122	1.63027e-119	UP	H1 vs H2
Cluster-43948.0	-8.13197	3.66345	552.649	3.34027e-122	1.99678e-119	DOWN	H1 vs H2
Cluster-47314.0	-7.02707	5.15229	549.734	1.4382e-121	8.504e-119	DOWN	H1 vs H2
Cluster-54545.0	11.9568	3.50062	548.447	2.74008e-121	1.60277e-118	UP	H1 vs H2
Cluster-48972.0	9.02009	3.61463	547.061	5.48676e-121	3.17526e-118	UP	H1 vs H2
Cluster-14810.0	2.55503	6.11138	546.82	6.19059e-121	3.54486e-118	UP	H1 vs H2
Cluster-24990.140	-12.1909	3.74253	546.207	8.41832e-121	4.77029e-118	DOWN	H1 vs H2
Cluster-43793.4	11.906	3.44989	542.377	5.73281e-120	3.21504e-117	UP	H1 vs H2
Cluster-6372.0	10.1526	3.4814	539.268	2.72047e-119	1.51011e-116	UP	H1 vs H2
Cluster-41337.0	-3.02782	5.01077	527.921	8.00338e-117	4.39774e-114	DOWN	H1 vs H2
Cluster-51145.0	-8.23901	4.71782	519.288	6.04615e-115	3.28904e-112	DOWN	H1 vs H2
Cluster-31623.0	-4.24778	5.42619	515.613	3.81129e-114	2.05278e-111	DOWN	H1 vs H2
Cluster-53531.3	-5.25179	4.41917	513.952	8.75796e-114	4.67083e-111	DOWN	H1 vs H2
Cluster-56086.0	2.64803	5.61246	503.726	1.46951e-111	7.76114e-109	UP	H1 vs H2
Cluster-48513.4	-11.9298	3.48298	503.286	1.83209e-111	9.58308e-109	DOWN	H1 vs H2
Cluster-37651.0	3.3423	4.56885	502.809	2.3275e-111	1.20584e-108	UP	H1 vs H2
Cluster-11793.2	-2.72696	7.39642	493.592	2.35643e-109	1.20931e-106	DOWN	H1 vs H2
Cluster-36210.3	-3.45053	4.55618	491.991	5.2551e-109	2.67171e-106	DOWN	H1 vs H2
Cluster-59799.0	-4.41025	4.80108	486.934	6.62036e-108	3.33464e-105	DOWN	H1 vs H2
Cluster-58560.0	9.25527	3.3571	484.169	2.64566e-107	1.32038e-104	UP	H1 vs H2
Cluster-50035.0	-4.06298	5.44169	479.09	3.37058e-106	1.66687e-103	DOWN	H1 vs H2
Cluster-54672.0	-2.96463	5.49205	471.301	1.66984e-104	8.18358e-102	DOWN	H1 vs H2
Cluster-56342.8	-6.27677	3.81883	469.871	3.41876e-104	1.66051e-101	DOWN	H1 vs H2
Cluster-54186.5	-8.23695	3.46881	469.762	3.60995e-104	1.73785e-101	DOWN	H1 vs H2
Cluster-48696.5	-2.86246	4.85077	465.9	2.50016e-103	1.19304e-100	DOWN	H1 vs H2
Cluster-53691.1	-3.1891	4.88497	465.563	2.96043e-103	1.40039e-100	DOWN	H1 vs H2
Cluster-50088.2	2.6611	5.49549	465.246	3.46893e-103	1.62678e-100	UP	H1 vs H2
Cluster-50682.4	-5.05558	3.99312	464.575	4.85623e-103	2.2579e-100	DOWN	H1 vs H2
Cluster-44078.4	6.96464	3.8348	464.551	4.91469e-103	2.26571e-100	UP	H1 vs H2
Cluster-60051.5	-3.04947	5.05446	461.462	2.31018e-102	1.05606e-99	DOWN	H1 vs H2
Cluster-60298.8	11.7263	3.27119	461.432	2.34603e-102	1.06351e-99	UP	H1 vs H2
Cluster-46958.0	-6.59072	3.56094	459.043	7.76451e-102	3.49076e-99	DOWN	H1 vs H2
Cluster-45333.4	-3.1234	5.38494	455.233	5.23816e-101	2.33566e-98	DOWN	H1 vs H2
Cluster-51786.0	-6.89417	3.95616	454.701	6.84001e-101	3.0124e-98	DOWN	H1 vs H2
Cluster-3243.20	6.38833	3.50256	454.693	6.86663e-101	3.0124e-98	UP	H1 vs H2
Cluster-44078.2	-11.7594	3.31476	453.555	1.21468e-100	5.28618e-98	DOWN	H1 vs H2
Cluster-34602.5	-11.7486	3.30429	451.1	4.15605e-100	1.79433e-97	DOWN	H1 vs H2
Cluster-57074.6	-2.41194	5.7615	450.308	6.18064e-100	2.64741e-97	DOWN	H1 vs H2
Cluster-42421.3	2.17681	6.07254	449.672	8.50153e-100	3.61308e-97	UP	H1 vs H2
Cluster-52912.1	2.42484	5.26198	449.004	1.18821e-99	5.01064e-97	UP	H1 vs H2
Cluster-23712.1	-2.45358	5.92439	446.192	4.86208e-99	2.03456e-96	DOWN	H1 vs H2
Cluster-45441.1	-5.82841	4.29861	445.51	6.84468e-99	2.84232e-96	DOWN	H1 vs H2
Cluster-36085.0	-2.58403	5.09967	440.185	9.86883e-98	4.06708e-95	DOWN	H1 vs H2
Cluster-15650.0	9.1588	3.25525	438.251	2.60123e-97	1.06394e-94	UP	H1 vs H2
Cluster-49176.2	-6.69111	3.44337	434.956	1.35604e-96	5.50503e-94	DOWN	H1 vs H2
Cluster-42421.2	-2.14972	6.21564	433.27	3.15606e-96	1.27175e-93	DOWN	H1 vs H2
Cluster-35607.0	-4.28	4.01903	432.106	5.65625e-96	2.26246e-93	DOWN	H1 vs H2
Cluster-59698.0	2.08004	5.96023	426.382	9.96142e-95	3.95541e-92	UP	H1 vs H2
Cluster-55487.1	-6.38058	3.62447	426.319	1.02818e-94	4.05303e-92	DOWN	H1 vs H2
Cluster-4749.0	11.5788	3.12438	425.275	1.73462e-94	6.78862e-92	UP	H1 vs H2
Cluster-49477.0	-2.57023	5.5178	418.471	5.24984e-93	2.0399e-90	DOWN	H1 vs H2
Cluster-34182.0	-3.35981	5.54076	418.266	5.82018e-93	2.24547e-90	DOWN	H1 vs H2
Cluster-52490.5	3.10572	4.58921	417.749	7.54067e-93	2.88877e-90	UP	H1 vs H2
Cluster-54068.1	-2.14864	5.25124	413.713	5.70017e-92	2.16842e-89	DOWN	H1 vs H2
Cluster-6143.0	11.6208	3.16632	413.226	7.27703e-92	2.74905e-89	UP	H1 vs H2
Cluster-3977.12	11.5805	3.12625	410.769	2.49335e-91	9.35418e-89	UP	H1 vs H2
Cluster-30448.0	-2.19359	7.21782	400.322	4.68533e-89	1.74574e-86	DOWN	H1 vs H2
Cluster-22881.38	-2.47034	7.66771	397.559	1.87214e-88	6.92807e-86	DOWN	H1 vs H2
Cluster-52223.4	-3.75205	4.09138	396.982	2.50037e-88	9.19037e-86	DOWN	H1 vs H2
Cluster-14767.0	-2.27859	6.91332	396.486	3.2057e-88	1.17038e-85	DOWN	H1 vs H2
Cluster-53180.8	-8.48078	3.33603	396.14	3.81199e-88	1.38245e-85	DOWN	H1 vs H2
Cluster-52865.0	7.43706	3.3278	391.532	3.84042e-87	1.38354e-84	UP	H1 vs H2
Cluster-39622.0	-2.29241	6.10634	390.506	6.42169e-87	2.29825e-84	DOWN	H1 vs H2
Cluster-57474.5	11.5259	3.07181	387.597	2.76107e-86	9.81694e-84	UP	H1 vs H2
Cluster-5855.7	11.4448	2.9913	385.801	6.7919e-86	2.39917e-83	UP	H1 vs H2
Cluster-45439.53	-11.6216	3.17878	384.37	1.39196e-85	4.88523e-83	DOWN	H1 vs H2
Cluster-45439.259	-2.30592	6.21242	383.675	1.9721e-85	6.87693e-83	DOWN	H1 vs H2
Cluster-54149.13	-2.88607	4.4635	382.719	3.18401e-85	1.10323e-82	DOWN	H1 vs H2
Cluster-4607.0	11.5465	3.09234	380.806	8.30661e-85	2.85995e-82	UP	H1 vs H2
Cluster-45305.0	-6.76942	4.71003	379.82	1.36173e-84	4.6589e-82	DOWN	H1 vs H2
Cluster-48008.4	11.4604	3.00673	378.299	2.9199e-84	9.92747e-82	UP	H1 vs H2
Cluster-34211.1	-3.07397	5.30986	374.827	1.66395e-83	5.6222e-81	DOWN	H1 vs H2
Cluster-25534.1	4.97148	3.53976	372.746	4.72415e-83	1.58635e-80	UP	H1 vs H2
Cluster-31807.0	-4.36704	3.87449	372.196	6.22482e-83	2.07745e-80	DOWN	H1 vs H2
Cluster-12907.0	-2.08469	6.3501	371.518	8.74446e-83	2.90055e-80	DOWN	H1 vs H2
Cluster-54149.6	1.88183	6.69771	370.87	1.20976e-82	3.98848e-80	UP	H1 vs H2
Cluster-39998.9	7.57734	3.09837	369.666	2.21285e-82	7.25162e-80	UP	H1 vs H2
Cluster-56273.0	-11.9045	3.45843	367.252	7.42265e-82	2.41787e-79	DOWN	H1 vs H2
Cluster-60495.4	-2.94851	6.00665	365.918	1.44841e-81	4.68999e-79	DOWN	H1 vs H2
Cluster-40611.1	11.4344	2.98111	364.632	2.75996e-81	8.88396e-79	UP	H1 vs H2
Cluster-43074.0	-2.36955	5.86677	363.791	4.20849e-81	1.34669e-78	DOWN	H1 vs H2
Cluster-45439.64	3.69785	3.9408	361.602	1.26141e-80	4.01284e-78	UP	H1 vs H2
Cluster-1920.17	3.92471	4.04699	361.222	1.52565e-80	4.82522e-78	UP	H1 vs H2
Cluster-52161.0	-2.57908	8.11288	355.957	2.13804e-79	6.72298e-77	DOWN	H1 vs H2
Cluster-38901.0	-1.85385	5.59686	355.113	3.26467e-79	1.02066e-76	DOWN	H1 vs H2
Cluster-56420.2	11.3437	2.89095	354.306	4.89243e-79	1.52082e-76	UP	H1 vs H2
Cluster-7273.0	8.67244	3.29065	354.02	5.64568e-79	1.745e-76	UP	H1 vs H2
Cluster-55340.1	3.11614	5.17057	353.431	7.5868e-79	2.33172e-76	UP	H1 vs H2
Cluster-10673.0	8.07517	3.05544	352.608	1.14619e-78	3.50289e-76	UP	H1 vs H2
Cluster-49435.0	-3.59642	4.20349	350.503	3.29246e-78	1.0006e-75	DOWN	H1 vs H2
Cluster-18523.1	3.12558	4.40845	348.982	7.06055e-78	2.13382e-75	UP	H1 vs H2
Cluster-45441.0	-5.92255	3.83592	348.94	7.21005e-78	2.16696e-75	DOWN	H1 vs H2
Cluster-50682.0	-11.6811	3.23706	348.004	1.15286e-77	3.44585e-75	DOWN	H1 vs H2
Cluster-42416.2	7.42722	3.18693	347.178	1.74455e-77	5.18589e-75	UP	H1 vs H2
Cluster-38829.2	-2.23204	5.30942	345.439	4.173e-77	1.23373e-74	DOWN	H1 vs H2
Cluster-56013.7	-3.03372	4.24205	343.99	8.63027e-77	2.53772e-74	DOWN	H1 vs H2
Cluster-32833.0	-2.24926	5.76505	341.203	3.49048e-76	1.02085e-73	DOWN	H1 vs H2
Cluster-28159.1	5.7675	3.63447	340.555	4.83112e-76	1.40539e-73	UP	H1 vs H2
Cluster-60295.4	-2.73528	4.49646	336.315	4.04948e-75	1.17174e-72	DOWN	H1 vs H2
Cluster-40624.6	2.70635	4.65374	336.071	4.57632e-75	1.31718e-72	UP	H1 vs H2
Cluster-52506.9	-11.7679	3.3232	335.823	5.18363e-75	1.48413e-72	DOWN	H1 vs H2
Cluster-45126.2	-2.43553	4.83281	335.636	5.69306e-75	1.62145e-72	DOWN	H1 vs H2
Cluster-46305.1	5.06191	5.78604	335.477	6.16555e-75	1.74687e-72	UP	H1 vs H2
Cluster-56054.9	-11.4011	2.96111	332.949	2.1903e-74	6.17357e-72	DOWN	H1 vs H2
Cluster-45347.5	-2.27902	5.35076	332.322	2.99943e-74	8.41061e-72	DOWN	H1 vs H2
Cluster-33107.0	-5.85339	4.48826	331.697	4.10471e-74	1.14509e-71	DOWN	H1 vs H2
Cluster-59479.6	-2.88282	5.35416	331.435	4.67918e-74	1.29869e-71	DOWN	H1 vs H2
Cluster-33508.4	11.486	3.0323	330.652	6.92978e-74	1.91357e-71	UP	H1 vs H2
Cluster-55053.5	-4.14578	4.61983	330.418	7.79299e-74	2.14106e-71	DOWN	H1 vs H2
Cluster-26320.0	-2.43214	5.46994	330.28	8.35401e-74	2.28367e-71	DOWN	H1 vs H2
Cluster-44839.4	11.487	3.03322	329.361	1.32395e-73	3.60108e-71	UP	H1 vs H2
Cluster-34618.7	9.71877	3.83055	327.89	2.76939e-73	7.49513e-71	UP	H1 vs H2
Cluster-49027.1	2.15725	5.07023	326.827	4.71861e-73	1.27073e-70	UP	H1 vs H2
Cluster-43788.2	-2.45854	6.15137	326.426	5.77172e-73	1.54668e-70	DOWN	H1 vs H2
Cluster-37544.2	-1.72543	6.07887	325.818	7.8261e-73	2.08692e-70	DOWN	H1 vs H2
Cluster-56000.6	-1.78378	6.24863	324.684	1.38232e-72	3.66814e-70	DOWN	H1 vs H2
Cluster-44015.2	-2.99664	4.51171	324.47	1.53922e-72	4.06467e-70	DOWN	H1 vs H2
Cluster-21717.0	-2.1204	6.12163	324.364	1.62315e-72	4.26558e-70	DOWN	H1 vs H2
Cluster-52599.1	-8.09562	2.95864	323.586	2.39757e-72	6.27046e-70	DOWN	H1 vs H2
Cluster-51774.7	-11.4941	3.05289	323.562	2.42622e-72	6.31501e-70	DOWN	H1 vs H2
Cluster-42480.0	-5.54944	3.29963	322.277	4.62206e-72	1.19731e-69	DOWN	H1 vs H2
Cluster-57535.0	2.03123	5.24233	322.096	5.0635e-72	1.30545e-69	UP	H1 vs H2
Cluster-47729.1	11.7857	3.33007	321.896	5.5965e-72	1.43606e-69	UP	H1 vs H2
Cluster-3392.0	11.4089	2.95563	321.804	5.86124e-72	1.49693e-69	UP	H1 vs H2
Cluster-15296.0	-2.1333	6.55379	321.313	7.49842e-72	1.90611e-69	DOWN	H1 vs H2
Cluster-32255.0	-2.3161	8.41159	320.07	1.39828e-71	3.53792e-69	DOWN	H1 vs H2
Cluster-39743.0	2.38094	4.7734	319.299	2.05865e-71	5.18464e-69	UP	H1 vs H2
Cluster-12794.0	-2.07418	7.27275	318.464	3.12981e-71	7.84602e-69	DOWN	H1 vs H2
Cluster-28117.3	-11.287	2.84908	317.084	6.25384e-71	1.56056e-68	DOWN	H1 vs H2
Cluster-29375.0	-2.84537	4.7959	316.194	9.769e-71	2.42659e-68	DOWN	H1 vs H2
Cluster-32305.0	1.73808	5.90182	314.361	2.45056e-70	6.04191e-68	UP	H1 vs H2
Cluster-10527.72	-8.90087	3.2424	314.358	2.45457e-70	6.04191e-68	DOWN	H1 vs H2
Cluster-36210.1	-3.36176	4.85958	314.226	2.62217e-70	6.42539e-68	DOWN	H1 vs H2
Cluster-31168.0	-2.02772	6.79245	310.916	1.3795e-69	3.36516e-67	DOWN	H1 vs H2
Cluster-46385.1	11.1853	2.73373	310.789	1.4699e-69	3.5697e-67	UP	H1 vs H2
Cluster-56982.19	-1.94525	5.67821	310.451	1.74142e-69	4.21029e-67	DOWN	H1 vs H2
Cluster-52163.5	9.45779	2.79397	308.962	3.67573e-69	8.8476e-67	UP	H1 vs H2
Cluster-57632.6	-2.00684	5.00235	305.759	1.83309e-68	4.39288e-66	DOWN	H1 vs H2
Cluster-43788.1	-2.4027	6.00689	305.272	2.33985e-68	5.58269e-66	DOWN	H1 vs H2
Cluster-35564.1	-2.6496	4.42526	304.717	3.09094e-68	7.34252e-66	DOWN	H1 vs H2
Cluster-20009.1	3.2265	3.92175	304.014	4.39744e-68	1.04007e-65	UP	H1 vs H2
Cluster-51235.2	-1.62499	5.59021	301.625	1.45796e-67	3.4334e-65	DOWN	H1 vs H2
Cluster-50658.0	11.294	2.84156	301.586	1.48649e-67	3.4855e-65	UP	H1 vs H2
Cluster-24054.0	3.96585	3.56877	300.925	2.07178e-67	4.83704e-65	UP	H1 vs H2
Cluster-33421.0	3.4277	3.77682	299.526	4.17809e-67	9.71298e-65	UP	H1 vs H2
Cluster-55570.5	11.1352	2.68401	297.725	1.03146e-66	2.38767e-64	UP	H1 vs H2
Cluster-54882.6	-1.95089	7.26091	297.436	1.19232e-66	2.74835e-64	DOWN	H1 vs H2
Cluster-52997.5	-1.67755	5.96608	296.8	1.6403e-66	3.765e-64	DOWN	H1 vs H2
Cluster-45439.260	-2.38647	4.83888	296.627	1.78883e-66	4.08867e-64	DOWN	H1 vs H2
Cluster-18389.0	2.32067	4.76489	295.498	3.15293e-66	7.1764e-64	UP	H1 vs H2
Cluster-56036.0	-11.1942	2.75794	295.34	3.41271e-66	7.73534e-64	DOWN	H1 vs H2
Cluster-55358.6	-3.16882	5.94845	294.761	4.56276e-66	1.02992e-63	DOWN	H1 vs H2
Cluster-59535.6	2.35772	8.23021	294.371	5.5476e-66	1.24704e-63	UP	H1 vs H2
Cluster-49936.14	-7.33995	2.88329	294.026	6.59807e-66	1.47707e-63	DOWN	H1 vs H2
Cluster-40763.12	-4.77639	4.17438	293.181	1.00824e-65	2.24783e-63	DOWN	H1 vs H2
Cluster-45641.5	-2.07466	7.21407	292.709	1.27717e-65	2.83578e-63	DOWN	H1 vs H2
Cluster-22881.82	4.50515	3.74486	292.332	1.54335e-65	3.41287e-63	UP	H1 vs H2
Cluster-59805.0	7.5133	2.79002	288.433	1.09168e-64	2.39734e-62	UP	H1 vs H2
Cluster-31436.7	-3.74194	4.29448	288.43	1.09293e-64	2.39734e-62	DOWN	H1 vs H2
Cluster-50622.8	7.07374	2.98376	288.21	1.22036e-64	2.66612e-62	UP	H1 vs H2
Cluster-33845.0	-2.01631	5.63902	286.905	2.34911e-64	5.11157e-62	DOWN	H1 vs H2
Cluster-50297.3	-11.4144	2.97452	286.354	3.09754e-64	6.71327e-62	DOWN	H1 vs H2
Cluster-55482.0	-1.72198	6.50503	286.037	3.63102e-64	7.83824e-62	DOWN	H1 vs H2
Cluster-39960.0	1.72512	6.40274	284.563	7.60639e-64	1.63549e-61	UP	H1 vs H2
Cluster-24843.0	7.48245	2.75419	283.585	1.24246e-63	2.66096e-61	UP	H1 vs H2
Cluster-15097.13	11.0998	2.64892	282.849	1.79827e-63	3.83625e-61	UP	H1 vs H2
Cluster-42757.0	-2.18768	7.04785	282.311	2.35542e-63	5.00517e-61	DOWN	H1 vs H2
Cluster-1788.4	7.37373	2.87506	282.031	2.70992e-63	5.73607e-61	UP	H1 vs H2
Cluster-57940.2	-6.68278	3.19471	281.874	2.93205e-63	6.18219e-61	DOWN	H1 vs H2
Cluster-34471.12	1.90561	5.10481	281.797	3.0481e-63	6.40207e-61	UP	H1 vs H2
Cluster-56452.1	-3.44653	3.8287	281.025	4.48941e-63	9.39304e-61	DOWN	H1 vs H2
Cluster-56507.0	-3.02947	4.36261	280.642	5.44009e-63	1.13385e-60	DOWN	H1 vs H2
Cluster-14666.137	-2.08108	5.02892	279.626	9.05935e-63	1.88099e-60	DOWN	H1 vs H2
Cluster-26761.0	-2.28031	5.85935	279.327	1.0525e-62	2.17699e-60	DOWN	H1 vs H2
Cluster-40323.0	-11.1722	2.73632	279.017	1.22975e-62	2.53399e-60	DOWN	H1 vs H2
Cluster-48179.0	3.07414	4.03727	278.327	1.73868e-62	3.56915e-60	UP	H1 vs H2
Cluster-34500.1	-2.94693	4.04026	277.686	2.39795e-62	4.90399e-60	DOWN	H1 vs H2
Cluster-40560.4	11.0492	2.59886	277.378	2.79835e-62	5.70139e-60	UP	H1 vs H2
Cluster-52204.0	-4.09962	3.68707	275.145	8.58378e-62	1.74235e-59	DOWN	H1 vs H2
Cluster-22759.5	-2.00187	4.82002	275.041	9.043e-62	1.82874e-59	DOWN	H1 vs H2
Cluster-60466.11	8.19379	2.81959	274.704	1.07104e-61	2.1579e-59	UP	H1 vs H2
Cluster-44626.1	1.84033	5.9915	273.86	1.63553e-61	3.28308e-59	UP	H1 vs H2
Cluster-53717.3	1.79669	7.11476	273.074	2.426e-61	4.8519e-59	UP	H1 vs H2
Cluster-49723.5	2.22015	5.33546	272.314	3.55343e-61	7.08069e-59	UP	H1 vs H2
Cluster-53399.5	-2.62161	6.70991	272.202	3.75759e-61	7.46019e-59	DOWN	H1 vs H2
Cluster-22881.91	-1.71001	6.50491	271.739	4.74246e-61	9.38127e-59	DOWN	H1 vs H2
Cluster-51774.5	2.45038	4.48562	271.013	6.82488e-61	1.34517e-58	UP	H1 vs H2
Cluster-5855.16	10.9991	2.54919	270.701	7.98036e-61	1.56723e-58	UP	H1 vs H2
Cluster-54326.9	-11.4432	3.00247	270.66	8.15014e-61	1.59482e-58	DOWN	H1 vs H2
Cluster-54085.0	-2.57911	5.19781	270.637	8.24342e-61	1.60729e-58	DOWN	H1 vs H2
Cluster-58724.7	11.1146	2.66371	270.372	9.41341e-61	1.82886e-58	UP	H1 vs H2
Cluster-19595.0	-1.8281	7.02524	269.847	1.22559e-60	2.37263e-58	DOWN	H1 vs H2
Cluster-59126.0	11.121	2.66999	269.626	1.36874e-60	2.64036e-58	UP	H1 vs H2
Cluster-43202.0	-11.0641	2.63024	269.254	1.65019e-60	3.17203e-58	DOWN	H1 vs H2
Cluster-43136.0	-3.94684	3.59623	269.005	1.87001e-60	3.58192e-58	DOWN	H1 vs H2
Cluster-47246.7	11.021	2.57088	268.375	2.56496e-60	4.89583e-58	UP	H1 vs H2
Cluster-4969.0	9.32751	2.66592	267.844	3.34801e-60	6.36813e-58	UP	H1 vs H2
Cluster-19738.0	8.49848	2.6182	266.585	6.29716e-60	1.19359e-57	UP	H1 vs H2
Cluster-53127.1	-3.10542	4.9965	265.667	9.98199e-60	1.88545e-57	DOWN	H1 vs H2
Cluster-44985.0	-3.00879	5.79839	265.593	1.03618e-59	1.95041e-57	DOWN	H1 vs H2
Cluster-57813.3	-4.88518	3.10744	265.57	1.04824e-59	1.96631e-57	DOWN	H1 vs H2
Cluster-51119.4	-2.85764	4.49469	264.516	1.77924e-59	3.32607e-57	DOWN	H1 vs H2
Cluster-31857.0	-2.50899	5.17674	263.238	3.37806e-59	6.29325e-57	DOWN	H1 vs H2
Cluster-30728.0	-1.93344	5.7308	263.025	3.75939e-59	6.97976e-57	DOWN	H1 vs H2
Cluster-51228.1	-2.88471	4.55657	261.948	6.45437e-59	1.19426e-56	DOWN	H1 vs H2
Cluster-56507.2	-2.47256	5.71499	260.115	1.61961e-58	2.98662e-56	DOWN	H1 vs H2
Cluster-60527.1	-5.2384	3.49587	258.957	2.89592e-58	5.32213e-56	DOWN	H1 vs H2
Cluster-59415.10	2.63304	4.91509	258.794	3.14415e-58	5.75887e-56	UP	H1 vs H2
Cluster-38458.1	-2.11815	8.38966	258.617	3.43507e-58	6.27062e-56	DOWN	H1 vs H2
Cluster-47612.7	11.029	2.5789	258.337	3.95359e-58	7.19303e-56	UP	H1 vs H2
Cluster-18027.0	6.14394	3.25701	257.02	7.65635e-58	1.38833e-55	UP	H1 vs H2
Cluster-34870.0	1.60348	6.40608	256.971	7.8483e-58	1.41841e-55	UP	H1 vs H2
Cluster-34818.1	-4.30267	3.53353	256.825	8.44693e-58	1.52154e-55	DOWN	H1 vs H2
Cluster-54326.6	4.31074	3.26366	256.659	9.17869e-58	1.64789e-55	UP	H1 vs H2
Cluster-27234.2	-1.7697	5.16986	255.9	1.34383e-57	2.39681e-55	DOWN	H1 vs H2
Cluster-45009.1	4.94862	3.10731	254.451	2.78087e-57	4.94368e-55	UP	H1 vs H2
Cluster-54882.4	-1.98642	7.133	253.931	3.61028e-57	6.39726e-55	DOWN	H1 vs H2
Cluster-37421.1	-4.42576	3.36763	251.809	1.04724e-56	1.84963e-54	DOWN	H1 vs H2
Cluster-27682.4	2.59045	4.18169	251.673	1.12105e-56	1.9736e-54	UP	H1 vs H2
Cluster-37749.0	1.64353	6.9902	251.159	1.45117e-56	2.54652e-54	UP	H1 vs H2
Cluster-55386.6	-1.8785	5.6143	251.153	1.45592e-56	2.54664e-54	DOWN	H1 vs H2
Cluster-45641.7	-1.6577	7.18048	250.311	2.22184e-56	3.87391e-54	DOWN	H1 vs H2
Cluster-33430.0	-1.75422	7.43104	250.114	2.45275e-56	4.26285e-54	DOWN	H1 vs H2
Cluster-3958.0	10.8703	2.42162	249.475	3.3797e-56	5.85516e-54	UP	H1 vs H2
Cluster-1524.2	10.8687	2.42008	249.139	4.00098e-56	6.90951e-54	UP	H1 vs H2
Cluster-55483.1	-3.31024	3.86258	248.887	4.54036e-56	7.81617e-54	DOWN	H1 vs H2
Cluster-48574.1	-6.24111	3.21889	248.774	4.80453e-56	8.24485e-54	DOWN	H1 vs H2
Cluster-60778.0	4.34952	3.36244	248.725	4.9262e-56	8.42706e-54	UP	H1 vs H2
Cluster-57103.7	-1.78513	7.62038	248.41	5.76901e-56	9.81376e-54	DOWN	H1 vs H2
Cluster-22881.22	-2.01583	7.53032	248.409	5.77291e-56	9.81376e-54	DOWN	H1 vs H2
Cluster-31436.8	-1.82905	6.32349	248.292	6.12121e-56	1.03735e-53	DOWN	H1 vs H2
Cluster-47583.0	-1.92727	5.05174	248.178	6.48263e-56	1.09518e-53	DOWN	H1 vs H2
Cluster-33515.0	-1.92491	5.48113	247.455	9.31839e-56	1.56545e-53	DOWN	H1 vs H2
Cluster-18870.1	2.68582	4.19504	247.454	9.32383e-56	1.56545e-53	UP	H1 vs H2
Cluster-16189.9	9.14514	2.47798	246.564	1.4571e-55	2.43892e-53	UP	H1 vs H2
Cluster-16672.0	-2.58607	4.70455	245.923	2.01007e-55	3.35417e-53	DOWN	H1 vs H2
Cluster-31364.2	2.68405	4.05073	245.305	2.74232e-55	4.56206e-53	UP	H1 vs H2
Cluster-53734.0	-3.18834	4.08984	245.04	3.13137e-55	5.19339e-53	DOWN	H1 vs H2
Cluster-54957.6	-10.9188	2.48791	243.555	6.59982e-55	1.09126e-52	DOWN	H1 vs H2
Cluster-60608.0	2.87564	4.0021	243.087	8.34784e-55	1.3761e-52	UP	H1 vs H2
Cluster-26262.0	-1.76437	6.89304	242.938	8.99811e-55	1.47882e-52	DOWN	H1 vs H2
Cluster-31711.0	1.50155	5.91818	242.114	1.36099e-54	2.23002e-52	UP	H1 vs H2
Cluster-47904.0	-1.67961	5.3227	239.742	4.47719e-54	7.31396e-52	DOWN	H1 vs H2
Cluster-59007.4	7.66236	2.62812	239.687	4.60228e-54	7.49579e-52	UP	H1 vs H2
Cluster-5787.6	7.52001	2.50181	239.398	5.32078e-54	8.64016e-52	UP	H1 vs H2
Cluster-38307.3	2.57758	4.87281	239.312	5.55623e-54	8.99563e-52	UP	H1 vs H2
Cluster-34377.0	-2.03192	4.80128	239.282	5.63968e-54	9.10365e-52	DOWN	H1 vs H2
Cluster-35207.0	-2.84499	5.19716	239.273	5.66632e-54	9.1196e-52	DOWN	H1 vs H2
Cluster-60057.1	10.8554	2.40688	238.746	7.38275e-54	1.1847e-51	UP	H1 vs H2
Cluster-27235.0	-2.81937	4.10654	237.893	1.13257e-53	1.81207e-51	DOWN	H1 vs H2
Cluster-56340.0	11.4416	2.98864	237.373	1.47044e-53	2.34576e-51	UP	H1 vs H2
Cluster-34775.0	-1.51984	6.62466	237.034	1.74343e-53	2.77313e-51	DOWN	H1 vs H2
Cluster-8922.18	-3.63392	3.49096	236.495	2.28563e-53	3.62495e-51	DOWN	H1 vs H2
Cluster-59178.7	-1.77698	7.63939	236.247	2.5883e-53	4.09304e-51	DOWN	H1 vs H2
Cluster-28503.0	-1.75249	7.1472	234.77	5.43279e-53	8.56634e-51	DOWN	H1 vs H2
Cluster-26790.0	-1.86026	6.70013	234.505	6.20732e-53	9.7593e-51	DOWN	H1 vs H2
Cluster-45439.66	4.24552	3.3354	234.47	6.31645e-53	9.90227e-51	UP	H1 vs H2
Cluster-55868.2	2.36787	5.20593	229.948	6.11948e-52	9.56591e-50	UP	H1 vs H2
Cluster-42334.1	2.67841	4.60543	229.862	6.39005e-52	9.96024e-50	UP	H1 vs H2
Cluster-32936.0	-1.71582	6.40252	229.461	7.815e-52	1.21465e-49	DOWN	H1 vs H2
Cluster-27234.16	-1.57146	5.9055	229.072	9.49849e-52	1.4721e-49	DOWN	H1 vs H2
Cluster-50387.0	2.22029	4.34876	228.838	1.06846e-51	1.65122e-49	UP	H1 vs H2
Cluster-51229.0	-1.90095	4.92972	228.769	1.10592e-51	1.70427e-49	DOWN	H1 vs H2
Cluster-51571.3	-2.80918	5.51213	228.595	1.20692e-51	1.85467e-49	DOWN	H1 vs H2
Cluster-59195.1	-2.50037	5.10395	227.065	2.60223e-51	3.98757e-49	DOWN	H1 vs H2
Cluster-44022.2	-2.26086	5.0083	226.352	3.72355e-51	5.68982e-49	DOWN	H1 vs H2
Cluster-6053.0	10.7823	2.33469	226.107	4.21165e-51	6.41763e-49	UP	H1 vs H2
Cluster-29733.0	1.56038	6.72715	225.834	4.82987e-51	7.3391e-49	UP	H1 vs H2
Cluster-19002.8	-4.26095	3.15693	225.814	4.87786e-51	7.39138e-49	DOWN	H1 vs H2
Cluster-59486.58	1.7525	4.8213	225.766	4.9974e-51	7.55148e-49	UP	H1 vs H2
Cluster-48721.0	3.1493	3.58426	225.529	5.62764e-51	8.48028e-49	UP	H1 vs H2
Cluster-51710.0	-1.78523	6.73178	225.466	5.80858e-51	8.72876e-49	DOWN	H1 vs H2
Cluster-58251.9	10.7982	2.35042	224.203	1.09583e-50	1.64221e-48	UP	H1 vs H2
Cluster-53441.0	5.75253	3.25525	223.067	1.93788e-50	2.88819e-48	UP	H1 vs H2
Cluster-30534.1	3.74998	3.38738	222.617	2.42945e-50	3.61093e-48	UP	H1 vs H2
Cluster-21942.0	-1.85676	6.0455	222.354	2.77288e-50	4.11014e-48	DOWN	H1 vs H2
Cluster-50570.0	-1.76596	5.66838	221.92	3.4475e-50	5.09621e-48	DOWN	H1 vs H2
Cluster-49702.2	10.7282	2.28108	221.175	5.01221e-50	7.38913e-48	UP	H1 vs H2
Cluster-34049.4	7.47825	2.45989	220.896	5.76783e-50	8.48011e-48	UP	H1 vs H2
Cluster-58419.2	-5.31917	3.14096	220.88	5.81393e-50	8.52485e-48	DOWN	H1 vs H2
Cluster-52223.7	-2.27994	5.40935	220.859	5.87631e-50	8.59316e-48	DOWN	H1 vs H2
Cluster-18473.0	-11.2201	2.78185	220.472	7.13605e-50	1.03795e-47	DOWN	H1 vs H2
Cluster-28054.0	-10.8038	2.37542	220.321	7.69683e-50	1.11653e-47	DOWN	H1 vs H2
Cluster-56036.3	-10.7915	2.36347	220.135	8.45159e-50	1.22276e-47	DOWN	H1 vs H2
Cluster-50602.3	2.6961	4.80791	218.274	2.1527e-49	3.08983e-47	UP	H1 vs H2
Cluster-39260.1	-1.98879	4.72776	218.064	2.39187e-49	3.41511e-47	DOWN	H1 vs H2
Cluster-53734.8	-9.10295	2.64855	217.574	3.0586e-49	4.35562e-47	DOWN	H1 vs H2
Cluster-51235.3	10.772	2.32421	216.684	4.78308e-49	6.79359e-47	UP	H1 vs H2
Cluster-1920.8	6.24863	3.15776	216.352	5.65178e-49	8.00653e-47	UP	H1 vs H2
Cluster-28665.1	-1.92012	4.69203	216.239	5.98227e-49	8.45271e-47	DOWN	H1 vs H2
Cluster-36892.0	-1.56279	6.37285	215.171	1.02251e-48	1.44102e-46	DOWN	H1 vs H2
Cluster-42645.5	-11.123	2.6879	214.573	1.38098e-48	1.94118e-46	DOWN	H1 vs H2
Cluster-56036.5	-10.7611	2.33376	214.097	1.75417e-48	2.45941e-46	DOWN	H1 vs H2
Cluster-26407.1	-7.12012	3.11678	213.073	2.9339e-48	4.10286e-46	DOWN	H1 vs H2
Cluster-21864.2	-5.00405	2.83335	212.969	3.09177e-48	4.31254e-46	DOWN	H1 vs H2
Cluster-40941.6	4.11951	3.32214	212.495	3.92178e-48	5.45628e-46	UP	H1 vs H2
Cluster-21478.0	-1.84566	8.33157	210.522	1.05661e-47	1.46256e-45	DOWN	H1 vs H2
Cluster-21398.0	-1.59646	6.97121	210.447	1.09739e-47	1.51515e-45	DOWN	H1 vs H2
Cluster-10517.2	5.51744	2.67034	210.294	1.18477e-47	1.63165e-45	UP	H1 vs H2
Cluster-57157.4	-3.19144	3.82943	210.172	1.26001e-47	1.73089e-45	DOWN	H1 vs H2
Cluster-49288.0	-5.0299	3.1137	209.752	1.55565e-47	2.13163e-45	DOWN	H1 vs H2
Cluster-43788.0	-1.73957	6.0025	209.731	1.57258e-47	2.14942e-45	DOWN	H1 vs H2
Cluster-37060.5	-1.65305	5.73628	209.261	1.99129e-47	2.71489e-45	DOWN	H1 vs H2
Cluster-17996.2	10.6949	2.2482	209.061	2.20164e-47	2.99417e-45	UP	H1 vs H2
Cluster-8922.9	-12.0219	3.5764	209.054	2.20877e-47	2.99639e-45	DOWN	H1 vs H2
Cluster-1976.2	-2.53351	4.24294	208.388	3.08771e-47	4.17831e-45	DOWN	H1 vs H2
Cluster-46116.1	1.63422	4.93599	208.316	3.20028e-47	4.3199e-45	UP	H1 vs H2
Cluster-59318.7	10.7052	2.25826	208.241	3.32331e-47	4.47487e-45	UP	H1 vs H2
Cluster-50765.12	-10.7356	2.30866	208.103	3.56229e-47	4.78482e-45	DOWN	H1 vs H2
Cluster-38817.4	-4.39776	3.31542	208.034	3.68782e-47	4.94123e-45	DOWN	H1 vs H2
Cluster-47321.0	3.00225	3.89246	207.99	3.77096e-47	5.04021e-45	UP	H1 vs H2
Cluster-54658.1	-1.75555	7.41647	207.974	3.80165e-47	5.06878e-45	DOWN	H1 vs H2
Cluster-39660.0	-6.43191	2.63608	207.452	4.94187e-47	6.57293e-45	DOWN	H1 vs H2
Cluster-45641.2	1.707	7.62257	206.847	6.69509e-47	8.88308e-45	UP	H1 vs H2
Cluster-56086.2	-1.72954	7.90335	206.423	8.28593e-47	1.09671e-44	DOWN	H1 vs H2
Cluster-56948.0	-3.20676	3.5637	206.415	8.31989e-47	1.09853e-44	DOWN	H1 vs H2
Cluster-33086.0	-8.58011	2.9312	206.38	8.46478e-47	1.11495e-44	DOWN	H1 vs H2
Cluster-33611.0	-1.68631	6.96959	206.247	9.05022e-47	1.18919e-44	DOWN	H1 vs H2
Cluster-49047.2	-2.09228	5.10997	206.137	9.56731e-47	1.2541e-44	DOWN	H1 vs H2
Cluster-51235.1	-4.04739	3.18106	205.347	1.42281e-46	1.85166e-44	DOWN	H1 vs H2
Cluster-53180.10	10.7082	2.26157	205.208	1.52564e-46	1.98074e-44	UP	H1 vs H2
Cluster-46470.1	-1.63825	5.33758	204.844	1.83169e-46	2.37243e-44	DOWN	H1 vs H2
Cluster-51774.3	2.92912	3.61759	204.811	1.86223e-46	2.40626e-44	UP	H1 vs H2
Cluster-45371.0	-1.61276	7.60582	204.124	2.62921e-46	3.38925e-44	DOWN	H1 vs H2
Cluster-56507.1	-1.76473	5.17848	202.854	4.97737e-46	6.38594e-44	DOWN	H1 vs H2
Cluster-57045.5	1.51817	5.52955	202.393	6.27416e-46	8.03078e-44	UP	H1 vs H2
Cluster-59769.0	-2.47555	4.53385	202.133	7.15068e-46	9.13122e-44	DOWN	H1 vs H2
Cluster-14666.135	6.99014	2.77722	202.04	7.49428e-46	9.54758e-44	UP	H1 vs H2
Cluster-26617.0	-2.36312	4.2137	201.059	1.22676e-45	1.55922e-43	DOWN	H1 vs H2
Cluster-14809.1	-1.59397	6.87324	200.692	1.47534e-45	1.8708e-43	DOWN	H1 vs H2
Cluster-38994.1	10.6828	2.23607	199.978	2.11213e-45	2.67204e-43	UP	H1 vs H2
Cluster-5117.0	10.6133	2.16736	199.604	2.54815e-45	3.21616e-43	UP	H1 vs H2
Cluster-37323.0	-3.72793	4.03744	198.916	3.60004e-45	4.5333e-43	DOWN	H1 vs H2
Cluster-37787.0	10.6751	2.22822	198.579	4.26524e-45	5.35854e-43	UP	H1 vs H2
Cluster-30670.6	2.76295	4.11843	198.335	4.82234e-45	6.04449e-43	UP	H1 vs H2
Cluster-52875.0	6.36031	3.1838	197.975	5.77844e-45	7.22624e-43	UP	H1 vs H2
Cluster-1920.9	1.88537	5.49564	197.642	6.82881e-45	8.50069e-43	UP	H1 vs H2
Cluster-9286.0	8.92594	2.27148	197.344	7.93487e-45	9.855e-43	UP	H1 vs H2
Cluster-45773.1	-2.92978	3.81988	197.106	8.94271e-45	1.10562e-42	DOWN	H1 vs H2
Cluster-20509.13	6.9276	2.71648	196.761	1.06349e-44	1.31186e-42	UP	H1 vs H2
Cluster-53494.6	10.6562	2.21027	195.98	1.57468e-44	1.93803e-42	UP	H1 vs H2
Cluster-23726.0	4.1283	2.94707	195.825	1.7018e-44	2.08975e-42	UP	H1 vs H2
Cluster-31230.0	-1.89459	4.83572	195.733	1.78258e-44	2.18402e-42	DOWN	H1 vs H2
Cluster-47082.4	2.60703	3.82406	193.962	4.3397e-44	5.30506e-42	UP	H1 vs H2
Cluster-38120.0	7.79429	2.39102	192.685	8.24717e-44	1.00366e-41	UP	H1 vs H2
Cluster-59171.8	-10.6991	2.27231	192.494	9.07906e-44	1.09754e-41	DOWN	H1 vs H2
Cluster-60011.6	-10.6952	2.26918	191.893	1.22791e-43	1.47455e-41	DOWN	H1 vs H2
Cluster-15097.14	-4.06279	3.45245	191.71	1.34595e-43	1.6092e-41	DOWN	H1 vs H2
Cluster-50395.0	-1.58124	5.21648	191.52	1.48112e-43	1.76692e-41	DOWN	H1 vs H2
Cluster-51119.1	-3.59177	3.58432	190.756	2.17397e-43	2.58778e-41	DOWN	H1 vs H2
Cluster-30534.5	3.24059	3.47291	190.263	2.78514e-43	3.30805e-41	UP	H1 vs H2
Cluster-53503.1	-2.38793	4.12325	190.11	3.009e-43	3.56616e-41	DOWN	H1 vs H2
Cluster-57267.5	2.96131	5.1259	189.989	3.19643e-43	3.78005e-41	UP	H1 vs H2
Cluster-20782.0	-1.85435	5.04275	189.81	3.497e-43	4.12654e-41	DOWN	H1 vs H2
Cluster-56340.10	10.5223	2.07772	189.485	4.11774e-43	4.8485e-41	UP	H1 vs H2
Cluster-47160.6	-10.7676	2.34005	189.262	4.60774e-43	5.41374e-41	DOWN	H1 vs H2
Cluster-43717.0	-1.52536	6.25278	189.014	5.21904e-43	6.10561e-41	DOWN	H1 vs H2
Cluster-57614.3	-2.55363	3.791	188.513	6.71358e-43	7.83717e-41	DOWN	H1 vs H2
Cluster-12916.0	-1.61481	8.03842	188.475	6.84412e-43	7.97244e-41	DOWN	H1 vs H2
Cluster-18024.4	3.0439	3.53233	188.141	8.09423e-43	9.4085e-41	UP	H1 vs H2
Cluster-24227.4	3.37544	4.89634	187.954	8.88907e-43	1.03104e-40	UP	H1 vs H2
Cluster-51235.0	10.5363	2.09171	187.903	9.121e-43	1.05569e-40	UP	H1 vs H2
Cluster-46690.3	10.7433	2.29607	187.865	9.29938e-43	1.07405e-40	UP	H1 vs H2
Cluster-29493.0	-1.69553	5.08635	187.513	1.10975e-42	1.27901e-40	DOWN	H1 vs H2
Cluster-22153.0	-11.039	2.60307	187.474	1.13176e-42	1.30162e-40	DOWN	H1 vs H2
Cluster-10754.0	6.99737	2.55506	187.411	1.1682e-42	1.3407e-40	UP	H1 vs H2
Cluster-55543.6	10.5943	2.14835	187.072	1.38492e-42	1.58607e-40	UP	H1 vs H2
Cluster-36570.0	-1.88038	4.7409	186.385	1.95622e-42	2.23564e-40	DOWN	H1 vs H2
Cluster-1682.16	2.01463	4.57741	185.761	2.67771e-42	3.05377e-40	UP	H1 vs H2
Cluster-54553.0	-3.60781	3.72501	185.132	3.67247e-42	4.17947e-40	DOWN	H1 vs H2
Cluster-35436.0	-1.79001	4.61158	184.987	3.94998e-42	4.48591e-40	DOWN	H1 vs H2
Cluster-54420.3	-2.63206	4.34765	184.964	3.99624e-42	4.52899e-40	DOWN	H1 vs H2
Cluster-30503.0	-2.62547	4.29349	184.158	5.99312e-42	6.77796e-40	DOWN	H1 vs H2
Cluster-5855.23	10.517	2.07221	183.925	6.73583e-42	7.60212e-40	UP	H1 vs H2
Cluster-14666.139	-2.68292	4.38367	183.333	9.07402e-42	1.02198e-39	DOWN	H1 vs H2
Cluster-35037.0	-1.89301	4.56227	183.145	9.9694e-42	1.12051e-39	DOWN	H1 vs H2
Cluster-56466.3	4.14205	2.92644	183.033	1.05485e-41	1.18072e-39	UP	H1 vs H2
Cluster-37808.0	-1.55726	5.80963	182.339	1.49564e-41	1.66659e-39	DOWN	H1 vs H2
Cluster-24454.0	-3.33756	3.77443	182.086	1.6981e-41	1.88521e-39	DOWN	H1 vs H2
Cluster-29316.0	-1.62166	6.13934	182.026	1.75011e-41	1.93899e-39	DOWN	H1 vs H2
Cluster-39998.1	4.96296	2.62199	181.953	1.81523e-41	2.00705e-39	UP	H1 vs H2
Cluster-34211.0	-1.73291	4.87898	181.572	2.19838e-41	2.41595e-39	DOWN	H1 vs H2
Cluster-44509.1	-3.99621	3.61567	181.195	2.65734e-41	2.91445e-39	DOWN	H1 vs H2
Cluster-42325.1	-10.5402	2.11867	180.735	3.34903e-41	3.66567e-39	DOWN	H1 vs H2
Cluster-24990.175	-1.5094	5.89818	180.666	3.46659e-41	3.78673e-39	DOWN	H1 vs H2
Cluster-48197.0	-6.15124	2.51651	180.372	4.0192e-41	4.38157e-39	DOWN	H1 vs H2
Cluster-33234.1	5.42313	2.99908	179.08	7.69652e-41	8.35694e-39	UP	H1 vs H2
Cluster-22881.26	-4.81957	3.09189	178.585	9.87216e-41	1.06979e-38	DOWN	H1 vs H2
Cluster-58251.1	10.4252	1.98193	178.556	1.00168e-40	1.08331e-38	UP	H1 vs H2
Cluster-48660.7	-5.13613	3.07705	178.106	1.25583e-40	1.35547e-38	DOWN	H1 vs H2
Cluster-59415.3	4.18291	3.2174	177.899	1.39338e-40	1.50096e-38	UP	H1 vs H2
Cluster-24450.2	-8.66919	2.22716	177.79	1.47239e-40	1.58294e-38	DOWN	H1 vs H2
Cluster-28220.0	-5.8977	2.41982	177.738	1.51096e-40	1.6212e-38	DOWN	H1 vs H2
Cluster-37641.3	10.467	2.02288	177.56	1.65269e-40	1.76977e-38	UP	H1 vs H2
Cluster-17856.1	-2.73462	3.70292	177.469	1.73e-40	1.84892e-38	DOWN	H1 vs H2
Cluster-59479.0	-1.70053	4.80111	177.394	1.79637e-40	1.91609e-38	DOWN	H1 vs H2
Cluster-41312.8	-10.5695	2.14803	177.293	1.88973e-40	2.01173e-38	DOWN	H1 vs H2
Cluster-53345.8	-10.572	2.14861	177.284	1.8988e-40	2.01744e-38	DOWN	H1 vs H2
Cluster-38831.0	-2.22276	5.73555	177.231	1.94971e-40	2.06346e-38	DOWN	H1 vs H2
Cluster-40818.0	-10.8461	2.4141	176.716	2.52673e-40	2.66897e-38	DOWN	H1 vs H2
Cluster-55236.0	6.40438	2.7182	176.582	2.70192e-40	2.84849e-38	UP	H1 vs H2
Cluster-55833.0	-1.6676	4.83642	176.562	2.72987e-40	2.87238e-38	DOWN	H1 vs H2
Cluster-8289.0	8.70175	2.05096	175.41	4.87218e-40	5.07743e-38	UP	H1 vs H2
Cluster-36265.0	-1.627	5.30385	174.779	6.69208e-40	6.96066e-38	DOWN	H1 vs H2
Cluster-50706.3	-10.9618	2.53277	174.721	6.89018e-40	7.15303e-38	DOWN	H1 vs H2
Cluster-1902.2	5.80841	2.39948	174.667	7.07964e-40	7.33572e-38	UP	H1 vs H2
Cluster-4052.0	10.5027	2.05838	174.658	7.10911e-40	7.35225e-38	UP	H1 vs H2
Cluster-59375.9	4.49425	2.77183	174.638	7.18397e-40	7.41557e-38	UP	H1 vs H2
Cluster-52989.0	-1.64265	7.5423	174.582	7.38653e-40	7.61022e-38	DOWN	H1 vs H2
Cluster-41916.2	10.4949	2.05105	174.511	7.6558e-40	7.87274e-38	UP	H1 vs H2
Cluster-29822.0	-2.32347	4.16219	174.44	7.93437e-40	8.1438e-38	DOWN	H1 vs H2
Cluster-33680.1	-1.52035	7.24684	174.214	8.8896e-40	9.10706e-38	DOWN	H1 vs H2
Cluster-60608.3	-3.83075	5.18409	173.952	1.01428e-39	1.03714e-37	DOWN	H1 vs H2
Cluster-6254.23	6.48352	2.2275	173.866	1.05891e-39	1.08075e-37	UP	H1 vs H2
Cluster-54111.2	7.12327	2.40097	172.948	1.67987e-39	1.70695e-37	UP	H1 vs H2
Cluster-18815.10	8.69316	2.02691	172.946	1.68188e-39	1.70695e-37	UP	H1 vs H2
Cluster-36504.6	4.79407	2.70593	172.647	1.95433e-39	1.97609e-37	UP	H1 vs H2
Cluster-35357.3	-1.81928	6.31874	172.409	2.203e-39	2.2234e-37	DOWN	H1 vs H2
Cluster-60154.2	-2.13553	4.11696	172.334	2.28821e-39	2.30512e-37	DOWN	H1 vs H2
Cluster-59126.4	-10.4839	2.06323	172.301	2.32579e-39	2.33865e-37	DOWN	H1 vs H2
Cluster-52356.1	10.5287	2.08402	172.22	2.42301e-39	2.4319e-37	UP	H1 vs H2
Cluster-59526.7	-10.806	2.37816	171.681	3.17687e-39	3.17681e-37	DOWN	H1 vs H2
Cluster-43401.0	-4.71306	3.13983	171.539	3.4118e-39	3.40547e-37	DOWN	H1 vs H2
Cluster-22590.0	-1.51052	7.47301	171.447	3.57414e-39	3.56098e-37	DOWN	H1 vs H2
Cluster-12203.1	-3.93578	4.66065	171.121	4.21023e-39	4.18706e-37	DOWN	H1 vs H2
Cluster-58655.8	10.4478	2.0044	170.798	4.95398e-39	4.90877e-37	UP	H1 vs H2
Cluster-58147.4	-2.99821	3.38262	170.73	5.12612e-39	5.0701e-37	DOWN	H1 vs H2
Cluster-40516.1	-7.89232	2.26074	170.53	5.66879e-39	5.59667e-37	DOWN	H1 vs H2
Cluster-5920.0	10.378	1.93576	170.508	5.73049e-39	5.64734e-37	UP	H1 vs H2
Cluster-38272.1	3.59292	3.233	170.195	6.70823e-39	6.59893e-37	UP	H1 vs H2
Cluster-33561.0	-2.24958	4.18043	170.182	6.75209e-39	6.63009e-37	DOWN	H1 vs H2
Cluster-5855.15	10.3875	1.9446	170.09	7.07255e-39	6.93224e-37	UP	H1 vs H2
Cluster-44606.3	-1.51305	5.15972	169.888	7.8277e-39	7.65862e-37	DOWN	H1 vs H2
Cluster-37649.0	-2.64182	3.90002	169.829	8.06377e-39	7.87542e-37	DOWN	H1 vs H2
Cluster-38373.0	-1.96513	4.40917	169.789	8.22759e-39	8.02101e-37	DOWN	H1 vs H2
Cluster-49936.34	10.5994	2.15351	169.424	9.88483e-39	9.6194e-37	UP	H1 vs H2
Cluster-36210.4	-3.56396	3.4305	168.95	1.25477e-38	1.2124e-36	DOWN	H1 vs H2
Cluster-41743.12	-2.16366	4.3544	168.865	1.30943e-38	1.26297e-36	DOWN	H1 vs H2
Cluster-11401.22	10.3525	1.91046	168.85	1.31949e-38	1.27043e-36	UP	H1 vs H2
Cluster-32054.0	1.94657	4.20356	168.158	1.86848e-38	1.79582e-36	UP	H1 vs H2
Cluster-46413.5	1.52952	8.18662	166.821	3.65958e-38	3.49872e-36	UP	H1 vs H2
Cluster-1902.4	7.14357	2.15533	166.675	3.93946e-38	3.7597e-36	UP	H1 vs H2
Cluster-58431.5	2.49097	3.7529	166.613	4.06396e-38	3.86495e-36	UP	H1 vs H2
Cluster-53098.0	10.4732	2.02929	166.508	4.28493e-38	4.06799e-36	UP	H1 vs H2
Cluster-35846.0	1.80982	4.42079	166.405	4.51189e-38	4.26856e-36	UP	H1 vs H2
Cluster-57740.25	3.22341	3.13779	166.229	4.92965e-38	4.65569e-36	UP	H1 vs H2
Cluster-46166.2	2.04342	4.26086	166.026	5.45893e-38	5.14663e-36	UP	H1 vs H2
Cluster-45915.2	-3.84099	3.06389	165.571	6.8648e-38	6.44971e-36	DOWN	H1 vs H2
Cluster-57478.1	-1.66205	7.80479	165.419	7.41027e-38	6.9502e-36	DOWN	H1 vs H2
Cluster-53385.0	-3.80007	3.92451	164.822	1.00029e-37	9.36571e-36	DOWN	H1 vs H2
Cluster-5482.4	-8.5074	2.06908	164.446	1.20895e-37	1.13e-35	DOWN	H1 vs H2
Cluster-14726.0	-2.86829	3.72594	164.277	1.31616e-37	1.22809e-35	DOWN	H1 vs H2
Cluster-42836.1	10.3273	1.88519	163.585	1.86357e-37	1.72997e-35	UP	H1 vs H2
Cluster-56269.15	-1.73708	4.46823	163.568	1.88027e-37	1.74251e-35	DOWN	H1 vs H2
Cluster-30156.1	2.36834	3.78152	163.353	2.09466e-37	1.93789e-35	UP	H1 vs H2
Cluster-43868.0	-1.57072	4.89899	163.267	2.18745e-37	2.02029e-35	DOWN	H1 vs H2
Cluster-57161.0	-1.93144	4.22574	162.339	3.488e-37	3.19973e-35	DOWN	H1 vs H2
Cluster-38948.9	7.95772	2.07046	161.882	4.39075e-37	4.01433e-35	UP	H1 vs H2
Cluster-35037.1	2.93771	3.47025	161.212	6.15089e-37	5.61413e-35	UP	H1 vs H2
Cluster-3896.0	10.2771	1.83618	161.131	6.40494e-37	5.82646e-35	UP	H1 vs H2
Cluster-33735.0	-10.3795	1.96174	161.005	6.82542e-37	6.1986e-35	DOWN	H1 vs H2
Cluster-36504.17	10.4453	2.00127	160.91	7.15905e-37	6.49075e-35	UP	H1 vs H2
Cluster-14341.0	5.10325	2.38521	160.866	7.3204e-37	6.626e-35	UP	H1 vs H2
Cluster-53717.4	1.90212	4.90488	160.592	8.39878e-37	7.58945e-35	UP	H1 vs H2
Cluster-33846.0	-1.50251	7.62033	160.479	8.89252e-37	8.00901e-35	DOWN	H1 vs H2
Cluster-59462.9	-10.5199	2.09962	160.191	1.02793e-36	9.22742e-35	DOWN	H1 vs H2
Cluster-47472.0	3.20348	3.3728	159.991	1.13669e-36	1.01869e-34	UP	H1 vs H2
Cluster-52779.1	-11.3983	2.95717	159.986	1.13955e-36	1.01958e-34	DOWN	H1 vs H2
Cluster-36061.2	-1.83883	4.38129	159.917	1.17966e-36	1.05373e-34	DOWN	H1 vs H2
Cluster-17279.0	5.87532	2.25894	159.851	1.21941e-36	1.08745e-34	UP	H1 vs H2
Cluster-4808.0	8.54943	1.90204	159.835	1.22946e-36	1.09462e-34	UP	H1 vs H2
Cluster-39943.0	-2.59062	5.07608	159.639	1.35687e-36	1.20608e-34	DOWN	H1 vs H2
Cluster-50658.1	-1.54217	4.88981	159.624	1.36705e-36	1.21315e-34	DOWN	H1 vs H2
Cluster-56441.2	7.45065	2.09822	159.505	1.45137e-36	1.28588e-34	UP	H1 vs H2
Cluster-26407.12	-6.78856	2.58146	158.977	1.89311e-36	1.67453e-34	DOWN	H1 vs H2
Cluster-3843.0	10.2773	1.83659	158.518	2.38496e-36	2.10275e-34	UP	H1 vs H2
Cluster-50947.1	10.2362	1.79586	158.506	2.39916e-36	2.11184e-34	UP	H1 vs H2
Cluster-49645.1	1.58173	4.81056	158.275	2.69562e-36	2.36896e-34	UP	H1 vs H2
Cluster-34725.5	-2.03788	4.41643	158.01	3.07934e-36	2.69747e-34	DOWN	H1 vs H2
Cluster-49047.3	-2.57041	5.06068	157.842	3.3517e-36	2.93134e-34	DOWN	H1 vs H2
Cluster-41296.8	5.51749	2.4227	157.791	3.43752e-36	3.00156e-34	UP	H1 vs H2
Cluster-58643.11	7.38183	1.98849	157.339	4.316e-36	3.75658e-34	UP	H1 vs H2
Cluster-49936.74	-7.22538	2.11072	157.322	4.35291e-36	3.78265e-34	DOWN	H1 vs H2
Cluster-47317.3	-10.325	1.91018	157.181	4.67292e-36	4.05426e-34	DOWN	H1 vs H2
Cluster-52777.2	-1.67352	5.6033	156.96	5.22201e-36	4.52344e-34	DOWN	H1 vs H2
Cluster-52865.3	10.283	1.84162	156.567	6.36466e-36	5.49573e-34	UP	H1 vs H2
Cluster-54160.0	-1.7202	4.63554	156.035	8.31828e-36	7.17126e-34	DOWN	H1 vs H2
Cluster-10326.0	8.68591	2.02522	155.867	9.05137e-36	7.76633e-34	UP	H1 vs H2
Cluster-55908.1	-4.82401	2.4757	155.532	1.07155e-35	9.16528e-34	DOWN	H1 vs H2
Cluster-53710.2	-1.81525	4.36082	155.423	1.13183e-35	9.6657e-34	DOWN	H1 vs H2
Cluster-45333.5	-1.95658	4.38421	155.016	1.38899e-35	1.18432e-33	DOWN	H1 vs H2
Cluster-59705.0	10.2461	1.80545	154.617	1.69747e-35	1.44282e-33	UP	H1 vs H2
Cluster-42406.0	-1.54297	8.06147	154.548	1.75773e-35	1.49171e-33	DOWN	H1 vs H2
Cluster-31518.6	-10.3084	1.89437	154.202	2.09198e-35	1.76711e-33	DOWN	H1 vs H2
Cluster-35768.1	6.56374	2.27797	154.16	2.13677e-35	1.80214e-33	UP	H1 vs H2
Cluster-52456.12	10.2289	1.78917	154.05	2.25893e-35	1.90222e-33	UP	H1 vs H2
Cluster-18763.1	-1.62988	4.45804	153.979	2.34029e-35	1.96769e-33	DOWN	H1 vs H2
Cluster-30929.0	1.70228	4.91075	153.965	2.3569e-35	1.9786e-33	UP	H1 vs H2
Cluster-47229.3	2.99875	3.53981	153.726	2.65783e-35	2.22779e-33	UP	H1 vs H2
Cluster-34366.0	-1.67817	5.47749	153.672	2.73092e-35	2.28552e-33	DOWN	H1 vs H2
Cluster-26443.7	-4.79323	2.68666	153.625	2.79725e-35	2.33745e-33	DOWN	H1 vs H2
Cluster-19069.1	5.68002	2.18934	153.511	2.9625e-35	2.47173e-33	UP	H1 vs H2
Cluster-53103.4	6.2355	2.71119	153.28	3.3274e-35	2.75926e-33	UP	H1 vs H2
Cluster-45407.1	-2.08744	3.94265	153.144	3.56367e-35	2.95068e-33	DOWN	H1 vs H2
Cluster-5855.9	10.2016	1.76202	152.659	4.54713e-35	3.75926e-33	UP	H1 vs H2
Cluster-21549.0	-1.57304	4.86966	152.535	4.84127e-35	3.9903e-33	DOWN	H1 vs H2
Cluster-60051.4	-3.09661	3.89764	152.2	5.72897e-35	4.71483e-33	DOWN	H1 vs H2
Cluster-39889.0	-1.51426	8.37826	151.968	6.43902e-35	5.2832e-33	DOWN	H1 vs H2
Cluster-37446.0	2.18999	4.3149	151.485	8.21086e-35	6.72685e-33	UP	H1 vs H2
Cluster-45745.0	-2.21073	5.37532	151.17	9.62207e-35	7.87114e-33	DOWN	H1 vs H2
Cluster-2347.2	1.79895	4.49812	150.602	1.2807e-34	1.04451e-32	UP	H1 vs H2
Cluster-43076.0	1.70426	4.73075	150.485	1.35787e-34	1.10495e-32	UP	H1 vs H2
Cluster-59685.1	-10.286	1.87069	150.447	1.38405e-34	1.12374e-32	DOWN	H1 vs H2
Cluster-38167.0	1.52968	4.77876	150.319	1.47676e-34	1.19723e-32	UP	H1 vs H2
Cluster-25221.1	3.5289	2.85771	150.158	1.60125e-34	1.29623e-32	UP	H1 vs H2
Cluster-4166.0	10.1703	1.73119	150.038	1.70111e-34	1.37298e-32	UP	H1 vs H2
Cluster-49685.0	-1.77354	4.48469	149.903	1.82046e-34	1.46713e-32	DOWN	H1 vs H2
Cluster-48438.0	-1.60051	8.3819	149.861	1.85964e-34	1.49649e-32	DOWN	H1 vs H2
Cluster-13048.0	-3.93088	3.31285	149.821	1.89692e-34	1.52423e-32	DOWN	H1 vs H2
Cluster-33138.0	-2.32797	4.49738	149.806	1.9112e-34	1.53344e-32	DOWN	H1 vs H2
Cluster-48091.12	10.1575	1.71872	149.409	2.33383e-34	1.86978e-32	UP	H1 vs H2
Cluster-46451.3	7.31866	1.95854	149.327	2.43298e-34	1.94635e-32	UP	H1 vs H2
Cluster-45439.55	10.7066	2.25969	149.303	2.46219e-34	1.96683e-32	UP	H1 vs H2
Cluster-54541.0	-3.89406	2.91976	149.011	2.85185e-34	2.27142e-32	DOWN	H1 vs H2
Cluster-37207.1	-2.44833	3.60954	148.911	2.99855e-34	2.38477e-32	DOWN	H1 vs H2
Cluster-54326.12	4.94487	2.73344	148.625	3.46395e-34	2.75088e-32	UP	H1 vs H2
Cluster-41579.5	10.1598	1.72055	148.533	3.62688e-34	2.87607e-32	UP	H1 vs H2
Cluster-47494.3	10.1868	1.74777	148.459	3.76459e-34	2.98093e-32	UP	H1 vs H2
Cluster-5735.0	10.1508	1.71183	148.43	3.82036e-34	3.01631e-32	UP	H1 vs H2
Cluster-58445.0	-2.57198	3.57069	148.42	3.84085e-34	3.02809e-32	DOWN	H1 vs H2
Cluster-53293.0	2.65884	3.69277	148.009	4.72177e-34	3.71722e-32	UP	H1 vs H2
Cluster-26055.53	10.3672	1.92585	147.39	6.44854e-34	5.05467e-32	UP	H1 vs H2
Cluster-51480.4	10.3688	1.92717	147.37	6.51457e-34	5.09908e-32	UP	H1 vs H2
Cluster-34655.3	-2.21444	3.9384	147.082	7.5308e-34	5.88604e-32	DOWN	H1 vs H2
Cluster-60107.2	1.88559	4.62259	146.848	8.47328e-34	6.6037e-32	UP	H1 vs H2
Cluster-55852.4	2.3279	3.84549	146.447	1.03683e-33	8.05754e-32	UP	H1 vs H2
Cluster-49600.0	-5.69059	3.10046	146.367	1.07898e-33	8.37308e-32	DOWN	H1 vs H2
Cluster-27075.0	-1.73544	6.93673	146.129	1.21642e-33	9.41277e-32	DOWN	H1 vs H2
Cluster-15898.14	11.2095	2.75639	145.98	1.3111e-33	1.0131e-31	UP	H1 vs H2
Cluster-1272.4	3.31228	3.076	145.671	1.53223e-33	1.18229e-31	UP	H1 vs H2
Cluster-58044.0	-1.93292	4.62114	145.302	1.84462e-33	1.41931e-31	DOWN	H1 vs H2
Cluster-25255.0	1.73758	5.05105	145.232	1.91134e-33	1.46857e-31	UP	H1 vs H2
Cluster-57948.0	5.23067	2.22183	145.218	1.92432e-33	1.47646e-31	UP	H1 vs H2
Cluster-11258.0	6.66996	1.9879	144.809	2.36384e-33	1.80605e-31	UP	H1 vs H2
Cluster-55208.2	-2.99489	3.43297	144.792	2.38488e-33	1.81956e-31	DOWN	H1 vs H2
Cluster-54555.0	1.54488	4.63757	144.75	2.43597e-33	1.85594e-31	UP	H1 vs H2
Cluster-29962.1	-4.41397	2.65855	144.711	2.48396e-33	1.88986e-31	DOWN	H1 vs H2
Cluster-39960.3	10.4537	2.00994	144.698	2.49985e-33	1.89929e-31	UP	H1 vs H2
Cluster-30091.0	10.1804	1.74037	144.393	2.91464e-33	2.20519e-31	UP	H1 vs H2
Cluster-52223.1	-2.25807	4.41858	144.39	2.9203e-33	2.20641e-31	DOWN	H1 vs H2
Cluster-49259.5	1.58356	4.55228	144.175	3.2529e-33	2.45089e-31	UP	H1 vs H2
Cluster-55465.1	7.69219	1.822	144.053	3.45889e-33	2.60249e-31	UP	H1 vs H2
Cluster-6254.15	1.87812	5.07912	143.793	3.94317e-33	2.95868e-31	UP	H1 vs H2
Cluster-49936.65	10.0945	1.65645	143.556	4.44299e-33	3.31542e-31	UP	H1 vs H2
Cluster-47520.7	-10.3492	1.93437	143.529	4.50294e-33	3.35556e-31	DOWN	H1 vs H2
Cluster-47641.0	-1.54324	8.43785	143.481	4.61349e-33	3.43323e-31	DOWN	H1 vs H2
Cluster-25223.0	3.73193	2.77132	143.361	4.90117e-33	3.64233e-31	UP	H1 vs H2
Cluster-51977.16	10.1047	1.66715	142.89	6.21246e-33	4.5855e-31	UP	H1 vs H2
Cluster-46463.0	-2.73692	3.63065	142.693	6.85979e-33	5.05645e-31	DOWN	H1 vs H2
Cluster-7506.0	8.48033	1.83555	142.498	7.56639e-33	5.56974e-31	UP	H1 vs H2
Cluster-51706.1	-2.249	3.91417	142.21	8.74839e-33	6.42245e-31	DOWN	H1 vs H2
Cluster-55396.3	-2.15912	4.2774	141.64	1.16556e-32	8.52222e-31	DOWN	H1 vs H2
Cluster-38272.0	-3.02626	3.32688	141.21	1.44764e-32	1.05563e-30	DOWN	H1 vs H2
Cluster-4757.0	10.0669	1.62935	140.966	1.63677e-32	1.19036e-30	UP	H1 vs H2
Cluster-54717.2	5.29846	2.33297	140.645	1.92339e-32	1.39694e-30	UP	H1 vs H2
Cluster-57358.6	10.1469	1.70889	140.386	2.19215e-32	1.58789e-30	UP	H1 vs H2
Cluster-36210.5	-2.21163	4.12604	140.165	2.44927e-32	1.76942e-30	DOWN	H1 vs H2
Cluster-35171.0	-2.09712	4.74087	139.947	2.7342e-32	1.97265e-30	DOWN	H1 vs H2
Cluster-39493.2	10.0375	1.60099	139.911	2.78453e-32	2.00364e-30	UP	H1 vs H2
Cluster-28092.0	-1.50761	4.88886	139.815	2.92247e-32	2.10012e-30	DOWN	H1 vs H2
Cluster-39867.2	-10.5443	2.12653	139.554	3.33239e-32	2.39154e-30	DOWN	H1 vs H2
Cluster-37472.0	-1.52061	4.59337	139.47	3.4757e-32	2.48782e-30	DOWN	H1 vs H2
Cluster-14166.0	-1.50109	5.07277	139.41	3.58257e-32	2.56095e-30	DOWN	H1 vs H2
Cluster-32151.1	8.3633	1.72058	139.16	4.06394e-32	2.89364e-30	UP	H1 vs H2
Cluster-59619.6	7.67199	1.81529	139.014	4.3733e-32	3.10173e-30	UP	H1 vs H2
Cluster-50074.0	-2.33265	3.85028	138.912	4.60453e-32	3.25724e-30	DOWN	H1 vs H2
Cluster-47018.0	-3.81885	2.6694	138.645	5.26724e-32	3.71156e-30	DOWN	H1 vs H2
Cluster-52489.3	10.3267	1.88504	138.485	5.70942e-32	4.01794e-30	UP	H1 vs H2
Cluster-55853.1	1.64579	4.39598	138.339	6.14296e-32	4.31745e-30	UP	H1 vs H2
Cluster-51469.2	-10.5014	2.0761	138.176	6.67033e-32	4.67e-30	DOWN	H1 vs H2
Cluster-55453.3	-10.1592	1.75059	138.091	6.96219e-32	4.86807e-30	DOWN	H1 vs H2
Cluster-39193.9	10.7529	2.30341	137.985	7.34198e-32	5.12704e-30	UP	H1 vs H2
Cluster-49300.2	2.31006	5.63964	137.694	8.50178e-32	5.92174e-30	UP	H1 vs H2
Cluster-54541.2	-3.72871	2.77111	137.499	9.37751e-32	6.51504e-30	DOWN	H1 vs H2
Cluster-7043.0	8.46074	1.81678	137.013	1.19805e-31	8.31285e-30	UP	H1 vs H2
Cluster-28465.0	-10.1201	1.71037	137.006	1.20228e-31	8.3316e-30	DOWN	H1 vs H2
Cluster-6599.2	-1.8565	4.20083	136.958	1.23187e-31	8.52578e-30	DOWN	H1 vs H2
Cluster-33165.0	-1.51706	8.18463	136.825	1.31725e-31	9.10511e-30	DOWN	H1 vs H2
Cluster-53576.3	-2.65788	4.81942	136.727	1.38329e-31	9.54942e-30	DOWN	H1 vs H2
Cluster-48468.0	-1.86295	5.2839	136.245	1.76344e-31	1.21583e-29	DOWN	H1 vs H2
Cluster-24926.24	9.97847	1.54289	135.638	2.39417e-31	1.64445e-29	UP	H1 vs H2
Cluster-43229.0	2.72998	3.28933	135.359	2.75592e-31	1.89054e-29	UP	H1 vs H2
Cluster-46237.0	-4.33784	2.45396	135.326	2.80195e-31	1.91969e-29	DOWN	H1 vs H2
Cluster-13361.3	10.2741	1.83446	135.179	3.01665e-31	2.06418e-29	UP	H1 vs H2
Cluster-52826.1	9.98218	1.54657	135.167	3.03519e-31	2.07426e-29	UP	H1 vs H2
Cluster-47386.11	2.37883	3.56003	135.1	3.1396e-31	2.14024e-29	UP	H1 vs H2
Cluster-60051.7	-3.15771	4.17686	135.056	3.2096e-31	2.18522e-29	DOWN	H1 vs H2
Cluster-45439.47	10.0128	1.57608	135.05	3.22007e-31	2.1896e-29	UP	H1 vs H2
Cluster-45439.52	10.437	1.99264	134.843	3.57396e-31	2.42721e-29	UP	H1 vs H2
Cluster-59866.5	-1.9684	4.92112	134.801	3.65018e-31	2.4728e-29	DOWN	H1 vs H2
Cluster-56403.0	3.00305	3.0854	134.497	4.25304e-31	2.87048e-29	UP	H1 vs H2
Cluster-58612.0	5.56545	2.18993	134.432	4.39586e-31	2.9632e-29	UP	H1 vs H2
Cluster-33824.0	-4.43471	2.75774	134.41	4.44505e-31	2.99265e-29	DOWN	H1 vs H2
Cluster-30654.0	6.37341	1.90844	134.267	4.77651e-31	3.21183e-29	UP	H1 vs H2
Cluster-33352.0	-1.87711	4.88909	134.196	4.95005e-31	3.32442e-29	DOWN	H1 vs H2
Cluster-57036.6	-10.3155	1.904	134.183	4.98349e-31	3.34275e-29	DOWN	H1 vs H2
Cluster-54197.0	8.31918	1.67848	134.125	5.13142e-31	3.43773e-29	UP	H1 vs H2
Cluster-30196.1	-3.1053	3.53248	134.035	5.36829e-31	3.592e-29	DOWN	H1 vs H2
Cluster-43649.1	-5.92795	2.68475	133.911	5.71485e-31	3.81919e-29	DOWN	H1 vs H2
Cluster-15377.5	10.0735	1.63536	133.811	6.00892e-31	4.01079e-29	UP	H1 vs H2
Cluster-35523.2	9.98686	1.55112	133.798	6.04926e-31	4.03276e-29	UP	H1 vs H2
Cluster-50263.29	2.72666	3.2191	133.207	8.14413e-31	5.40943e-29	UP	H1 vs H2
Cluster-53522.0	-1.87187	5.00093	133.105	8.57654e-31	5.6897e-29	DOWN	H1 vs H2
Cluster-25335.0	-2.11868	3.93581	133.094	8.62192e-31	5.71284e-29	DOWN	H1 vs H2
Cluster-5881.0	10.0018	1.56628	133.09	8.63905e-31	5.71722e-29	UP	H1 vs H2
Cluster-44186.5	-2.49132	3.64177	132.898	9.5161e-31	6.28236e-29	DOWN	H1 vs H2
Cluster-54149.2	-10.0587	1.65175	132.665	1.07014e-30	7.04777e-29	DOWN	H1 vs H2
Cluster-29209.0	3.39775	2.72418	132.658	1.07428e-30	7.06647e-29	UP	H1 vs H2
Cluster-52875.4	-2.62707	6.12935	132.556	1.13068e-30	7.42849e-29	DOWN	H1 vs H2
Cluster-50441.9	1.70793	4.93958	132.39	1.22963e-30	8.05913e-29	UP	H1 vs H2
Cluster-53257.5	-1.86351	4.42759	132.283	1.29744e-30	8.49334e-29	DOWN	H1 vs H2
Cluster-46589.4	-10.1608	1.74889	132.137	1.39647e-30	9.13061e-29	DOWN	H1 vs H2
Cluster-4702.0	10.0349	1.59766	132.015	1.48459e-30	9.69512e-29	UP	H1 vs H2
Cluster-4035.0	9.97316	1.53778	131.993	1.50174e-30	9.79535e-29	UP	H1 vs H2
Cluster-39193.0	-4.22454	2.84455	131.759	1.68908e-30	1.10041e-28	DOWN	H1 vs H2
Cluster-57747.4	9.98458	1.54871	131.718	1.72495e-30	1.12243e-28	UP	H1 vs H2
Cluster-12385.0	-10.0533	1.64599	131.103	2.35088e-30	1.52426e-28	DOWN	H1 vs H2
Cluster-28984.0	-1.66371	6.33598	130.488	3.20476e-30	2.0705e-28	DOWN	H1 vs H2
Cluster-49192.0	-10.0089	1.60469	130.399	3.35239e-30	2.16331e-28	DOWN	H1 vs H2
Cluster-33393.0	-1.73818	6.06281	129.859	4.39883e-30	2.82851e-28	DOWN	H1 vs H2
Cluster-53710.0	-2.65481	3.45275	129.777	4.58539e-30	2.94499e-28	DOWN	H1 vs H2
Cluster-55811.22	1.55825	4.37672	129.696	4.77687e-30	3.06435e-28	UP	H1 vs H2
Cluster-47532.2	6.57124	2.48572	129.593	5.03095e-30	3.21975e-28	UP	H1 vs H2
Cluster-25872.0	-3.19618	3.40737	129.466	5.36244e-30	3.42787e-28	DOWN	H1 vs H2
Cluster-42416.1	-10.0524	1.64534	129.379	5.60216e-30	3.5769e-28	DOWN	H1 vs H2
Cluster-37172.5	-3.62215	4.23506	129.235	6.02581e-30	3.84288e-28	DOWN	H1 vs H2
Cluster-48569.1	-6.97312	1.8645	129.143	6.30955e-30	4.01442e-28	DOWN	H1 vs H2
Cluster-57540.5	5.32463	2.35156	129.131	6.34983e-30	4.03533e-28	UP	H1 vs H2
Cluster-49134.2	-2.09213	4.83446	128.9	7.13089e-30	4.51587e-28	DOWN	H1 vs H2
Cluster-27969.3	-3.94592	2.56234	128.732	7.76066e-30	4.90328e-28	DOWN	H1 vs H2
Cluster-52869.7	-10.0365	1.62933	128.509	8.68722e-30	5.46963e-28	DOWN	H1 vs H2
Cluster-47864.0	-9.9861	1.58272	128.354	9.39058e-30	5.90565e-28	DOWN	H1 vs H2
Cluster-30551.0	-1.66224	9.25108	128.151	1.03999e-29	6.5253e-28	DOWN	H1 vs H2
Cluster-30642.31	8.2715	1.61704	127.971	1.13878e-29	7.1287e-28	UP	H1 vs H2
Cluster-6034.9	1.50577	4.81816	127.727	1.28779e-29	8.05221e-28	UP	H1 vs H2
Cluster-36251.2	2.82169	3.16084	127.307	1.59133e-29	9.91603e-28	UP	H1 vs H2
Cluster-37060.1	-4.91304	2.42803	127.128	1.7418e-29	1.08412e-27	DOWN	H1 vs H2
Cluster-56487.0	2.69004	3.14051	126.894	1.95935e-29	1.21814e-27	UP	H1 vs H2
Cluster-30175.0	-2.00396	3.88844	126.89	1.96325e-29	1.21916e-27	DOWN	H1 vs H2
Cluster-10362.7	1.75912	8.87773	126.847	2.0068e-29	1.24337e-27	UP	H1 vs H2
Cluster-49858.4	-8.20175	1.77529	126.578	2.29848e-29	1.42085e-27	DOWN	H1 vs H2
Cluster-39779.0	-2.43591	3.86171	126.402	2.51125e-29	1.55062e-27	DOWN	H1 vs H2
Cluster-37176.0	-1.99229	3.96718	126.162	2.83447e-29	1.74623e-27	DOWN	H1 vs H2
Cluster-59415.8	2.70307	3.8927	126.155	2.84347e-29	1.74979e-27	UP	H1 vs H2
Cluster-6188.0	9.87077	1.43732	125.857	3.30529e-29	2.03169e-27	UP	H1 vs H2
Cluster-51516.7	6.19305	2.37122	125.839	3.33414e-29	2.04711e-27	UP	H1 vs H2
Cluster-57143.2	9.92262	1.4886	125.724	3.53286e-29	2.16667e-27	UP	H1 vs H2
Cluster-35109.0	-1.53201	4.74945	125.651	3.66684e-29	2.24631e-27	DOWN	H1 vs H2
Cluster-41062.0	-2.11903	3.80592	125.132	4.76215e-29	2.91074e-27	DOWN	H1 vs H2
Cluster-60044.11	3.09698	3.02746	124.589	6.26068e-29	3.8053e-27	UP	H1 vs H2
Cluster-53496.4	10.1104	1.67272	124.571	6.31624e-29	3.83479e-27	UP	H1 vs H2
Cluster-37165.1	9.84564	1.41295	124.149	7.81398e-29	4.73883e-27	UP	H1 vs H2
Cluster-35318.0	-2.00786	3.99838	124.041	8.25026e-29	4.99784e-27	DOWN	H1 vs H2
Cluster-48660.12	-4.61322	2.75664	123.995	8.44377e-29	5.10937e-27	DOWN	H1 vs H2
Cluster-58988.9	-3.59322	3.15654	123.805	9.29568e-29	5.61238e-27	DOWN	H1 vs H2
Cluster-54326.4	2.82041	3.3709	123.703	9.78316e-29	5.90015e-27	UP	H1 vs H2
Cluster-54269.3	-2.87104	3.18599	123.596	1.03277e-28	6.22168e-27	DOWN	H1 vs H2
Cluster-29505.0	-1.98994	3.84743	123.533	1.06578e-28	6.41341e-27	DOWN	H1 vs H2
Cluster-49665.4	2.31529	6.89323	122.732	1.59605e-28	9.57262e-27	UP	H1 vs H2
Cluster-27820.0	6.65827	1.674	122.728	1.59965e-28	9.58365e-27	UP	H1 vs H2
Cluster-52593.1	5.70526	1.94918	122.588	1.71652e-28	1.02612e-26	UP	H1 vs H2
Cluster-43177.5	5.94765	2.83971	122.481	1.81114e-28	1.08031e-26	UP	H1 vs H2
Cluster-29591.0	-1.58408	5.75059	121.856	2.4824e-28	1.47746e-26	DOWN	H1 vs H2
Cluster-50411.5	1.5127	4.68752	121.493	2.97979e-28	1.77156e-26	UP	H1 vs H2
Cluster-47123.1	-2.53804	3.34475	121.468	3.01903e-28	1.79293e-26	DOWN	H1 vs H2
Cluster-48517.0	-3.64923	2.56708	121.258	3.35604e-28	1.98873e-26	DOWN	H1 vs H2
Cluster-55748.0	-3.66162	2.82564	121.201	3.45347e-28	2.04201e-26	DOWN	H1 vs H2
Cluster-53589.3	-4.35777	2.47996	121.163	3.51986e-28	2.07901e-26	DOWN	H1 vs H2
Cluster-28475.0	-2.18348	4.18318	121.123	3.59159e-28	2.11908e-26	DOWN	H1 vs H2
Cluster-58419.3	-4.2915	2.41301	120.6	4.67404e-28	2.75177e-26	DOWN	H1 vs H2
Cluster-35889.15	-1.59718	4.43113	120.48	4.96748e-28	2.92136e-26	DOWN	H1 vs H2
Cluster-53147.0	1.56825	4.30564	120.263	5.53997e-28	3.25101e-26	UP	H1 vs H2
Cluster-39042.0	-2.10002	3.86466	119.954	6.47403e-28	3.78343e-26	DOWN	H1 vs H2
Cluster-54970.3	9.92456	1.48907	119.954	6.47506e-28	3.78343e-26	UP	H1 vs H2
Cluster-40720.1	-2.27282	4.52773	119.831	6.88714e-28	4.01989e-26	DOWN	H1 vs H2
Cluster-36192.9	9.80283	1.37072	119.61	7.699e-28	4.48894e-26	UP	H1 vs H2
Cluster-20509.9	9.79007	1.35905	119.328	8.87517e-28	5.16364e-26	UP	H1 vs H2
Cluster-31697.10	9.82973	1.3976	119.325	8.89236e-28	5.16811e-26	UP	H1 vs H2
Cluster-54147.3	-2.29943	4.87914	119.236	9.29831e-28	5.39828e-26	DOWN	H1 vs H2
Cluster-37082.6	2.56903	3.37539	119.184	9.5468e-28	5.53663e-26	UP	H1 vs H2
Cluster-41808.3	-5.29772	1.97875	119.168	9.62311e-28	5.57495e-26	DOWN	H1 vs H2
Cluster-36746.1	9.80419	1.37191	119.021	1.03633e-27	5.99738e-26	UP	H1 vs H2
Cluster-37421.0	-3.68564	2.62967	118.853	1.12777e-27	6.5127e-26	DOWN	H1 vs H2
Cluster-55626.1	-2.15821	4.45006	118.788	1.16555e-27	6.72371e-26	DOWN	H1 vs H2
Cluster-51230.12	4.47193	2.23886	118.676	1.23318e-27	7.10634e-26	UP	H1 vs H2
Cluster-17179.17	5.10272	2.5414	118.495	1.35111e-27	7.76127e-26	UP	H1 vs H2
Cluster-12052.1	-1.52703	4.37948	118.444	1.38632e-27	7.94672e-26	DOWN	H1 vs H2
Cluster-53735.1	2.00665	3.77595	118.152	1.60594e-27	9.19597e-26	UP	H1 vs H2
Cluster-34509.1	-9.90301	1.50468	118.147	1.61034e-27	9.21146e-26	DOWN	H1 vs H2
Cluster-33263.1	-2.29857	3.83023	118.057	1.68436e-27	9.62475e-26	DOWN	H1 vs H2
Cluster-15898.15	10.4797	2.03398	118.049	1.69186e-27	9.65743e-26	UP	H1 vs H2
Cluster-58107.6	-2.49857	3.31841	118.035	1.70314e-27	9.71166e-26	DOWN	H1 vs H2
Cluster-40943.1	-6.16759	2.52399	117.877	1.84519e-27	1.04997e-25	DOWN	H1 vs H2
Cluster-2752.8	-1.8583	3.92515	117.772	1.94541e-27	1.10584e-25	DOWN	H1 vs H2
Cluster-31617.9	-2.71149	3.18982	117.704	2.01285e-27	1.14179e-25	DOWN	H1 vs H2
Cluster-47193.1	-1.70802	4.91674	117.611	2.11009e-27	1.19569e-25	DOWN	H1 vs H2
Cluster-56307.6	9.9585	1.52403	117.605	2.11572e-27	1.19764e-25	UP	H1 vs H2
Cluster-39420.1	-2.08002	4.57785	117.568	2.15551e-27	1.21763e-25	DOWN	H1 vs H2
Cluster-5855.18	10.0485	1.61267	117.488	2.24446e-27	1.26525e-25	UP	H1 vs H2
Cluster-43241.4	4.4509	2.13606	117.387	2.36153e-27	1.32986e-25	UP	H1 vs H2
Cluster-60159.1	-1.61521	4.46554	116.867	3.06955e-27	1.725e-25	DOWN	H1 vs H2
Cluster-60675.0	-1.75098	7.29599	116.757	3.24512e-27	1.81991e-25	DOWN	H1 vs H2
Cluster-16189.3	-9.912	1.511	116.387	3.91019e-27	2.18838e-25	DOWN	H1 vs H2
Cluster-23635.3	1.69038	5.28109	116.127	4.45742e-27	2.48952e-25	UP	H1 vs H2
Cluster-33727.0	-6.86013	2.12388	116.112	4.49303e-27	2.50683e-25	DOWN	H1 vs H2
Cluster-22881.18	-2.30993	3.62406	116.088	4.54587e-27	2.53372e-25	DOWN	H1 vs H2
Cluster-1846.2	9.89026	1.458	116.064	4.60116e-27	2.56191e-25	UP	H1 vs H2
Cluster-46958.2	-1.75873	4.55022	116.052	4.63016e-27	2.57279e-25	DOWN	H1 vs H2
Cluster-8922.24	-6.90639	1.81217	115.759	5.3676e-27	2.97647e-25	DOWN	H1 vs H2
Cluster-56215.7	10.1764	1.73895	115.621	5.75368e-27	3.18407e-25	UP	H1 vs H2
Cluster-45170.0	-1.89238	4.27829	115.415	6.3846e-27	3.52247e-25	DOWN	H1 vs H2
Cluster-44950.4	-9.83069	1.435	115.154	7.2812e-27	4.00901e-25	DOWN	H1 vs H2
Cluster-11174.0	7.38887	1.51325	115.009	7.83236e-27	4.30811e-25	UP	H1 vs H2
Cluster-33508.0	-9.89021	1.49318	114.922	8.18405e-27	4.49247e-25	DOWN	H1 vs H2
Cluster-30360.0	2.34334	3.3665	114.9	8.27619e-27	4.53847e-25	UP	H1 vs H2
Cluster-58513.5	9.79661	1.36526	114.878	8.36947e-27	4.585e-25	UP	H1 vs H2
Cluster-53858.0	7.43897	1.54838	114.875	8.38098e-27	4.58669e-25	UP	H1 vs H2
Cluster-50443.0	-1.62782	4.48714	114.54	9.92209e-27	5.40833e-25	DOWN	H1 vs H2
Cluster-47246.8	7.39384	1.54681	114.473	1.02634e-26	5.5776e-25	UP	H1 vs H2
Cluster-25028.0	-9.80381	1.40833	114.276	1.13372e-26	6.15502e-25	DOWN	H1 vs H2
Cluster-41750.24	2.62877	3.46109	114.025	1.28659e-26	6.96409e-25	UP	H1 vs H2
Cluster-39687.6	2.25747	3.95237	113.851	1.4048e-26	7.59638e-25	UP	H1 vs H2
Cluster-51288.12	-2.05045	3.74921	113.558	1.62839e-26	8.77926e-25	DOWN	H1 vs H2
Cluster-13553.0	-4.98934	2.87739	113.514	1.66472e-26	8.96626e-25	DOWN	H1 vs H2
Cluster-50612.5	9.84218	1.41041	113.446	1.72332e-26	9.27271e-25	UP	H1 vs H2
Cluster-34359.0	-5.76386	1.98098	113.391	1.77165e-26	9.51392e-25	DOWN	H1 vs H2
Cluster-43945.1	-2.00564	3.91274	113.284	1.87024e-26	1.00335e-24	DOWN	H1 vs H2
Cluster-59911.12	1.52846	4.51695	112.706	2.5021e-26	1.33705e-24	UP	H1 vs H2
Cluster-35187.0	-3.72459	2.60176	112.615	2.62046e-26	1.39756e-24	DOWN	H1 vs H2
Cluster-52876.0	-9.77418	1.3793	112.572	2.6776e-26	1.42663e-24	DOWN	H1 vs H2
Cluster-4937.15	9.76436	1.33465	112.35	2.99539e-26	1.59439e-24	UP	H1 vs H2
Cluster-14666.31	6.54049	1.55521	112.148	3.31584e-26	1.75979e-24	UP	H1 vs H2
Cluster-12641.0	-1.76382	4.39717	112.083	3.42675e-26	1.81688e-24	DOWN	H1 vs H2
Cluster-55650.1	9.80517	1.37472	112.081	3.43077e-26	1.81724e-24	UP	H1 vs H2
Cluster-34299.0	-9.78349	1.38946	111.824	3.90454e-26	2.06216e-24	DOWN	H1 vs H2
Cluster-3601.4	2.35666	3.5049	111.677	4.20465e-26	2.21636e-24	UP	H1 vs H2
Cluster-59180.6	-10.1381	1.73487	111.547	4.48957e-26	2.36197e-24	DOWN	H1 vs H2
Cluster-17704.41	-4.28649	2.49812	111.531	4.52775e-26	2.37976e-24	DOWN	H1 vs H2
Cluster-18815.15	-9.76101	1.36713	111.404	4.82537e-26	2.52642e-24	DOWN	H1 vs H2
Cluster-22936.0	1.90989	3.77219	111.354	4.95065e-26	2.58953e-24	UP	H1 vs H2
Cluster-46640.2	1.91343	4.05281	111.259	5.192e-26	2.71316e-24	UP	H1 vs H2
Cluster-28927.3	-9.75745	1.36286	111.138	5.51989e-26	2.87897e-24	DOWN	H1 vs H2
Cluster-32227.2	-1.75961	4.17525	111.1	5.6265e-26	2.93176e-24	DOWN	H1 vs H2
Cluster-18280.6	9.68305	1.25444	110.826	6.45946e-26	3.35935e-24	UP	H1 vs H2
Cluster-51806.0	3.35298	4.18095	110.746	6.7246e-26	3.4939e-24	UP	H1 vs H2
Cluster-59486.32	-1.55523	4.39278	110.238	8.68979e-26	4.49799e-24	DOWN	H1 vs H2
Cluster-47160.7	4.05663	2.76321	110.227	8.73691e-26	4.51786e-24	UP	H1 vs H2
Cluster-56036.6	-9.86379	1.46123	110.144	9.11328e-26	4.70801e-24	DOWN	H1 vs H2
Cluster-3559.0	9.69122	1.26207	110.073	9.44713e-26	4.87585e-24	UP	H1 vs H2
Cluster-23321.2	1.73663	4.73574	109.982	9.89085e-26	5.09037e-24	UP	H1 vs H2
Cluster-59896.11	-3.14355	3.15021	109.708	1.13534e-25	5.83206e-24	DOWN	H1 vs H2
Cluster-36049.1	-3.59975	2.51204	109.512	1.25373e-25	6.42804e-24	DOWN	H1 vs H2
Cluster-55250.2	-2.21818	3.39193	109.45	1.29347e-25	6.62555e-24	DOWN	H1 vs H2
Cluster-42673.0	6.12328	1.70261	109.396	1.32925e-25	6.80242e-24	UP	H1 vs H2
Cluster-36251.0	2.73252	3.1627	109.384	1.33719e-25	6.83665e-24	UP	H1 vs H2
Cluster-55208.0	9.87088	1.43883	109.283	1.40692e-25	7.18638e-24	UP	H1 vs H2
Cluster-39071.3	9.67722	1.24883	109.089	1.55137e-25	7.91679e-24	UP	H1 vs H2
Cluster-48696.2	1.72652	4.10301	108.882	1.72267e-25	8.7827e-24	UP	H1 vs H2
Cluster-16794.5	-1.58923	5.09877	108.27	2.34549e-25	1.19023e-23	DOWN	H1 vs H2
Cluster-45155.0	-1.53433	4.78979	108.121	2.52886e-25	1.28208e-23	DOWN	H1 vs H2
Cluster-29323.0	-1.56192	4.18754	108.025	2.65409e-25	1.34432e-23	DOWN	H1 vs H2
Cluster-49706.3	5.45947	3.35581	107.982	2.71288e-25	1.37282e-23	UP	H1 vs H2
Cluster-1920.18	2.44768	3.37207	107.956	2.74844e-25	1.38952e-23	UP	H1 vs H2
Cluster-25407.9	-3.99281	3.518	107.878	2.85915e-25	1.44415e-23	DOWN	H1 vs H2
Cluster-25176.0	-5.08827	2.59848	107.833	2.92347e-25	1.47527e-23	DOWN	H1 vs H2
Cluster-54326.3	-3.52851	2.56574	107.738	3.06721e-25	1.54637e-23	DOWN	H1 vs H2
Cluster-22781.6	-9.81895	1.42026	107.733	3.07599e-25	1.54936e-23	DOWN	H1 vs H2
Cluster-52077.0	-9.70757	1.31635	107.698	3.13022e-25	1.57521e-23	DOWN	H1 vs H2
Cluster-60165.3	-3.07787	2.76159	107.622	3.25173e-25	1.63485e-23	DOWN	H1 vs H2
Cluster-52869.2	-10.3721	1.96273	107.601	3.28657e-25	1.65084e-23	DOWN	H1 vs H2
Cluster-44585.0	-2.03319	5.11696	107.361	3.71082e-25	1.86222e-23	DOWN	H1 vs H2
Cluster-57474.1	-4.80167	3.17676	107.3	3.82619e-25	1.91835e-23	DOWN	H1 vs H2
Cluster-49973.3	9.62857	1.20161	107.184	4.05676e-25	2.03021e-23	UP	H1 vs H2
Cluster-41719.4	10.4655	2.02431	106.87	4.75439e-25	2.37061e-23	UP	H1 vs H2
Cluster-4238.7	9.61831	1.19094	106.653	5.30314e-25	2.64181e-23	UP	H1 vs H2
Cluster-8968.31	3.07441	5.09001	106.585	5.48961e-25	2.7322e-23	UP	H1 vs H2
Cluster-47562.0	-1.71499	5.16863	106.341	6.20854e-25	3.08437e-23	DOWN	H1 vs H2
Cluster-18931.5	-9.75382	1.36136	106.317	6.28377e-25	3.11889e-23	DOWN	H1 vs H2
Cluster-47612.4	6.82882	1.48078	106.232	6.55749e-25	3.24882e-23	UP	H1 vs H2
Cluster-38215.3	-10.1275	1.72037	106.09	7.047e-25	3.48817e-23	DOWN	H1 vs H2
Cluster-26940.0	-9.72402	1.33404	106.08	7.08346e-25	3.50303e-23	DOWN	H1 vs H2
Cluster-5632.0	9.62153	1.19495	105.986	7.42593e-25	3.66905e-23	UP	H1 vs H2
Cluster-29682.0	-1.96655	3.89353	105.963	7.5138e-25	3.7091e-23	DOWN	H1 vs H2
Cluster-55487.0	-4.57817	2.54611	105.767	8.29366e-25	4.08666e-23	DOWN	H1 vs H2
Cluster-1976.6	-7.86965	1.45107	105.756	8.3386e-25	4.10508e-23	DOWN	H1 vs H2
Cluster-16189.10	-9.72623	1.33539	105.672	8.70005e-25	4.27528e-23	DOWN	H1 vs H2
Cluster-49893.0	-3.86134	2.50707	105.487	9.5508e-25	4.68912e-23	DOWN	H1 vs H2
Cluster-57186.9	-9.73836	1.34481	105.445	9.75562e-25	4.78536e-23	DOWN	H1 vs H2
Cluster-49460.0	-1.79085	4.79012	105.259	1.07163e-24	5.24713e-23	DOWN	H1 vs H2
Cluster-43136.2	-1.6219	4.28871	105.249	1.07732e-24	5.27022e-23	DOWN	H1 vs H2
Cluster-4902.10	-5.9736	1.79626	105.228	1.08876e-24	5.31665e-23	DOWN	H1 vs H2
Cluster-52960.2	-4.33596	2.20455	105.087	1.16862e-24	5.70152e-23	DOWN	H1 vs H2
Cluster-30534.7	-1.75227	3.95032	104.705	1.41734e-24	6.89023e-23	DOWN	H1 vs H2
Cluster-49546.1	7.99767	1.3668	104.442	1.6184e-24	7.85364e-23	UP	H1 vs H2
Cluster-30370.10	1.90757	3.71723	104.404	1.64984e-24	7.99906e-23	UP	H1 vs H2
Cluster-30294.0	-2.31195	3.74431	104.357	1.68954e-24	8.18427e-23	DOWN	H1 vs H2
Cluster-55360.0	-1.99174	3.59959	104.144	1.88156e-24	9.09014e-23	DOWN	H1 vs H2
Cluster-32928.0	-3.51173	2.98779	104.119	1.90566e-24	9.19841e-23	DOWN	H1 vs H2
Cluster-53210.9	9.67567	1.24569	104.089	1.93441e-24	9.32891e-23	UP	H1 vs H2
Cluster-52398.5	-6.80506	2.82875	103.934	2.09211e-24	1.00715e-22	DOWN	H1 vs H2
Cluster-43793.3	-5.67058	1.90628	103.873	2.15762e-24	1.03778e-22	DOWN	H1 vs H2
Cluster-5787.4	7.25185	1.36468	103.761	2.28213e-24	1.09669e-22	UP	H1 vs H2
Cluster-44015.3	-6.47401	1.75553	103.717	2.33433e-24	1.12079e-22	DOWN	H1 vs H2
Cluster-27461.46	3.09421	2.85288	103.694	2.36151e-24	1.13284e-22	UP	H1 vs H2
Cluster-48825.5	-3.66289	2.36949	103.672	2.38722e-24	1.14416e-22	DOWN	H1 vs H2
Cluster-56948.3	-6.76479	1.66892	103.516	2.58357e-24	1.23718e-22	DOWN	H1 vs H2
Cluster-57439.8	-2.26946	3.9426	103.461	2.65516e-24	1.27034e-22	DOWN	H1 vs H2
Cluster-43098.0	-1.86562	5.21805	103.391	2.75116e-24	1.31512e-22	DOWN	H1 vs H2
Cluster-55867.5	2.53327	3.52449	102.994	3.36179e-24	1.60138e-22	UP	H1 vs H2
Cluster-57589.10	9.88085	1.4495	102.98	3.38616e-24	1.61158e-22	UP	H1 vs H2
Cluster-19053.2	4.9365	2.06526	102.947	3.44172e-24	1.63652e-22	UP	H1 vs H2
Cluster-5147.0	6.46816	1.45136	102.946	3.44457e-24	1.63652e-22	UP	H1 vs H2
Cluster-31506.1	10.044	1.60833	102.932	3.46895e-24	1.64666e-22	UP	H1 vs H2
Cluster-31518.7	-9.69606	1.30093	102.824	3.66329e-24	1.73739e-22	DOWN	H1 vs H2
Cluster-51824.1	-3.15407	2.80057	102.802	3.70305e-24	1.75472e-22	DOWN	H1 vs H2
Cluster-51810.0	2.89245	3.71718	102.713	3.87363e-24	1.83077e-22	UP	H1 vs H2
Cluster-5100.0	9.58081	1.15501	102.707	3.8852e-24	1.83465e-22	UP	H1 vs H2
Cluster-60004.11	9.62341	1.19723	102.702	3.89509e-24	1.83772e-22	UP	H1 vs H2
Cluster-53222.2	-3.45531	3.69791	102.632	4.03499e-24	1.90208e-22	DOWN	H1 vs H2
Cluster-34938.0	2.1581	3.66981	102.627	4.04665e-24	1.90514e-22	UP	H1 vs H2
Cluster-51465.3	-2.47653	3.0143	102.624	4.05201e-24	1.90514e-22	DOWN	H1 vs H2
Cluster-38908.0	-3.8578	2.31112	102.617	4.0654e-24	1.90979e-22	DOWN	H1 vs H2
Cluster-60773.3	4.65543	3.17239	102.435	4.45814e-24	2.09068e-22	UP	H1 vs H2
Cluster-56653.3	9.9139	1.47821	102.358	4.63323e-24	2.17091e-22	UP	H1 vs H2
Cluster-41821.3	2.45181	3.7517	102.282	4.81549e-24	2.2505e-22	UP	H1 vs H2
Cluster-20080.11	9.63822	1.20922	102.274	4.83408e-24	2.25725e-22	UP	H1 vs H2
Cluster-36937.0	-2.59201	3.18907	102.124	5.21545e-24	2.42907e-22	DOWN	H1 vs H2
Cluster-59982.0	-2.21055	6.7846	102.115	5.23843e-24	2.43768e-22	DOWN	H1 vs H2
Cluster-30340.0	2.91351	3.00684	102.106	5.26245e-24	2.44677e-22	UP	H1 vs H2
Cluster-57887.0	9.56631	1.14133	101.748	6.30572e-24	2.91936e-22	UP	H1 vs H2
Cluster-29332.0	-1.56989	4.9471	101.7	6.45852e-24	2.98756e-22	DOWN	H1 vs H2
Cluster-50126.1	7.15234	1.29874	101.556	6.94617e-24	3.2104e-22	UP	H1 vs H2
Cluster-4975.0	9.58924	1.16218	101.553	6.95756e-24	3.21272e-22	UP	H1 vs H2
Cluster-42124.0	-3.02437	2.94657	101.551	6.963e-24	3.21272e-22	DOWN	H1 vs H2
Cluster-45671.5	-6.63887	1.54358	101.444	7.3511e-24	3.38892e-22	DOWN	H1 vs H2
Cluster-59866.11	-2.93497	3.2985	101.401	7.5142e-24	3.46118e-22	DOWN	H1 vs H2
Cluster-8968.22	-6.03452	1.61897	101.289	7.95073e-24	3.65915e-22	DOWN	H1 vs H2
Cluster-3497.0	9.55841	1.13325	101.077	8.84828e-24	4.06192e-22	UP	H1 vs H2
Cluster-46809.2	-7.06418	1.45511	100.938	9.49053e-24	4.35308e-22	DOWN	H1 vs H2
Cluster-42672.0	4.47295	2.82561	100.794	1.02049e-23	4.67286e-22	UP	H1 vs H2
Cluster-59488.4	-9.72493	1.3314	100.73	1.0544e-23	4.82408e-22	DOWN	H1 vs H2
Cluster-39251.0	-2.38812	3.15778	100.2	1.37792e-23	6.28311e-22	DOWN	H1 vs H2
Cluster-5855.1	9.52989	1.10484	100.172	1.39733e-23	6.36629e-22	UP	H1 vs H2
Cluster-37247.1	-1.54267	4.17097	100.136	1.42316e-23	6.47854e-22	DOWN	H1 vs H2
Cluster-54718.1	-4.42468	2.47905	99.8407	1.65164e-23	7.48728e-22	DOWN	H1 vs H2
Cluster-45010.0	-5.61686	2.01251	99.7322	1.74462e-23	7.89563e-22	DOWN	H1 vs H2
Cluster-11920.2	-6.98333	1.38403	99.685	1.78673e-23	8.06611e-22	DOWN	H1 vs H2
Cluster-4771.0	9.55394	1.12878	99.4503	2.01153e-23	9.07341e-22	UP	H1 vs H2
Cluster-35666.4	2.70078	3.80682	99.3886	2.07511e-23	9.35244e-22	UP	H1 vs H2
Cluster-52293.5	3.53929	2.76251	99.3658	2.09918e-23	9.45309e-22	UP	H1 vs H2
Cluster-55990.0	9.57313	1.14713	99.2351	2.24236e-23	1.00895e-21	UP	H1 vs H2
Cluster-58932.8	9.51327	1.08934	99.2015	2.28075e-23	1.02453e-21	UP	H1 vs H2
Cluster-3977.2	9.52578	1.10063	98.9448	2.59645e-23	1.16538e-21	UP	H1 vs H2
Cluster-37704.0	-1.58031	6.14726	98.801	2.79188e-23	1.25e-21	DOWN	H1 vs H2
Cluster-20334.0	-1.85838	3.7995	98.7132	2.91846e-23	1.3056e-21	DOWN	H1 vs H2
Cluster-53799.0	-5.79436	1.64035	98.6795	2.96861e-23	1.32695e-21	DOWN	H1 vs H2
Cluster-29828.0	-2.52574	3.95121	98.64	3.02834e-23	1.35253e-21	DOWN	H1 vs H2
Cluster-31617.8	-2.68936	3.29059	98.4553	3.32445e-23	1.48235e-21	DOWN	H1 vs H2
Cluster-26561.2	-9.62661	1.2349	98.3924	3.43175e-23	1.52769e-21	DOWN	H1 vs H2
Cluster-3849.18	-1.52198	4.87767	98.3788	3.45544e-23	1.53698e-21	DOWN	H1 vs H2
Cluster-37129.8	-3.79081	3.57316	98.37	3.47074e-23	1.54252e-21	DOWN	H1 vs H2
Cluster-49665.2	-2.82833	3.12302	98.2017	3.77867e-23	1.67801e-21	DOWN	H1 vs H2
Cluster-46502.12	-2.61593	3.47351	98.1289	3.92014e-23	1.73941e-21	DOWN	H1 vs H2
Cluster-49033.0	-2.36601	3.99585	98.1234	3.93097e-23	1.74279e-21	DOWN	H1 vs H2
Cluster-49086.14	9.51909	1.09424	98.1166	3.94468e-23	1.74745e-21	UP	H1 vs H2
Cluster-49665.5	1.83128	4.78581	98.1066	3.96447e-23	1.75479e-21	UP	H1 vs H2
Cluster-3079.19	7.11997	1.24468	98.0352	4.11008e-23	1.81628e-21	UP	H1 vs H2
Cluster-5898.8	9.49945	1.07621	97.9551	4.27983e-23	1.88976e-21	UP	H1 vs H2
Cluster-35185.0	2.32915	3.07589	97.8309	4.55683e-23	2.00718e-21	UP	H1 vs H2
Cluster-37107.5	-9.90353	1.505	97.785	4.66367e-23	2.05258e-21	DOWN	H1 vs H2
Cluster-48335.0	1.51026	4.0556	97.6162	5.07866e-23	2.23162e-21	UP	H1 vs H2
Cluster-5525.0	9.50255	1.07806	97.5382	5.28269e-23	2.31939e-21	UP	H1 vs H2
Cluster-50711.0	-1.86841	3.79457	97.499	5.38846e-23	2.36392e-21	DOWN	H1 vs H2
Cluster-41004.0	-3.03375	2.78681	97.4825	5.43336e-23	2.3817e-21	DOWN	H1 vs H2
Cluster-48698.1	-2.53057	3.8373	97.3812	5.71861e-23	2.50473e-21	DOWN	H1 vs H2
Cluster-52527.5	-6.60085	1.50726	97.2171	6.21281e-23	2.71681e-21	DOWN	H1 vs H2
Cluster-52421.4	9.54537	1.12083	97.0867	6.63557e-23	2.89237e-21	UP	H1 vs H2
Cluster-49761.1	-2.24395	3.43313	97.0589	6.72939e-23	2.92624e-21	DOWN	H1 vs H2
Cluster-54553.1	-2.98749	2.86073	96.9661	7.05259e-23	3.06433e-21	DOWN	H1 vs H2
Cluster-4781.0	9.67661	1.25025	96.9478	7.11786e-23	3.08776e-21	UP	H1 vs H2
Cluster-54541.1	-3.32229	2.51639	96.8442	7.50027e-23	3.25105e-21	DOWN	H1 vs H2
Cluster-55629.2	-3.57788	2.53308	96.7346	7.92738e-23	3.43345e-21	DOWN	H1 vs H2
Cluster-36835.11	7.15005	1.28094	96.5647	8.63729e-23	3.73794e-21	UP	H1 vs H2
Cluster-37786.0	-2.0084	3.44435	96.5173	8.84673e-23	3.82554e-21	DOWN	H1 vs H2
Cluster-43280.4	-9.54982	1.16568	96.5013	8.91834e-23	3.85345e-21	DOWN	H1 vs H2
Cluster-21305.18	9.51218	1.08767	96.4905	8.96746e-23	3.8716e-21	UP	H1 vs H2
Cluster-31603.1	-1.78605	3.85174	96.4026	9.37445e-23	4.04089e-21	DOWN	H1 vs H2
Cluster-53937.5	-3.37811	2.5539	96.3201	9.77328e-23	4.20947e-21	DOWN	H1 vs H2
Cluster-22974.0	-2.43262	3.1982	96.1571	1.06117e-22	4.56698e-21	DOWN	H1 vs H2
Cluster-53180.6	-1.88216	4.8664	96.0909	1.09726e-22	4.71858e-21	DOWN	H1 vs H2
Cluster-14788.2	-1.57131	4.08425	96.0481	1.12125e-22	4.81792e-21	DOWN	H1 vs H2
Cluster-33079.0	-1.71802	3.84872	96.0366	1.12777e-22	4.84212e-21	DOWN	H1 vs H2
Cluster-51728.1	9.45169	1.02992	95.2724	1.6591e-22	7.09538e-21	UP	H1 vs H2
Cluster-16390.3	-1.96079	10.6445	95.087	1.822e-22	7.78595e-21	DOWN	H1 vs H2
Cluster-31210.0	-3.70707	2.3834	95.0276	1.87751e-22	8.01685e-21	DOWN	H1 vs H2
Cluster-48113.4	9.48194	1.05763	94.9241	1.9783e-22	8.44057e-21	UP	H1 vs H2
Cluster-40941.4	-9.65324	1.26329	94.7054	2.20941e-22	9.4045e-21	DOWN	H1 vs H2
Cluster-33762.1	-2.6712	3.83733	94.4208	2.55103e-22	1.08248e-20	DOWN	H1 vs H2
Cluster-55236.5	-2.13207	4.44253	94.2802	2.73879e-22	1.16124e-20	DOWN	H1 vs H2
Cluster-35057.2	9.44182	1.01922	94.0994	3.00064e-22	1.2693e-20	UP	H1 vs H2
Cluster-48943.1	5.2765	1.53952	94.0793	3.03128e-22	1.28126e-20	UP	H1 vs H2
Cluster-10527.147	-5.19132	1.7579	93.9865	3.17688e-22	1.34176e-20	DOWN	H1 vs H2
Cluster-47476.1	1.52111	4.08606	93.9821	3.18386e-22	1.34367e-20	UP	H1 vs H2
Cluster-38201.0	-2.59895	3.70573	93.8033	3.48484e-22	1.46727e-20	DOWN	H1 vs H2
Cluster-11995.0	7.04931	1.20033	93.3722	4.33297e-22	1.82015e-20	UP	H1 vs H2
Cluster-22881.11	-4.46586	1.86863	93.3225	4.44321e-22	1.86358e-20	DOWN	H1 vs H2
Cluster-56097.1	-3.74459	2.54157	93.2946	4.50621e-22	1.88855e-20	DOWN	H1 vs H2
Cluster-44241.0	9.41287	0.991751	93.2049	4.71516e-22	1.96854e-20	UP	H1 vs H2
Cluster-34655.2	-4.24282	2.42045	92.9689	5.31223e-22	2.21102e-20	DOWN	H1 vs H2
Cluster-43945.2	1.52413	4.21672	92.9674	5.3163e-22	2.21102e-20	UP	H1 vs H2
Cluster-14421.5	-3.21779	3.0684	92.8136	5.74584e-22	2.38784e-20	DOWN	H1 vs H2
Cluster-45915.0	-3.65008	2.51996	92.6712	6.17468e-22	2.56409e-20	DOWN	H1 vs H2
Cluster-51785.2	-2.73998	2.88309	92.6164	6.34808e-22	2.63409e-20	DOWN	H1 vs H2
Cluster-48349.0	-1.87927	3.71	92.587	6.44285e-22	2.67138e-20	DOWN	H1 vs H2
Cluster-6585.0	7.74945	1.12789	92.3071	7.42184e-22	3.07027e-20	UP	H1 vs H2
Cluster-20585.0	-5.75559	1.59373	92.2691	7.56561e-22	3.12499e-20	DOWN	H1 vs H2
Cluster-46535.0	-2.60867	2.99313	92.1374	8.08627e-22	3.33246e-20	DOWN	H1 vs H2
Cluster-56686.3	-4.58444	2.50816	91.8187	9.49946e-22	3.90598e-20	DOWN	H1 vs H2
Cluster-51730.1	-4.1573	2.13351	91.7532	9.819e-22	4.03432e-20	DOWN	H1 vs H2
Cluster-4292.0	9.41745	0.995549	91.6517	1.03358e-21	4.24345e-20	UP	H1 vs H2
Cluster-19224.7	-9.79415	1.38866	91.4001	1.1737e-21	4.81511e-20	DOWN	H1 vs H2
Cluster-51527.3	9.495	1.07333	91.3172	1.22391e-21	4.99848e-20	UP	H1 vs H2
Cluster-58822.6	-1.97735	4.18768	91.2871	1.24271e-21	5.07141e-20	DOWN	H1 vs H2
Cluster-4984.0	9.38857	0.969	91.2217	1.28442e-21	5.2377e-20	UP	H1 vs H2
Cluster-6194.0	9.41782	0.995843	91.2116	1.29098e-21	5.26054e-20	UP	H1 vs H2
Cluster-54265.1	-4.4005	3.14796	91.1424	1.33693e-21	5.44368e-20	DOWN	H1 vs H2
Cluster-16946.0	-2.36743	3.40275	90.8701	1.53418e-21	6.24216e-20	DOWN	H1 vs H2
Cluster-3243.19	6.57885	1.24789	90.8428	1.55555e-21	6.32439e-20	UP	H1 vs H2
Cluster-45439.256	-3.34595	2.42522	90.7769	1.60818e-21	6.53347e-20	DOWN	H1 vs H2
Cluster-42288.0	-5.29737	1.54118	90.7462	1.63331e-21	6.62075e-20	DOWN	H1 vs H2
Cluster-5855.0	9.45827	1.03709	90.7276	1.64875e-21	6.67835e-20	UP	H1 vs H2
Cluster-56914.2	-9.565	1.17963	90.5773	1.77893e-21	7.20028e-20	DOWN	H1 vs H2
Cluster-22987.0	1.83727	3.52797	90.5671	1.7881e-21	7.23203e-20	UP	H1 vs H2
Cluster-56970.0	2.51464	2.84116	90.5096	1.84078e-21	7.43956e-20	UP	H1 vs H2
Cluster-5246.0	9.42336	1.00219	90.2817	2.06559e-21	8.34195e-20	UP	H1 vs H2
Cluster-14378.13	-7.64828	1.25207	90.1865	2.16738e-21	8.73357e-20	DOWN	H1 vs H2
Cluster-46734.6	-9.81266	1.41661	90.1268	2.23374e-21	8.99433e-20	DOWN	H1 vs H2
Cluster-5140.0	9.45452	1.0306	90.1012	2.26285e-21	9.10478e-20	UP	H1 vs H2
Cluster-29328.0	6.64404	1.25561	90.0648	2.3048e-21	9.26674e-20	UP	H1 vs H2
Cluster-39004.0	-1.62537	3.78792	90.0024	2.37873e-21	9.55691e-20	DOWN	H1 vs H2
Cluster-51784.3	-9.77568	1.37076	89.9769	2.40956e-21	9.67362e-20	DOWN	H1 vs H2
Cluster-58655.2	-9.46496	1.08698	89.9399	2.45504e-21	9.84893e-20	DOWN	H1 vs H2
Cluster-57103.1	-3.06858	3.0351	89.9211	2.47844e-21	9.92817e-20	DOWN	H1 vs H2
Cluster-47578.2	3.64371	3.27542	89.8378	2.58508e-21	1.03401e-19	UP	H1 vs H2
Cluster-36138.2	-3.21472	2.94524	89.7846	2.65559e-21	1.06144e-19	DOWN	H1 vs H2
Cluster-39552.0	-1.92565	3.52889	89.7622	2.68583e-21	1.07273e-19	DOWN	H1 vs H2
Cluster-5855.8	9.54597	1.11824	89.5871	2.93438e-21	1.17115e-19	UP	H1 vs H2
Cluster-34991.0	-9.49569	1.11609	89.5673	2.96381e-21	1.18116e-19	DOWN	H1 vs H2
Cluster-38623.0	3.13264	2.58316	89.5042	3.0599e-21	1.21856e-19	UP	H1 vs H2
Cluster-55577.0	-7.09834	1.48122	89.4289	3.17861e-21	1.26399e-19	DOWN	H1 vs H2
Cluster-53734.7	-9.60096	1.20658	89.342	3.32129e-21	1.31976e-19	DOWN	H1 vs H2
Cluster-32449.1	2.2841	3.84677	89.318	3.36183e-21	1.33489e-19	UP	H1 vs H2
Cluster-44015.1	-1.79343	3.79819	89.2518	3.47627e-21	1.37832e-19	DOWN	H1 vs H2
Cluster-50451.0	9.37471	0.953917	89.1572	3.6466e-21	1.4448e-19	UP	H1 vs H2
Cluster-45439.126	-1.89348	3.90457	89.1166	3.72221e-21	1.47154e-19	DOWN	H1 vs H2
Cluster-5020.0	9.35207	0.932491	88.8337	4.29436e-21	1.69282e-19	UP	H1 vs H2
Cluster-47116.1	-7.57787	1.17757	88.816	4.33292e-21	1.70678e-19	DOWN	H1 vs H2
Cluster-12554.0	-4.54591	2.07333	88.7484	4.48366e-21	1.76488e-19	DOWN	H1 vs H2
Cluster-60109.9	9.46039	1.03884	88.6507	4.71059e-21	1.85019e-19	UP	H1 vs H2
Cluster-53054.6	-5.70895	1.92683	88.6216	4.78032e-21	1.87622e-19	DOWN	H1 vs H2
Cluster-39864.0	-3.93534	2.40653	88.6088	4.8115e-21	1.8871e-19	DOWN	H1 vs H2
Cluster-3700.0	9.46165	1.03991	88.496	5.09368e-21	1.9949e-19	UP	H1 vs H2
Cluster-46166.0	9.41188	0.989131	88.3378	5.51801e-21	2.15953e-19	UP	H1 vs H2
Cluster-43195.0	-9.5622	1.17156	88.1157	6.17346e-21	2.41084e-19	DOWN	H1 vs H2
Cluster-40037.4	-6.43877	1.36558	87.9231	6.805e-21	2.65366e-19	DOWN	H1 vs H2
Cluster-45195.3	9.79798	1.36227	87.9178	6.82325e-21	2.65887e-19	UP	H1 vs H2
Cluster-56540.0	9.51009	1.0851	87.9156	6.83085e-21	2.65992e-19	UP	H1 vs H2
Cluster-41748.1	-1.88531	3.65126	87.9112	6.84598e-21	2.66391e-19	DOWN	H1 vs H2
Cluster-44809.0	6.61588	1.22873	87.7619	7.38261e-21	2.86862e-19	UP	H1 vs H2
Cluster-3353.21	5.88135	1.96983	87.5641	8.15923e-21	3.16361e-19	UP	H1 vs H2
Cluster-36835.15	4.0466	2.00202	87.5497	8.21874e-21	3.17988e-19	UP	H1 vs H2
Cluster-6034.15	2.51889	3.12718	87.5343	8.28306e-21	3.20249e-19	UP	H1 vs H2
Cluster-52865.1	9.38753	0.968178	87.4149	8.79866e-21	3.39701e-19	UP	H1 vs H2
Cluster-24756.1	-4.08689	2.07325	87.332	9.17502e-21	3.5398e-19	DOWN	H1 vs H2
Cluster-5855.20	9.3493	0.93022	87.1942	9.83695e-21	3.78981e-19	UP	H1 vs H2
Cluster-58854.6	-1.85307	4.37176	87.0008	1.08478e-20	4.16744e-19	DOWN	H1 vs H2
Cluster-5723.0	9.31121	0.894164	86.9756	1.09871e-20	4.21796e-19	UP	H1 vs H2
Cluster-52382.8	-9.4	1.02041	86.8459	1.17313e-20	4.49417e-19	DOWN	H1 vs H2
Cluster-12243.9	3.99908	1.86781	86.8234	1.18655e-20	4.54238e-19	UP	H1 vs H2
Cluster-19342.8	2.11314	3.18173	86.7332	1.24192e-20	4.74766e-19	UP	H1 vs H2
Cluster-55647.9	-4.7246	1.86159	86.6984	1.26401e-20	4.82871e-19	DOWN	H1 vs H2
Cluster-43649.0	1.82141	5.22891	86.6927	1.26765e-20	4.83922e-19	UP	H1 vs H2
Cluster-4624.15	1.50405	4.14858	86.6637	1.28639e-20	4.9073e-19	UP	H1 vs H2
Cluster-49702.0	-3.61114	2.19918	86.296	1.54919e-20	5.90571e-19	DOWN	H1 vs H2
Cluster-57687.6	-9.38513	1.00673	86.1959	1.62967e-20	6.20815e-19	DOWN	H1 vs H2
Cluster-51724.6	4.14438	1.95845	86.1181	1.69503e-20	6.44811e-19	UP	H1 vs H2
Cluster-54353.0	3.39707	2.24632	86.0781	1.72965e-20	6.57521e-19	UP	H1 vs H2
Cluster-44509.0	-3.25547	2.57946	86.0225	1.779e-20	6.75337e-19	DOWN	H1 vs H2
Cluster-57543.11	-9.55728	1.17305	85.9987	1.80051e-20	6.83026e-19	DOWN	H1 vs H2
Cluster-41750.20	-2.49048	3.65592	85.9837	1.81424e-20	6.87755e-19	DOWN	H1 vs H2
Cluster-42394.4	-6.32388	1.24982	85.9596	1.83653e-20	6.95721e-19	DOWN	H1 vs H2
Cluster-53516.1	3.27315	2.28064	85.7888	2.0022e-20	7.57424e-19	UP	H1 vs H2
Cluster-38713.0	-1.64722	4.69494	85.6384	2.16041e-20	8.15006e-19	DOWN	H1 vs H2
Cluster-5680.0	9.32837	0.910174	85.5976	2.20545e-20	8.31422e-19	UP	H1 vs H2
Cluster-36437.0	-1.93786	3.73113	85.5514	2.25759e-20	8.5049e-19	DOWN	H1 vs H2
Cluster-4888.0	9.3322	0.914294	85.5372	2.27383e-20	8.56013e-19	UP	H1 vs H2
Cluster-38948.3	5.66761	1.97268	85.5012	2.31564e-20	8.71153e-19	UP	H1 vs H2
Cluster-5156.0	9.29304	0.876346	85.4519	2.37403e-20	8.92502e-19	UP	H1 vs H2
Cluster-5790.0	9.28297	0.866088	85.42	2.41266e-20	9.06396e-19	UP	H1 vs H2
Cluster-19629.3	4.80981	1.66659	85.3055	2.5565e-20	9.59111e-19	UP	H1 vs H2
Cluster-58232.3	1.87057	3.69651	85.2817	2.58743e-20	9.70046e-19	UP	H1 vs H2
Cluster-47386.13	-2.30779	3.18741	85.255	2.62263e-20	9.82564e-19	DOWN	H1 vs H2
Cluster-51724.3	-3.65089	2.50224	85.2178	2.67251e-20	1.00056e-18	DOWN	H1 vs H2
Cluster-4381.0	9.28002	0.862639	85.1849	2.71728e-20	1.01662e-18	UP	H1 vs H2
Cluster-54244.1	1.95352	3.40495	85.038	2.92692e-20	1.09205e-18	UP	H1 vs H2
Cluster-60078.5	-1.55031	4.66075	84.9902	2.99847e-20	1.11645e-18	DOWN	H1 vs H2
Cluster-42968.0	2.47145	2.95551	84.9691	3.0307e-20	1.12691e-18	UP	H1 vs H2
Cluster-5482.1	9.31395	0.897434	84.6741	3.51837e-20	1.30379e-18	UP	H1 vs H2
Cluster-21344.0	-2.29727	2.95392	84.6708	3.52414e-20	1.30504e-18	DOWN	H1 vs H2
Cluster-44108.0	-3.57683	2.29786	84.4506	3.93929e-20	1.45778e-18	DOWN	H1 vs H2
Cluster-55462.4	1.89918	5.05465	84.3456	4.15423e-20	1.53627e-18	UP	H1 vs H2
Cluster-33344.0	-9.41571	1.03424	84.2114	4.44594e-20	1.63858e-18	DOWN	H1 vs H2
Cluster-38931.0	1.84512	3.82507	84.1766	4.52489e-20	1.66655e-18	UP	H1 vs H2
Cluster-30000.0	-9.36662	0.991175	84.1633	4.5554e-20	1.67665e-18	DOWN	H1 vs H2
Cluster-60495.12	-2.502	3.6178	84.1225	4.65042e-20	1.71047e-18	DOWN	H1 vs H2
Cluster-16189.11	-9.33902	0.9654	84.0368	4.8566e-20	1.7851e-18	DOWN	H1 vs H2
Cluster-47596.3	-9.36254	0.991622	83.8465	5.3471e-20	1.96273e-18	DOWN	H1 vs H2
Cluster-46956.2	5.80023	1.33925	83.801	5.47159e-20	2.00707e-18	UP	H1 vs H2
Cluster-37514.0	1.84999	3.64534	83.7169	5.7096e-20	2.09297e-18	UP	H1 vs H2
Cluster-60103.2	7.60615	0.970728	83.6113	6.02274e-20	2.20627e-18	UP	H1 vs H2
Cluster-34169.0	-2.33908	3.38355	83.5215	6.3028e-20	2.30731e-18	DOWN	H1 vs H2
Cluster-43244.0	5.04179	1.81008	83.4063	6.68078e-20	2.44239e-18	UP	H1 vs H2
Cluster-20127.0	6.91879	1.04925	83.2946	7.06914e-20	2.58263e-18	UP	H1 vs H2
Cluster-41719.1	9.41037	0.98784	83.2112	7.37384e-20	2.68674e-18	UP	H1 vs H2
Cluster-26850.0	-4.11433	2.09144	83.1055	7.77907e-20	2.83059e-18	DOWN	H1 vs H2
Cluster-58980.0	-2.02629	3.3431	82.7907	9.12194e-20	3.31037e-18	DOWN	H1 vs H2
Cluster-54264.5	2.3836	2.93484	82.7389	9.36379e-20	3.39587e-18	UP	H1 vs H2
Cluster-41946.4	-6.03937	1.34392	82.606	1.00151e-19	3.62725e-18	DOWN	H1 vs H2
Cluster-55011.0	2.16926	3.23588	82.4935	1.06017e-19	3.83459e-18	UP	H1 vs H2
Cluster-51013.0	-7.47844	1.08727	82.2634	1.19107e-19	4.3052e-18	DOWN	H1 vs H2
Cluster-59488.0	-3.41215	2.35611	82.2167	1.21958e-19	4.4053e-18	DOWN	H1 vs H2
Cluster-57143.5	6.96287	1.09931	82.1688	1.24945e-19	4.5102e-18	UP	H1 vs H2
Cluster-2347.3	-2.22643	3.06393	82.1668	1.25071e-19	4.51176e-18	DOWN	H1 vs H2
Cluster-38804.2	-9.31333	0.93989	82.1128	1.2854e-19	4.63076e-18	DOWN	H1 vs H2
Cluster-35005.0	-1.97361	3.57557	82.064	1.31748e-19	4.74318e-18	DOWN	H1 vs H2
Cluster-35211.0	-2.88179	2.91325	82.0585	1.32115e-19	4.75325e-18	DOWN	H1 vs H2
Cluster-23824.0	-9.30031	0.928927	82.0054	1.35715e-19	4.87957e-18	DOWN	H1 vs H2
Cluster-34881.1	3.70202	1.94087	81.9524	1.39401e-19	5.00878e-18	UP	H1 vs H2
Cluster-51082.5	2.7537	2.47688	81.8712	1.45253e-19	5.21214e-18	UP	H1 vs H2
Cluster-60044.5	-4.06461	2.73613	81.8195	1.49098e-19	5.3466e-18	DOWN	H1 vs H2
Cluster-53509.3	-9.44188	1.07004	81.7102	1.57577e-19	5.64319e-18	DOWN	H1 vs H2
Cluster-45649.5	-3.8407	2.20024	81.656	1.61959e-19	5.79634e-18	DOWN	H1 vs H2
Cluster-38387.0	-9.56802	1.17183	81.5914	1.67345e-19	5.98121e-18	DOWN	H1 vs H2
Cluster-14500.0	-9.53872	1.14538	81.4048	1.83907e-19	6.56883e-18	DOWN	H1 vs H2
Cluster-38938.1	-2.96103	2.66269	81.288	1.95111e-19	6.95535e-18	DOWN	H1 vs H2
Cluster-23770.2	2.39284	2.96113	81.2728	1.96617e-19	7.00445e-18	UP	H1 vs H2
Cluster-51928.6	-6.37189	1.28482	81.2533	1.98561e-19	7.06907e-18	DOWN	H1 vs H2
Cluster-42111.1	-1.8878	3.43994	81.0144	2.24075e-19	7.97219e-18	DOWN	H1 vs H2
Cluster-54764.0	9.45519	1.03378	80.895	2.38036e-19	8.46335e-18	UP	H1 vs H2
Cluster-5503.0	9.18321	0.770084	80.8828	2.39508e-19	8.51014e-18	UP	H1 vs H2
Cluster-59636.8	6.21937	1.29801	80.8486	2.43692e-19	8.64748e-18	UP	H1 vs H2
Cluster-54461.0	6.91557	1.03636	80.845	2.44136e-19	8.65761e-18	UP	H1 vs H2
Cluster-59213.4	-9.40452	1.03497	80.8355	2.45306e-19	8.69341e-18	DOWN	H1 vs H2
Cluster-3154.0	9.22476	0.811506	80.7159	2.60611e-19	9.22379e-18	UP	H1 vs H2
Cluster-21522.14	-2.56428	2.81373	80.6515	2.69244e-19	9.52316e-18	DOWN	H1 vs H2
Cluster-31886.0	-1.64262	3.70998	80.595	2.77053e-19	9.78663e-18	DOWN	H1 vs H2
Cluster-59330.3	9.19726	0.783696	80.5771	2.79575e-19	9.86931e-18	UP	H1 vs H2
Cluster-47160.4	-4.94213	2.31493	80.5392	2.84995e-19	1.00541e-17	DOWN	H1 vs H2
Cluster-43195.3	-6.02435	1.32095	80.3805	3.0882e-19	1.08876e-17	DOWN	H1 vs H2
Cluster-55554.10	2.24116	3.54567	80.33	3.16814e-19	1.11549e-17	UP	H1 vs H2
Cluster-30900.20	-5.75909	2.13118	80.205	3.37512e-19	1.18607e-17	DOWN	H1 vs H2
Cluster-54882.2	-2.29041	4.12423	80.1984	3.3865e-19	1.1893e-17	DOWN	H1 vs H2
Cluster-5083.14	-9.2403	0.873927	80.0082	3.72856e-19	1.30521e-17	DOWN	H1 vs H2
Cluster-44084.13	-9.41181	1.03133	80.0035	3.73751e-19	1.3075e-17	DOWN	H1 vs H2
Cluster-51349.5	-3.0909	3.45867	79.9037	3.93113e-19	1.37347e-17	DOWN	H1 vs H2
Cluster-59479.7	-1.68748	3.79073	79.7627	4.22181e-19	1.47314e-17	DOWN	H1 vs H2
Cluster-50300.4	1.60751	3.84486	79.6244	4.52794e-19	1.57692e-17	UP	H1 vs H2
Cluster-38403.0	-2.6025	2.9234	79.5355	4.73631e-19	1.64844e-17	DOWN	H1 vs H2
Cluster-48306.4	-2.78905	2.6083	79.5322	4.74424e-19	1.65014e-17	DOWN	H1 vs H2
Cluster-13637.18	9.35622	0.93986	79.5106	4.79654e-19	1.66727e-17	UP	H1 vs H2
Cluster-45730.0	-3.03841	2.53701	79.4867	4.85475e-19	1.68642e-17	DOWN	H1 vs H2
Cluster-28862.0	-2.24801	3.142	79.4107	5.04514e-19	1.74809e-17	DOWN	H1 vs H2
Cluster-58374.7	9.31549	0.897678	79.3922	5.09276e-19	1.76347e-17	UP	H1 vs H2
Cluster-24114.1	-1.53976	3.97677	79.3086	5.31283e-19	1.83733e-17	DOWN	H1 vs H2
Cluster-45660.6	2.67917	2.66099	79.273	5.40939e-19	1.86835e-17	UP	H1 vs H2
Cluster-48241.0	-1.61625	4.65573	79.2392	5.50275e-19	1.89939e-17	DOWN	H1 vs H2
Cluster-55131.2	-5.87318	1.46203	79.2112	5.5812e-19	1.92525e-17	DOWN	H1 vs H2
Cluster-59322.2	-3.31075	2.31233	79.0662	6.00638e-19	2.0706e-17	DOWN	H1 vs H2
Cluster-47578.1	-2.40272	3.10427	78.9434	6.39139e-19	2.20193e-17	DOWN	H1 vs H2
Cluster-57822.0	2.76845	2.72519	78.8809	6.59686e-19	2.27128e-17	UP	H1 vs H2
Cluster-6148.1	9.14927	0.736927	78.8786	6.60471e-19	2.27255e-17	UP	H1 vs H2
Cluster-31506.0	9.40677	0.987714	78.8697	6.63448e-19	2.2799e-17	UP	H1 vs H2
Cluster-40465.0	-9.40337	1.01852	78.8176	6.81167e-19	2.33932e-17	DOWN	H1 vs H2
Cluster-56743.17	4.32611	1.76353	78.6237	7.51444e-19	2.57904e-17	UP	H1 vs H2
Cluster-45261.0	1.8514	3.29832	78.5852	7.66203e-19	2.62804e-17	UP	H1 vs H2
Cluster-28445.0	-2.86442	2.53958	78.5643	7.74356e-19	2.65433e-17	DOWN	H1 vs H2
Cluster-5049.0	9.15865	0.745638	78.5296	7.88071e-19	2.69964e-17	UP	H1 vs H2
Cluster-41961.0	-3.89131	2.03398	78.456	8.17994e-19	2.80038e-17	DOWN	H1 vs H2
Cluster-47249.17	9.31698	0.899907	78.4535	8.19039e-19	2.80219e-17	UP	H1 vs H2
Cluster-55453.2	-9.22853	0.860626	78.4048	8.3947e-19	2.87029e-17	DOWN	H1 vs H2
Cluster-2553.3	6.82363	1.00398	78.3571	8.60004e-19	2.93865e-17	UP	H1 vs H2
Cluster-43202.3	-2.1596	3.72162	78.3309	8.71489e-19	2.97431e-17	DOWN	H1 vs H2
Cluster-46130.4	-3.9002	4.7175	78.3308	8.71533e-19	2.97431e-17	DOWN	H1 vs H2
Cluster-48204.6	-5.30733	1.71386	78.1913	9.35311e-19	3.18797e-17	DOWN	H1 vs H2
Cluster-3849.7	9.15673	0.744114	78.1685	9.46142e-19	3.22085e-17	UP	H1 vs H2
Cluster-36865.1	2.7413	2.87783	78.072	9.93535e-19	3.38007e-17	UP	H1 vs H2
Cluster-30823.0	4.52399	1.45867	78.0584	1.00041e-18	3.39921e-17	UP	H1 vs H2
Cluster-47885.0	-2.417	3.11033	78.0561	1.00157e-18	3.40103e-17	DOWN	H1 vs H2
Cluster-60193.0	5.81226	1.15009	77.6906	1.20516e-18	4.07201e-17	UP	H1 vs H2
Cluster-51692.0	1.78021	3.47375	77.6422	1.23506e-18	4.17046e-17	UP	H1 vs H2
Cluster-48660.5	-9.20017	0.833649	77.6383	1.2375e-18	4.17611e-17	DOWN	H1 vs H2
Cluster-1976.1	-1.58804	3.98427	77.5969	1.26367e-18	4.25913e-17	DOWN	H1 vs H2
Cluster-57714.1	2.58794	2.93237	77.4679	1.34898e-18	4.53822e-17	UP	H1 vs H2
Cluster-22123.0	3.11639	2.83756	77.4349	1.37172e-18	4.61187e-17	UP	H1 vs H2
Cluster-56642.3	9.21647	0.803769	77.4275	1.37684e-18	4.62623e-17	UP	H1 vs H2
Cluster-4339.1	9.12432	0.713339	77.3637	1.42201e-18	4.77507e-17	UP	H1 vs H2
Cluster-47875.0	-2.31041	3.2373	77.3565	1.42722e-18	4.7896e-17	DOWN	H1 vs H2
Cluster-14378.10	-9.34527	0.979799	77.3094	1.46165e-18	4.8991e-17	DOWN	H1 vs H2
Cluster-10774.126	9.20061	0.787549	77.2497	1.50651e-18	5.04015e-17	UP	H1 vs H2
Cluster-52960.1	1.94932	3.29061	77.1408	1.59197e-18	5.3195e-17	UP	H1 vs H2
Cluster-30819.0	2.67154	2.82587	77.0576	1.66046e-18	5.54497e-17	UP	H1 vs H2
Cluster-26771.0	-5.58278	1.63074	76.954	1.74986e-18	5.83275e-17	DOWN	H1 vs H2
Cluster-55824.0	1.5901	5.92094	76.7902	1.90115e-18	6.32928e-17	UP	H1 vs H2
Cluster-49362.0	3.97108	1.80032	76.7708	1.91996e-18	6.38799e-17	UP	H1 vs H2
Cluster-43793.0	-2.16684	3.00381	76.7525	1.93784e-18	6.44356e-17	DOWN	H1 vs H2
Cluster-32352.1	-10.1845	1.75651	76.6698	2.02073e-18	6.70279e-17	DOWN	H1 vs H2
Cluster-40560.3	-2.51104	3.28173	76.6379	2.05357e-18	6.80756e-17	DOWN	H1 vs H2
Cluster-40344.9	-2.32305	2.8384	76.6096	2.08324e-18	6.89751e-17	DOWN	H1 vs H2
Cluster-43735.10	9.11305	0.701818	76.4699	2.23595e-18	7.38964e-17	UP	H1 vs H2
Cluster-48656.6	-9.67809	1.28768	76.4261	2.28611e-18	7.55084e-17	DOWN	H1 vs H2
Cluster-20544.9	-9.17259	0.810653	76.3658	2.35692e-18	7.77528e-17	DOWN	H1 vs H2
Cluster-38815.0	-2.26326	3.00314	76.308	2.42704e-18	8.00173e-17	DOWN	H1 vs H2
Cluster-60041.0	9.40535	0.987606	76.2537	2.49467e-18	8.21475e-17	UP	H1 vs H2
Cluster-53672.5	9.21154	0.795039	76.1713	2.60096e-18	8.55437e-17	UP	H1 vs H2
Cluster-4824.0	9.12825	0.716442	76.043	2.7756e-18	9.11226e-17	UP	H1 vs H2
Cluster-30900.3	9.29784	0.883498	76.0126	2.81864e-18	9.24797e-17	UP	H1 vs H2
Cluster-23370.0	-1.61192	3.8319	76.0035	2.83161e-18	9.28493e-17	DOWN	H1 vs H2
Cluster-43303.0	-4.92012	1.9514	75.996	2.84239e-18	9.31464e-17	DOWN	H1 vs H2
Cluster-50898.1	9.1336	0.72327	75.9248	2.94673e-18	9.65075e-17	UP	H1 vs H2
Cluster-54618.1	9.10959	0.700433	75.8069	3.12802e-18	1.02138e-16	UP	H1 vs H2
Cluster-59444.6	-1.6348	4.03531	75.7326	3.24804e-18	1.05802e-16	DOWN	H1 vs H2
Cluster-37082.14	-1.73789	3.5553	75.6659	3.35958e-18	1.0937e-16	DOWN	H1 vs H2
Cluster-21022.0	5.08792	1.39299	75.6228	3.43371e-18	1.11683e-16	UP	H1 vs H2
Cluster-14378.5	5.37885	1.29247	75.6222	3.43473e-18	1.11683e-16	UP	H1 vs H2
Cluster-42765.5	-2.54484	2.67362	75.5745	3.51878e-18	1.14348e-16	DOWN	H1 vs H2
Cluster-16338.0	-5.8646	1.17875	75.5716	3.52397e-18	1.14448e-16	DOWN	H1 vs H2
Cluster-56728.0	-2.69125	2.52888	75.5701	3.52661e-18	1.14465e-16	DOWN	H1 vs H2
Cluster-55500.1	1.66196	3.65064	75.1523	4.35769e-18	1.41019e-16	UP	H1 vs H2
Cluster-46385.6	3.58681	2.13112	75.1486	4.36593e-18	1.41202e-16	UP	H1 vs H2
Cluster-53529.0	-1.93292	3.32876	75.1011	4.47209e-18	1.44378e-16	DOWN	H1 vs H2
Cluster-39035.4	9.20302	0.789498	75.0722	4.53815e-18	1.46337e-16	UP	H1 vs H2
Cluster-55650.3	-1.72427	3.60184	75.0239	4.65048e-18	1.49871e-16	DOWN	H1 vs H2
Cluster-11714.1	6.75097	0.90579	74.9654	4.79033e-18	1.54195e-16	UP	H1 vs H2
Cluster-42416.4	-3.67106	2.77185	74.8965	4.96037e-18	1.59574e-16	DOWN	H1 vs H2
Cluster-56402.2	7.47229	0.831286	74.8729	5.02022e-18	1.61403e-16	UP	H1 vs H2
Cluster-19116.0	3.26371	2.08066	74.837	5.1122e-18	1.64264e-16	UP	H1 vs H2
Cluster-42453.3	9.11375	0.703707	74.7749	5.27575e-18	1.69319e-16	UP	H1 vs H2
Cluster-52662.0	3.77235	1.95759	74.6686	5.56758e-18	1.7858e-16	UP	H1 vs H2
Cluster-45143.16	2.90497	2.87617	74.637	5.65737e-18	1.81353e-16	UP	H1 vs H2
Cluster-53875.2	2.20436	3.25243	74.4887	6.09878e-18	1.95387e-16	UP	H1 vs H2
Cluster-52532.1	2.34101	3.64143	74.4281	6.28868e-18	2.01234e-16	UP	H1 vs H2
Cluster-53163.3	4.91724	2.66794	74.4188	6.31834e-18	2.02064e-16	UP	H1 vs H2
Cluster-54805.18	9.09724	0.688059	74.3964	6.39066e-18	2.04257e-16	UP	H1 vs H2
Cluster-50755.4	-9.20302	0.844068	74.3562	6.52205e-18	2.08303e-16	DOWN	H1 vs H2
Cluster-58517.7	9.1135	0.703486	74.2948	6.72796e-18	2.14534e-16	UP	H1 vs H2
Cluster-30234.0	-1.59487	3.81414	74.2659	6.82737e-18	2.17576e-16	DOWN	H1 vs H2
Cluster-46967.3	-9.16458	0.806174	74.2119	7.0165e-18	2.23211e-16	DOWN	H1 vs H2
Cluster-5672.0	9.13728	0.723523	74.1809	7.12754e-18	2.26611e-16	UP	H1 vs H2
Cluster-5489.0	9.18271	0.770932	74.1265	7.32689e-18	2.32541e-16	UP	H1 vs H2
Cluster-33344.5	-4.68778	1.90207	74.106	7.40315e-18	2.34824e-16	DOWN	H1 vs H2
Cluster-56602.0	1.7246	3.83764	74.0845	7.48444e-18	2.37265e-16	UP	H1 vs H2
Cluster-19536.0	-7.28878	0.910466	73.9981	7.81914e-18	2.47586e-16	DOWN	H1 vs H2
Cluster-12050.0	6.71445	0.880918	73.9946	7.83307e-18	2.47883e-16	UP	H1 vs H2
Cluster-52391.7	-9.37333	0.991959	73.8569	8.39884e-18	2.6517e-16	DOWN	H1 vs H2
Cluster-53125.4	-4.52804	1.48091	73.8179	8.56684e-18	2.69848e-16	DOWN	H1 vs H2
Cluster-42481.3	2.55871	3.78248	73.6742	9.21351e-18	2.89882e-16	UP	H1 vs H2
Cluster-51371.0	-5.606	1.2209	73.614	9.49874e-18	2.98511e-16	DOWN	H1 vs H2
Cluster-18320.1	-3.86017	1.75908	73.5856	9.63632e-18	3.02485e-16	DOWN	H1 vs H2
Cluster-22209.12	-6.58372	1.01456	73.5583	9.77096e-18	3.06534e-16	DOWN	H1 vs H2
Cluster-32714.0	-1.54073	3.87134	73.5402	9.86088e-18	3.08999e-16	DOWN	H1 vs H2
Cluster-39739.2	-9.43172	1.04653	73.5269	9.92754e-18	3.10909e-16	DOWN	H1 vs H2
Cluster-10527.21	-3.33645	2.41104	73.4817	1.01574e-17	3.17741e-16	DOWN	H1 vs H2
Cluster-33508.2	-5.70246	3.01758	73.4146	1.05084e-17	3.28365e-16	DOWN	H1 vs H2
Cluster-45673.7	9.1385	0.724467	73.4145	1.05091e-17	3.28365e-16	UP	H1 vs H2
Cluster-60067.16	9.0313	0.625343	73.341	1.09077e-17	3.40623e-16	UP	H1 vs H2
Cluster-59164.20	-9.11323	0.752744	73.0568	1.25969e-17	3.92699e-16	DOWN	H1 vs H2
Cluster-34446.0	-3.12716	2.32895	73.0251	1.28011e-17	3.98381e-16	DOWN	H1 vs H2
Cluster-58419.1	-3.19953	2.7584	73.0091	1.29056e-17	4.01174e-16	DOWN	H1 vs H2
Cluster-54380.6	9.28109	0.863442	72.9791	1.31032e-17	4.07082e-16	UP	H1 vs H2
Cluster-30491.0	-2.10331	3.09632	72.9237	1.34759e-17	4.17944e-16	DOWN	H1 vs H2
Cluster-23161.0	4.31232	1.42761	72.7661	1.45964e-17	4.5218e-16	UP	H1 vs H2
Cluster-31313.4	2.08735	3.05784	72.757	1.46639e-17	4.53755e-16	UP	H1 vs H2
Cluster-41158.3	-4.2241	1.71516	72.7134	1.49916e-17	4.63631e-16	DOWN	H1 vs H2
Cluster-5787.9	9.0266	0.618732	72.697	1.51164e-17	4.6696e-16	UP	H1 vs H2
Cluster-3855.0	9.07763	0.66714	72.6922	1.51529e-17	4.67604e-16	UP	H1 vs H2
Cluster-59970.3	-9.19087	0.831716	72.692	1.51544e-17	4.67604e-16	DOWN	H1 vs H2
Cluster-46640.0	-9.27736	0.912251	72.6752	1.52846e-17	4.71353e-16	DOWN	H1 vs H2
Cluster-5474.0	9.07599	0.665856	72.6723	1.53069e-17	4.71774e-16	UP	H1 vs H2
Cluster-12398.0	5.5556	1.12537	72.6697	1.5327e-17	4.72124e-16	UP	H1 vs H2
Cluster-55219.2	-9.14846	0.792527	72.6267	1.56646e-17	4.81818e-16	DOWN	H1 vs H2
Cluster-30910.0	-2.65436	2.48477	72.6036	1.58493e-17	4.8711e-16	DOWN	H1 vs H2
Cluster-33234.0	-2.43592	3.02599	72.4924	1.67678e-17	5.14469e-16	DOWN	H1 vs H2
Cluster-41288.0	-9.10734	0.751903	72.432	1.72887e-17	5.29852e-16	DOWN	H1 vs H2
Cluster-54380.0	8.97672	0.572571	72.3496	1.80261e-17	5.51518e-16	UP	H1 vs H2
Cluster-58760.2	9.35703	0.938556	72.3128	1.83648e-17	5.61251e-16	UP	H1 vs H2
Cluster-57034.0	1.76396	3.49164	72.2641	1.88237e-17	5.74804e-16	UP	H1 vs H2
Cluster-53326.5	4.19295	1.54761	72.2635	1.88294e-17	5.74804e-16	UP	H1 vs H2
Cluster-56098.20	5.89806	1.29501	72.258	1.88823e-17	5.76095e-16	UP	H1 vs H2
Cluster-52110.9	-9.14914	0.791731	72.1774	1.96693e-17	5.99771e-16	DOWN	H1 vs H2
Cluster-13370.1	2.0204	3.93419	72.1635	1.98084e-17	6.03674e-16	UP	H1 vs H2
Cluster-55227.1	-2.75183	2.73436	72.1068	2.03859e-17	6.20578e-16	DOWN	H1 vs H2
Cluster-55453.11	-9.22341	0.850739	72.0716	2.07526e-17	6.31035e-16	DOWN	H1 vs H2
Cluster-59415.14	1.88461	3.24061	71.6982	2.50765e-17	7.6039e-16	UP	H1 vs H2
Cluster-19880.0	-6.56705	0.983476	71.665	2.55019e-17	7.72426e-16	DOWN	H1 vs H2
Cluster-48526.5	2.13404	3.40477	71.6559	2.56189e-17	7.75538e-16	UP	H1 vs H2
Cluster-6155.2	10.4847	2.03968	71.6469	2.5737e-17	7.78681e-16	UP	H1 vs H2
Cluster-5787.3	8.9743	0.569126	71.6363	2.58754e-17	7.82434e-16	UP	H1 vs H2
Cluster-41292.0	-1.79741	3.5548	71.5999	2.63576e-17	7.96571e-16	DOWN	H1 vs H2
Cluster-10530.0	6.2844	0.950357	71.5803	2.66208e-17	8.04078e-16	UP	H1 vs H2
Cluster-24859.12	8.94965	0.547026	71.531	2.72936e-17	8.23943e-16	UP	H1 vs H2
Cluster-55824.3	-5.03242	1.5939	71.4667	2.81983e-17	8.4984e-16	DOWN	H1 vs H2
Cluster-5179.0	8.94147	0.539133	71.4287	2.87458e-17	8.65859e-16	UP	H1 vs H2
Cluster-24150.0	3.67066	1.9645	71.4054	2.90877e-17	8.75674e-16	UP	H1 vs H2
Cluster-52717.2	2.74165	3.50323	71.3686	2.96352e-17	8.91661e-16	UP	H1 vs H2
Cluster-46240.0	3.09336	2.23772	71.3387	3.00884e-17	9.04296e-16	UP	H1 vs H2
Cluster-53509.2	9.17147	0.762152	71.3278	3.02548e-17	9.08798e-16	UP	H1 vs H2
Cluster-12745.16	9.01599	0.60902	71.2998	3.06872e-17	9.21278e-16	UP	H1 vs H2
Cluster-6757.1	8.94147	0.537506	71.2325	3.17513e-17	9.52173e-16	UP	H1 vs H2
Cluster-8587.3	3.8741	3.18789	71.1341	3.33754e-17	1.00033e-15	UP	H1 vs H2
Cluster-53676.0	-1.63248	3.67459	71.1256	3.35201e-17	1.00411e-15	DOWN	H1 vs H2
Cluster-4211.0	8.97076	0.56482	71.11	3.37857e-17	1.01095e-15	UP	H1 vs H2
Cluster-28749.0	-2.14547	3.23421	71.0547	3.47458e-17	1.03854e-15	DOWN	H1 vs H2
Cluster-60523.0	9.10158	0.694242	71.0455	3.49086e-17	1.04283e-15	UP	H1 vs H2
Cluster-38452.0	9.27397	0.861253	70.998	3.57582e-17	1.06762e-15	UP	H1 vs H2
Cluster-59318.1	-4.02849	1.73951	70.9617	3.64233e-17	1.08689e-15	DOWN	H1 vs H2
Cluster-19518.0	4.39355	1.5992	70.9468	3.66993e-17	1.09452e-15	UP	H1 vs H2
Cluster-59486.57	2.15069	3.30161	70.9073	3.74414e-17	1.11543e-15	UP	H1 vs H2
Cluster-30811.0	-3.87489	1.77678	70.8784	3.79928e-17	1.1296e-15	DOWN	H1 vs H2
Cluster-7618.0	7.39939	0.796502	70.8638	3.8276e-17	1.13656e-15	UP	H1 vs H2
Cluster-54957.2	4.89793	1.9024	70.792	3.96952e-17	1.17741e-15	UP	H1 vs H2
Cluster-51926.1	-2.51429	2.61579	70.7307	4.0947e-17	1.21388e-15	DOWN	H1 vs H2
Cluster-55570.0	-3.03877	3.05273	70.6784	4.20477e-17	1.24516e-15	DOWN	H1 vs H2
Cluster-57374.19	-1.98963	3.56536	70.6683	4.2263e-17	1.25085e-15	DOWN	H1 vs H2
Cluster-59758.0	1.87595	3.51747	70.4685	4.67675e-17	1.38191e-15	UP	H1 vs H2
Cluster-55452.0	1.94677	3.13336	70.3545	4.95508e-17	1.4621e-15	UP	H1 vs H2
Cluster-5086.0	8.97952	0.576319	70.354	4.9562e-17	1.4621e-15	UP	H1 vs H2
Cluster-5702.0	8.96113	0.559047	70.291	5.11712e-17	1.50713e-15	UP	H1 vs H2
Cluster-50151.2	-9.19502	0.820268	70.2238	5.29426e-17	1.55677e-15	DOWN	H1 vs H2
Cluster-4549.16	2.47028	3.38297	70.1848	5.4e-17	1.58615e-15	UP	H1 vs H2
Cluster-60648.1	4.40404	1.74198	70.1399	5.52455e-17	1.62186e-15	UP	H1 vs H2
Cluster-3180.0	8.90869	0.507484	70.1274	5.55962e-17	1.63127e-15	UP	H1 vs H2
Cluster-35905.0	7.37069	0.73333	70.0889	5.66905e-17	1.66248e-15	UP	H1 vs H2
Cluster-50441.0	-2.38433	4.20811	70.035	5.82619e-17	1.70765e-15	DOWN	H1 vs H2
Cluster-4624.3	8.99338	0.590097	69.6408	7.11496e-17	2.08202e-15	UP	H1 vs H2
Cluster-52738.0	3.34096	3.4249	69.6342	7.13868e-17	2.08783e-15	UP	H1 vs H2
Cluster-53531.6	1.75552	5.77458	69.5991	7.26694e-17	2.12229e-15	UP	H1 vs H2
Cluster-13361.10	-9.17477	0.802991	69.5988	7.2682e-17	2.12229e-15	DOWN	H1 vs H2
Cluster-46058.3	-1.76536	3.61103	69.5723	7.36658e-17	2.14986e-15	DOWN	H1 vs H2
Cluster-37060.0	-1.51536	4.11873	69.5705	7.37319e-17	2.15064e-15	DOWN	H1 vs H2
Cluster-54285.9	-9.3658	0.977393	69.4208	7.95451e-17	2.31647e-15	DOWN	H1 vs H2
Cluster-53999.11	3.3216	2.09456	69.4076	8.00815e-17	2.33085e-15	UP	H1 vs H2
Cluster-23282.0	-9.18457	0.81142	69.3191	8.37531e-17	2.43624e-15	DOWN	H1 vs H2
Cluster-55386.3	-5.65217	1.28167	69.3182	8.3792e-17	2.43624e-15	DOWN	H1 vs H2
Cluster-46260.2	-4.23075	1.65616	69.149	9.12971e-17	2.6502e-15	DOWN	H1 vs H2
Cluster-19331.0	4.74753	1.28404	69.142	9.16233e-17	2.65825e-15	UP	H1 vs H2
Cluster-44213.13	-9.4422	1.05	69.004	9.82663e-17	2.84643e-15	DOWN	H1 vs H2
Cluster-45669.1	1.71246	3.65776	69.002	9.83639e-17	2.84774e-15	UP	H1 vs H2
Cluster-51926.0	8.88491	0.484249	68.9468	1.01155e-16	2.92544e-15	UP	H1 vs H2
Cluster-27252.4	-8.99666	0.643908	68.917	1.02696e-16	2.96841e-15	DOWN	H1 vs H2
Cluster-15630.6	5.51217	1.1071	68.8733	1.04999e-16	3.03338e-15	UP	H1 vs H2
Cluster-47645.4	-1.81168	3.62208	68.7874	1.09672e-16	3.16332e-15	DOWN	H1 vs H2
Cluster-50351.0	-4.6683	1.38741	68.7085	1.14148e-16	3.28547e-15	DOWN	H1 vs H2
Cluster-42662.0	-1.90859	3.14356	68.655	1.17287e-16	3.37402e-15	DOWN	H1 vs H2
Cluster-46292.0	-8.98904	0.637604	68.4816	1.2807e-16	3.67645e-15	DOWN	H1 vs H2
Cluster-35906.0	-4.56624	1.40315	68.4766	1.28394e-16	3.68381e-15	DOWN	H1 vs H2
Cluster-57044.0	-1.96362	3.70667	68.4351	1.31122e-16	3.75811e-15	DOWN	H1 vs H2
Cluster-21054.3	2.80376	2.37217	68.4329	1.31267e-16	3.7603e-15	UP	H1 vs H2
Cluster-22781.7	9.08959	0.679291	68.4014	1.33386e-16	3.81897e-15	UP	H1 vs H2
Cluster-41758.5	-2.50634	2.63457	68.3829	1.34642e-16	3.85291e-15	DOWN	H1 vs H2
Cluster-9690.0	7.36919	0.744713	68.2792	1.41913e-16	4.05672e-15	UP	H1 vs H2
Cluster-42035.0	-2.69965	2.57081	68.2135	1.46715e-16	4.19177e-15	DOWN	H1 vs H2
Cluster-4601.0	8.92051	0.519882	68.1849	1.48858e-16	4.25079e-15	UP	H1 vs H2
Cluster-40763.3	-9.00417	0.647351	68.0319	1.60875e-16	4.58431e-15	DOWN	H1 vs H2
Cluster-5855.11	8.95775	0.556496	68.0249	1.61443e-16	4.59807e-15	UP	H1 vs H2
Cluster-39448.0	8.92216	0.519402	67.9943	1.63971e-16	4.66765e-15	UP	H1 vs H2
Cluster-56390.13	-9.08708	0.731233	67.982	1.64996e-16	4.69191e-15	DOWN	H1 vs H2
Cluster-45739.6	-2.28734	3.81119	67.9439	1.68217e-16	4.77851e-15	DOWN	H1 vs H2
Cluster-38195.2	-2.07729	2.93717	67.9082	1.71288e-16	4.86066e-15	DOWN	H1 vs H2
Cluster-55059.5	9.10744	0.6988	67.8608	1.75455e-16	4.9763e-15	UP	H1 vs H2
Cluster-46166.7	-6.53386	0.959005	67.8414	1.77187e-16	5.02282e-15	DOWN	H1 vs H2
Cluster-31436.3	-4.19958	1.75313	67.7771	1.83066e-16	5.18408e-15	DOWN	H1 vs H2
Cluster-27523.0	-6.04779	0.981523	67.7301	1.87482e-16	5.30362e-15	DOWN	H1 vs H2
Cluster-8874.5	8.94927	0.543404	67.7242	1.88039e-16	5.31107e-15	UP	H1 vs H2
Cluster-5186.3	-8.97418	0.620791	67.655	1.94759e-16	5.49518e-15	DOWN	H1 vs H2
Cluster-5428.0	8.84655	0.448129	67.6502	1.95236e-16	5.50576e-15	UP	H1 vs H2
Cluster-3675.0	8.92317	0.518457	67.5845	2.0185e-16	5.68345e-15	UP	H1 vs H2
Cluster-59713.9	-6.51911	0.958115	67.4857	2.12217e-16	5.96206e-15	DOWN	H1 vs H2
Cluster-58895.0	4.13264	1.44402	67.485	2.12293e-16	5.96206e-15	UP	H1 vs H2
Cluster-36826.0	-1.86492	3.14808	67.4588	2.1514e-16	6.03892e-15	DOWN	H1 vs H2
Cluster-1788.5	8.87476	0.476604	67.3833	2.23538e-16	6.27141e-15	UP	H1 vs H2
Cluster-14666.107	1.50872	3.69496	67.2486	2.3934e-16	6.70436e-15	UP	H1 vs H2
Cluster-36369.0	-6.50924	0.932457	67.2302	2.41586e-16	6.76071e-15	DOWN	H1 vs H2
Cluster-54029.0	3.0766	2.05899	67.2296	2.41653e-16	6.76071e-15	UP	H1 vs H2
Cluster-19498.0	4.49231	1.33122	67.2291	2.41725e-16	6.76071e-15	UP	H1 vs H2
Cluster-53977.1	-5.80296	1.11041	67.1614	2.50166e-16	6.98602e-15	DOWN	H1 vs H2
Cluster-59375.8	-1.85187	3.21255	67.0994	2.58153e-16	7.20536e-15	DOWN	H1 vs H2
Cluster-26361.6	2.63034	4.14366	67.0799	2.60729e-16	7.27353e-15	UP	H1 vs H2
Cluster-53495.4	-1.73019	3.52962	67.0506	2.64621e-16	7.37833e-15	DOWN	H1 vs H2
Cluster-51842.1	-1.73302	3.67035	67.022	2.68489e-16	7.48236e-15	DOWN	H1 vs H2
Cluster-4920.0	8.99254	0.587903	67.0061	2.70669e-16	7.53571e-15	UP	H1 vs H2
Cluster-28324.0	-7.1911	0.807594	67.006	2.70681e-16	7.53571e-15	DOWN	H1 vs H2
Cluster-43351.0	-3.39911	2.02427	66.9502	2.78454e-16	7.74022e-15	DOWN	H1 vs H2
Cluster-6673.0	7.26913	0.671726	66.9192	2.82867e-16	7.85888e-15	UP	H1 vs H2
Cluster-56999.0	5.81682	0.85433	66.9075	2.84543e-16	7.90141e-15	UP	H1 vs H2
Cluster-59636.5	-9.22126	0.867414	66.8792	2.88658e-16	8.00751e-15	DOWN	H1 vs H2
Cluster-58267.5	5.69287	2.09371	66.8767	2.89027e-16	8.00956e-15	UP	H1 vs H2
Cluster-55795.2	-2.77584	2.624	66.8574	2.91874e-16	8.08433e-15	DOWN	H1 vs H2
Cluster-49126.38	1.57955	3.70092	66.7956	3.01164e-16	8.33742e-15	UP	H1 vs H2
Cluster-26034.0	2.03553	3.02103	66.7932	3.01539e-16	8.34354e-15	UP	H1 vs H2
Cluster-51527.2	3.55966	1.8341	66.7265	3.11919e-16	8.62638e-15	UP	H1 vs H2
Cluster-30900.4	8.90625	0.505665	66.6868	3.18261e-16	8.79729e-15	UP	H1 vs H2
Cluster-46879.0	4.13143	1.50648	66.6768	3.19871e-16	8.83732e-15	UP	H1 vs H2
Cluster-60495.6	-4.48985	1.54536	66.603	3.32088e-16	9.17019e-15	DOWN	H1 vs H2
Cluster-36138.0	-2.97173	2.40273	66.4971	3.50415e-16	9.67135e-15	DOWN	H1 vs H2
Cluster-54719.1	-8.9681	0.619925	66.3884	3.70281e-16	1.02093e-14	DOWN	H1 vs H2
Cluster-42750.1	-1.727	3.48683	66.3618	3.753e-16	1.03424e-14	DOWN	H1 vs H2
Cluster-17066.0	4.20771	1.34071	66.3334	3.80746e-16	1.04872e-14	UP	H1 vs H2
Cluster-36504.18	4.66756	1.37358	66.2619	3.94817e-16	1.08583e-14	UP	H1 vs H2
Cluster-31697.5	-8.91297	0.565405	66.2597	3.95263e-16	1.0865e-14	DOWN	H1 vs H2
Cluster-30545.0	-1.70362	3.77879	66.1141	4.2555e-16	1.16858e-14	DOWN	H1 vs H2
Cluster-52049.0	-8.93529	0.582702	66.0866	4.31539e-16	1.18442e-14	DOWN	H1 vs H2
Cluster-5631.0	9.16224	0.753785	65.9995	4.51047e-16	1.23672e-14	UP	H1 vs H2
Cluster-42138.5	-8.90937	0.567651	65.9698	4.57894e-16	1.25423e-14	DOWN	H1 vs H2
Cluster-45443.0	2.08829	3.80531	65.8668	4.82454e-16	1.31884e-14	UP	H1 vs H2
Cluster-56548.0	-1.59003	5.20416	65.812	4.96063e-16	1.35469e-14	DOWN	H1 vs H2
Cluster-53024.3	6.62417	0.773916	65.6803	5.30337e-16	1.44756e-14	UP	H1 vs H2
Cluster-35841.1	-8.87677	0.533365	65.4283	6.02662e-16	1.64003e-14	DOWN	H1 vs H2
Cluster-42362.3	-2.13819	6.34055	65.4229	6.04312e-16	1.64312e-14	DOWN	H1 vs H2
Cluster-41982.4	7.20412	0.610055	65.3532	6.26082e-16	1.69985e-14	UP	H1 vs H2
Cluster-46464.2	-3.22839	2.99935	65.3528	6.26206e-16	1.69985e-14	DOWN	H1 vs H2
Cluster-38948.5	8.95782	0.556595	65.3411	6.29949e-16	1.70916e-14	UP	H1 vs H2
Cluster-50297.0	-5.3975	1.83629	65.3318	6.32908e-16	1.71633e-14	DOWN	H1 vs H2
Cluster-57983.0	7.23295	0.600562	65.2921	6.45797e-16	1.75041e-14	UP	H1 vs H2
Cluster-60107.3	1.99852	2.93195	65.2726	6.52204e-16	1.76602e-14	UP	H1 vs H2
Cluster-27682.10	8.79676	0.401432	65.2189	6.70233e-16	1.81303e-14	UP	H1 vs H2
Cluster-60011.17	5.87912	0.922828	65.1979	6.7741e-16	1.83153e-14	UP	H1 vs H2
Cluster-56915.0	7.22009	0.589178	65.1898	6.80207e-16	1.83818e-14	UP	H1 vs H2
Cluster-60044.12	-2.52359	3.42495	65.1793	6.83831e-16	1.84706e-14	DOWN	H1 vs H2
Cluster-56391.10	2.74985	2.24549	65.1296	7.01323e-16	1.89336e-14	UP	H1 vs H2
Cluster-58931.0	2.71305	2.29356	65.0794	7.19394e-16	1.94022e-14	UP	H1 vs H2
Cluster-6108.0	8.78527	0.38894	64.9281	7.76822e-16	2.09096e-14	UP	H1 vs H2
Cluster-21446.0	2.45667	2.47051	64.9261	7.77588e-16	2.09199e-14	UP	H1 vs H2
Cluster-28111.0	-5.65531	0.974498	64.782	8.36586e-16	2.24738e-14	DOWN	H1 vs H2
Cluster-57632.1	-1.62954	3.44441	64.6988	8.72662e-16	2.34082e-14	DOWN	H1 vs H2
Cluster-58655.4	-8.97799	0.618904	64.6776	8.821e-16	2.36498e-14	DOWN	H1 vs H2
Cluster-33152.0	8.77898	0.384288	64.6272	9.04973e-16	2.42511e-14	UP	H1 vs H2
Cluster-6216.0	8.77569	0.379827	64.6051	9.15169e-16	2.45122e-14	UP	H1 vs H2
Cluster-13207.0	5.64327	0.955003	64.5631	9.3492e-16	2.50166e-14	UP	H1 vs H2
Cluster-47249.11	-8.94169	0.601502	64.5064	9.62216e-16	2.57343e-14	DOWN	H1 vs H2
Cluster-10527.158	5.09079	1.65188	64.4658	9.82207e-16	2.62303e-14	UP	H1 vs H2
Cluster-54111.0	-1.74246	4.40995	64.4521	9.89097e-16	2.63884e-14	DOWN	H1 vs H2
Cluster-26681.0	-3.31598	2.25779	64.4434	9.93478e-16	2.64923e-14	DOWN	H1 vs H2
Cluster-53741.1	2.6526	2.77889	64.4257	1.0024e-15	2.67172e-14	UP	H1 vs H2
Cluster-54197.4	-1.95039	3.84633	64.3393	1.04734e-15	2.79011e-14	DOWN	H1 vs H2
Cluster-39553.1	-2.95769	2.24404	64.3291	1.05277e-15	2.80322e-14	DOWN	H1 vs H2
Cluster-45655.0	-1.919	3.33448	64.2914	1.07312e-15	2.85601e-14	DOWN	H1 vs H2
Cluster-32151.2	1.93353	3.11132	64.1597	1.14735e-15	3.04907e-14	UP	H1 vs H2
Cluster-52558.3	-8.87745	0.537821	64.1313	1.164e-15	3.09031e-14	DOWN	H1 vs H2
Cluster-59922.10	-5.46757	1.31846	64.0916	1.18769e-15	3.15167e-14	DOWN	H1 vs H2
Cluster-51732.4	-1.5572	3.57865	64.0635	1.20476e-15	3.1954e-14	DOWN	H1 vs H2
Cluster-33257.0	-8.82754	0.488227	64.0075	1.23944e-15	3.28578e-14	DOWN	H1 vs H2
Cluster-47645.7	9.17726	0.75865	63.8138	1.36755e-15	3.62012e-14	UP	H1 vs H2
Cluster-31697.13	8.81939	0.422168	63.7624	1.40366e-15	3.71209e-14	UP	H1 vs H2
Cluster-36018.0	4.91562	1.15913	63.7033	1.4464e-15	3.81955e-14	UP	H1 vs H2
Cluster-54264.2	2.68034	3.94632	63.6549	1.48242e-15	3.91086e-14	UP	H1 vs H2
Cluster-35357.0	-2.63329	2.57354	63.6322	1.49957e-15	3.95419e-14	DOWN	H1 vs H2
Cluster-33494.4	8.91227	0.508405	63.6239	1.50593e-15	3.96712e-14	UP	H1 vs H2
Cluster-51898.1	8.9356	0.536513	63.5415	1.57027e-15	4.13461e-14	UP	H1 vs H2
Cluster-60002.2	8.74453	0.350651	63.5218	1.58603e-15	4.1741e-14	UP	H1 vs H2
Cluster-46640.6	1.70407	3.79122	63.4389	1.65419e-15	4.34926e-14	UP	H1 vs H2
Cluster-38533.2	-2.22907	2.75479	63.3763	1.70759e-15	4.48749e-14	DOWN	H1 vs H2
Cluster-46209.0	8.78401	0.388006	63.3381	1.74107e-15	4.57328e-14	UP	H1 vs H2
Cluster-45143.9	7.13575	0.545607	63.2878	1.78603e-15	4.68909e-14	UP	H1 vs H2
Cluster-45439.282	-1.71748	3.83592	63.2637	1.80806e-15	4.74465e-14	DOWN	H1 vs H2
Cluster-59387.0	6.4678	1.18075	63.1864	1.88041e-15	4.92739e-14	UP	H1 vs H2
Cluster-52991.6	-2.31332	2.95202	63.1853	1.88146e-15	4.92775e-14	DOWN	H1 vs H2
Cluster-25341.3	5.42367	1.52453	63.1537	1.91191e-15	5.00511e-14	UP	H1 vs H2
Cluster-29257.2	3.59767	1.57197	63.1374	1.92774e-15	5.0417e-14	UP	H1 vs H2
Cluster-24050.0	-8.85038	0.507673	63.1309	1.93412e-15	5.05594e-14	DOWN	H1 vs H2
Cluster-44776.1	-2.38896	2.67871	63.0955	1.96921e-15	5.14026e-14	DOWN	H1 vs H2
Cluster-4937.0	8.7843	0.390232	63.0286	2.0373e-15	5.31289e-14	UP	H1 vs H2
Cluster-40416.14	8.73657	0.342681	62.9695	2.09932e-15	5.47202e-14	UP	H1 vs H2
Cluster-55858.2	-2.96725	2.09035	62.9036	2.17071e-15	5.65269e-14	DOWN	H1 vs H2
Cluster-52540.5	3.37926	2.55542	62.8684	2.20986e-15	5.75186e-14	UP	H1 vs H2
Cluster-4821.0	8.74109	0.348136	62.8306	2.25276e-15	5.85513e-14	UP	H1 vs H2
Cluster-46114.2	-8.83596	0.495432	62.7847	2.30588e-15	5.98748e-14	DOWN	H1 vs H2
Cluster-58988.4	-5.70072	3.35976	62.7323	2.36803e-15	6.14593e-14	DOWN	H1 vs H2
Cluster-52371.3	2.67555	2.91453	62.6972	2.41062e-15	6.25348e-14	UP	H1 vs H2
Cluster-53399.1	-3.84107	2.00207	62.6948	2.41358e-15	6.25816e-14	DOWN	H1 vs H2
Cluster-46083.17	6.59047	0.743608	62.6836	2.42723e-15	6.29055e-14	UP	H1 vs H2
Cluster-57714.4	1.79724	3.21438	62.5912	2.54386e-15	6.58341e-14	UP	H1 vs H2
Cluster-54244.2	1.86093	3.1079	62.5524	2.59445e-15	6.70803e-14	UP	H1 vs H2
Cluster-41660.2	-3.07593	2.02095	62.5524	2.59448e-15	6.70803e-14	DOWN	H1 vs H2
Cluster-54599.7	7.11165	0.497557	62.5251	2.63074e-15	6.79209e-14	UP	H1 vs H2
Cluster-5401.4	5.2224	0.980634	62.5153	2.64389e-15	6.82281e-14	UP	H1 vs H2
Cluster-56441.1	-2.98192	2.39544	62.4693	2.70628e-15	6.98051e-14	DOWN	H1 vs H2
Cluster-43595.0	-2.21819	2.65397	62.4484	2.73521e-15	7.05179e-14	DOWN	H1 vs H2
Cluster-56833.20	4.5187	2.24801	62.4327	2.75713e-15	7.10494e-14	UP	H1 vs H2
Cluster-5855.5	3.53289	1.7001	62.4028	2.79924e-15	7.21004e-14	UP	H1 vs H2
Cluster-55209.0	5.79661	0.808381	62.3769	2.83627e-15	7.30196e-14	UP	H1 vs H2
Cluster-17341.0	-8.80598	0.471974	62.3692	2.84746e-15	7.3273e-14	DOWN	H1 vs H2
Cluster-60403.1	-2.1111	2.92417	62.333	2.9002e-15	7.45949e-14	DOWN	H1 vs H2
Cluster-26821.5	-4.41573	1.28193	62.25	3.02509e-15	7.76968e-14	DOWN	H1 vs H2
Cluster-33297.0	-4.2573	1.58882	62.1255	3.22243e-15	8.26483e-14	DOWN	H1 vs H2
Cluster-3258.0	8.75831	0.362873	62.1012	3.26247e-15	8.36358e-14	UP	H1 vs H2
Cluster-11964.1	5.92633	0.947665	62.0825	3.29359e-15	8.43937e-14	UP	H1 vs H2
Cluster-59161.0	9.1837	0.775881	62.054	3.34168e-15	8.55858e-14	UP	H1 vs H2
Cluster-40330.0	-8.8288	0.486066	61.9643	3.49733e-15	8.94879e-14	DOWN	H1 vs H2
Cluster-4622.0	8.7152	0.324915	61.8906	3.63074e-15	9.28579e-14	UP	H1 vs H2
Cluster-19780.0	-8.83148	0.499162	61.8479	3.71042e-15	9.48065e-14	DOWN	H1 vs H2
Cluster-5092.0	8.76963	0.377428	61.8449	3.716e-15	9.49046e-14	UP	H1 vs H2
Cluster-56971.3	5.39471	0.947958	61.8304	3.74349e-15	9.55618e-14	UP	H1 vs H2
Cluster-40084.4	-8.93182	0.592673	61.8238	3.75606e-15	9.58376e-14	DOWN	H1 vs H2
Cluster-56502.5	4.19869	4.68271	61.7399	3.91967e-15	9.97782e-14	UP	H1 vs H2
Cluster-53696.0	2.49018	2.45298	61.7295	3.9403e-15	1.00256e-13	UP	H1 vs H2
Cluster-23630.5	8.66742	0.279047	61.5583	4.29827e-15	1.09211e-13	UP	H1 vs H2
Cluster-50743.2	-8.95294	0.615278	61.4919	4.44561e-15	1.12639e-13	DOWN	H1 vs H2
Cluster-1920.3	3.77087	1.60102	61.4751	4.48373e-15	1.13499e-13	UP	H1 vs H2
Cluster-20509.10	-9.40088	1.01318	61.4403	4.56376e-15	1.15472e-13	DOWN	H1 vs H2
Cluster-38765.0	-7.28331	0.884879	61.3941	4.67212e-15	1.18103e-13	DOWN	H1 vs H2
Cluster-29053.0	-3.43963	1.88471	61.379	4.70806e-15	1.18957e-13	DOWN	H1 vs H2
Cluster-35297.0	-2.69262	2.65614	61.3503	4.77715e-15	1.20534e-13	DOWN	H1 vs H2
Cluster-24790.9	2.01224	2.96649	61.3096	4.87697e-15	1.22939e-13	UP	H1 vs H2
Cluster-14893.0	-3.62715	2.0208	61.295	4.91318e-15	1.23737e-13	DOWN	H1 vs H2
Cluster-53222.6	-2.03014	3.08261	61.1857	5.19379e-15	1.30683e-13	DOWN	H1 vs H2
Cluster-58537.1	2.17976	2.66745	61.111	5.39451e-15	1.35546e-13	UP	H1 vs H2
Cluster-43824.0	8.6657	0.277811	61.1029	5.41685e-15	1.36044e-13	UP	H1 vs H2
Cluster-48513.6	-8.88495	0.548857	61.0655	5.52075e-15	1.38589e-13	DOWN	H1 vs H2
Cluster-48030.3	-8.77692	0.436468	61.026	5.63272e-15	1.41335e-13	DOWN	H1 vs H2
Cluster-2599.3	-1.78042	3.19085	61.0205	5.64845e-15	1.41664e-13	DOWN	H1 vs H2
Cluster-27412.0	-1.73468	3.67623	60.9217	5.93911e-15	1.48817e-13	DOWN	H1 vs H2
Cluster-5816.0	6.42147	0.592732	60.6922	6.67339e-15	1.66908e-13	UP	H1 vs H2
Cluster-49936.11	-7.01173	0.641072	60.5805	7.06319e-15	1.76333e-13	DOWN	H1 vs H2
Cluster-4426.0	6.09241	0.730783	60.5288	7.25104e-15	1.8094e-13	UP	H1 vs H2
Cluster-3988.0	8.65507	0.265475	60.4334	7.61089e-15	1.89833e-13	UP	H1 vs H2
Cluster-27287.0	-8.91027	0.57418	60.3123	8.09397e-15	2.01512e-13	DOWN	H1 vs H2
Cluster-34523.1	-4.62813	1.2162	60.2934	8.17212e-15	2.03365e-13	DOWN	H1 vs H2
Cluster-32112.0	3.21221	1.96414	60.2779	8.23686e-15	2.04882e-13	UP	H1 vs H2
Cluster-58967.2	2.85942	2.91524	60.2694	8.27215e-15	2.05666e-13	UP	H1 vs H2
Cluster-42362.0	6.2263	3.78692	60.2455	8.37345e-15	2.07899e-13	UP	H1 vs H2
Cluster-51228.0	-2.50482	2.43849	60.2372	8.40867e-15	2.08679e-13	DOWN	H1 vs H2
Cluster-41719.2	8.76081	0.368942	60.1688	8.70605e-15	2.15763e-13	UP	H1 vs H2
Cluster-53343.2	8.65337	0.266616	60.1512	8.78415e-15	2.176e-13	UP	H1 vs H2
Cluster-56390.6	2.78052	2.94748	60.1432	8.8199e-15	2.18386e-13	UP	H1 vs H2
Cluster-5949.0	8.6327	0.244621	60.0935	9.04559e-15	2.2377e-13	UP	H1 vs H2
Cluster-20157.0	-2.88554	2.1596	60.0905	9.05937e-15	2.24009e-13	DOWN	H1 vs H2
Cluster-48147.1	8.6327	0.244621	60.0841	9.08875e-15	2.24634e-13	UP	H1 vs H2
Cluster-10774.149	-6.39454	0.846157	60.0587	9.20709e-15	2.27455e-13	DOWN	H1 vs H2
Cluster-14974.0	2.5319	2.37637	59.9877	9.5453e-15	2.35704e-13	UP	H1 vs H2
Cluster-52509.1	-3.19875	2.53148	59.9625	9.66802e-15	2.38517e-13	DOWN	H1 vs H2
Cluster-39054.2	-8.76257	0.431107	59.9542	9.70896e-15	2.39419e-13	DOWN	H1 vs H2
Cluster-40423.1	2.1206	2.7451	59.9393	9.78295e-15	2.41134e-13	UP	H1 vs H2
Cluster-58729.0	-2.12033	2.87543	59.9265	9.84662e-15	2.42593e-13	DOWN	H1 vs H2
Cluster-46198.6	6.01379	1.1195	59.9199	9.87983e-15	2.43301e-13	UP	H1 vs H2
Cluster-14603.0	8.66463	0.274699	59.9045	9.9574e-15	2.44921e-13	UP	H1 vs H2
Cluster-5039.0	8.65797	0.269927	59.882	1.00718e-14	2.47358e-13	UP	H1 vs H2
Cluster-56427.1	4.226	1.49225	59.8683	1.01423e-14	2.48975e-13	UP	H1 vs H2
Cluster-5906.0	8.79225	0.398184	59.8005	1.04978e-14	2.57586e-13	UP	H1 vs H2
Cluster-49840.6	-8.94569	0.607942	59.7991	1.05053e-14	2.57654e-13	DOWN	H1 vs H2
Cluster-21790.21	2.32653	2.56003	59.7871	1.05693e-14	2.59108e-13	UP	H1 vs H2
Cluster-57103.0	-2.36606	2.7392	59.7512	1.07638e-14	2.63757e-13	DOWN	H1 vs H2
Cluster-45706.6	-1.94494	3.05372	59.7023	1.10349e-14	2.70158e-13	DOWN	H1 vs H2
Cluster-37543.0	-8.82809	0.494801	59.6921	1.10919e-14	2.7143e-13	DOWN	H1 vs H2
Cluster-32361.0	-2.27531	2.78338	59.629	1.14533e-14	2.80147e-13	DOWN	H1 vs H2
Cluster-11117.0	7.10376	0.489795	59.6224	1.14922e-14	2.80973e-13	UP	H1 vs H2
Cluster-20903.0	4.94276	0.948319	59.5327	1.20282e-14	2.93812e-13	UP	H1 vs H2
Cluster-43313.0	6.41621	0.555244	59.4885	1.23013e-14	3.00215e-13	UP	H1 vs H2
Cluster-49068.0	-4.62643	3.65499	59.4623	1.24659e-14	3.04096e-13	DOWN	H1 vs H2
Cluster-35813.3	-5.69264	1.04006	59.3509	1.31921e-14	3.2109e-13	DOWN	H1 vs H2
Cluster-3144.0	8.69097	0.298359	59.3287	1.33416e-14	3.24584e-13	UP	H1 vs H2
Cluster-23055.1	7.02329	0.439151	59.3019	1.35246e-14	3.28889e-13	UP	H1 vs H2
Cluster-39866.0	-3.2306	2.15267	59.288	1.36204e-14	3.31071e-13	DOWN	H1 vs H2
Cluster-44793.5	4.05117	2.93336	59.2827	1.36573e-14	3.3182e-13	UP	H1 vs H2
Cluster-54695.8	8.78302	0.38513	59.2539	1.38589e-14	3.36566e-13	UP	H1 vs H2
Cluster-59209.20	-1.79103	3.20904	59.067	1.52395e-14	3.69435e-13	DOWN	H1 vs H2
Cluster-51023.7	-3.28265	2.37939	59.045	1.54107e-14	3.7342e-13	DOWN	H1 vs H2
Cluster-5713.0	8.62041	0.235842	59.004	1.57349e-14	3.81107e-13	UP	H1 vs H2
Cluster-35666.3	-1.75206	3.80596	59.0023	1.57491e-14	3.8128e-13	DOWN	H1 vs H2
Cluster-33341.5	-1.61791	3.84175	58.9667	1.60367e-14	3.8807e-13	DOWN	H1 vs H2
Cluster-51806.1	-2.41242	3.95015	58.9557	1.61265e-14	3.9007e-13	DOWN	H1 vs H2
Cluster-54927.9	3.13939	1.83529	58.9353	1.62943e-14	3.93953e-13	UP	H1 vs H2
Cluster-56342.2	8.82146	0.42773	58.9073	1.65279e-14	3.99423e-13	UP	H1 vs H2
Cluster-53180.5	8.68289	0.290198	58.7825	1.76099e-14	4.25194e-13	UP	H1 vs H2
Cluster-43149.9	-2.10169	4.71956	58.7722	1.77027e-14	4.27244e-13	DOWN	H1 vs H2
Cluster-4325.0	8.71045	0.321507	58.7218	1.81621e-14	4.37944e-13	UP	H1 vs H2
Cluster-8968.26	2.09508	3.12644	58.7197	1.81815e-14	4.38216e-13	UP	H1 vs H2
Cluster-26961.0	-8.96541	0.599882	58.6942	1.84185e-14	4.43535e-13	DOWN	H1 vs H2
Cluster-57020.6	8.61436	0.226579	58.6451	1.88842e-14	4.54146e-13	UP	H1 vs H2
Cluster-4862.0	8.60012	0.21645	58.5954	1.9367e-14	4.65552e-13	UP	H1 vs H2
Cluster-39268.0	-4.04202	1.53891	58.593	1.93904e-14	4.65909e-13	DOWN	H1 vs H2
Cluster-17687.0	-2.71896	2.25848	58.5585	1.97339e-14	4.73952e-13	DOWN	H1 vs H2
Cluster-4662.0	8.58844	0.203102	58.4843	2.04917e-14	4.91937e-13	UP	H1 vs H2
Cluster-40941.3	-2.48061	2.42853	58.4674	2.06688e-14	4.95968e-13	DOWN	H1 vs H2
Cluster-52970.16	-3.49894	1.65194	58.3911	2.14857e-14	5.14889e-13	DOWN	H1 vs H2
Cluster-48287.6	2.79027	2.13036	58.3318	2.21431e-14	5.30411e-13	UP	H1 vs H2
Cluster-29857.0	-8.69076	0.365038	58.2761	2.27793e-14	5.45409e-13	DOWN	H1 vs H2
Cluster-5138.0	8.57298	0.189572	58.2663	2.28927e-14	5.47885e-13	UP	H1 vs H2
Cluster-32745.9	1.87881	3.5151	58.2207	2.34295e-14	5.60484e-13	UP	H1 vs H2
Cluster-50100.2	-7.17343	0.782079	58.2056	2.36107e-14	5.6457e-13	DOWN	H1 vs H2
Cluster-9866.0	5.96383	0.648741	58.1924	2.37693e-14	5.68112e-13	UP	H1 vs H2
Cluster-35954.1	3.03032	1.93392	58.1551	2.42244e-14	5.78737e-13	UP	H1 vs H2
Cluster-54695.0	-8.73868	0.400838	58.1521	2.42616e-14	5.7937e-13	DOWN	H1 vs H2
Cluster-50038.0	5.93497	0.612968	58.1055	2.48425e-14	5.92982e-13	UP	H1 vs H2
Cluster-58513.4	8.61297	0.22807	58.058	2.54497e-14	6.07211e-13	UP	H1 vs H2
Cluster-12745.9	-8.79524	0.457977	58.055	2.54887e-14	6.07873e-13	DOWN	H1 vs H2
Cluster-9959.0	7.00747	0.39947	58.0265	2.58614e-14	6.16222e-13	UP	H1 vs H2
Cluster-28973.11	8.97386	0.566954	58.0028	2.6174e-14	6.23398e-13	UP	H1 vs H2
Cluster-44509.2	-8.73149	0.398808	57.9876	2.63781e-14	6.27984e-13	DOWN	H1 vs H2
Cluster-44046.0	7.11461	0.4996	57.969	2.6628e-14	6.33656e-13	UP	H1 vs H2
Cluster-32996.0	-6.36932	0.798033	57.9642	2.6693e-14	6.34925e-13	DOWN	H1 vs H2
Cluster-36594.5	5.49674	0.865562	57.9162	2.73528e-14	6.50334e-13	UP	H1 vs H2
Cluster-55501.4	-2.55746	2.44411	57.8996	2.75836e-14	6.55536e-13	DOWN	H1 vs H2
Cluster-52582.0	8.60921	0.225424	57.8914	2.76997e-14	6.58008e-13	UP	H1 vs H2
Cluster-51581.0	-1.54487	3.50872	57.8617	2.81204e-14	6.67709e-13	DOWN	H1 vs H2
Cluster-41750.19	-1.58989	3.93478	57.8563	2.81986e-14	6.69273e-13	DOWN	H1 vs H2
Cluster-5405.0	8.55041	0.168415	57.8331	2.85335e-14	6.76927e-13	UP	H1 vs H2
Cluster-38891.0	1.57136	3.30631	57.8252	2.86481e-14	6.79349e-13	UP	H1 vs H2
Cluster-5330.0	8.58038	0.194807	57.802	2.89874e-14	6.86985e-13	UP	H1 vs H2
Cluster-27636.0	-6.43802	0.869707	57.8015	2.89954e-14	6.86985e-13	DOWN	H1 vs H2
Cluster-58936.3	-8.73697	0.399629	57.705	3.04535e-14	7.19716e-13	DOWN	H1 vs H2
Cluster-5329.0	8.55892	0.177047	57.7048	3.04562e-14	7.19716e-13	UP	H1 vs H2
Cluster-23718.1	8.61286	0.225489	57.6919	3.0657e-14	7.24147e-13	UP	H1 vs H2
Cluster-55055.1	-2.84676	2.08923	57.5477	3.29876e-14	7.78185e-13	DOWN	H1 vs H2
Cluster-48614.86	5.70421	0.710673	57.5413	3.3096e-14	7.80403e-13	UP	H1 vs H2
Cluster-26416.0	-2.33176	2.58056	57.5303	3.32814e-14	7.84433e-13	DOWN	H1 vs H2
Cluster-60715.4	-1.66498	3.55281	57.4743	3.42423e-14	8.06036e-13	DOWN	H1 vs H2
Cluster-38245.0	5.79922	0.789923	57.4515	3.46411e-14	8.14718e-13	UP	H1 vs H2
Cluster-15630.3	5.81466	0.80537	57.4067	3.54394e-14	8.32412e-13	UP	H1 vs H2
Cluster-30706.0	4.28721	1.06018	57.2938	3.75344e-14	8.80861e-13	UP	H1 vs H2
Cluster-45009.3	1.66504	3.32076	57.2271	3.88276e-14	9.10032e-13	UP	H1 vs H2
Cluster-46198.0	8.55568	0.17477	57.1819	3.97302e-14	9.30384e-13	UP	H1 vs H2
Cluster-27401.36	-3.82045	1.97817	57.0641	4.21836e-14	9.86138e-13	DOWN	H1 vs H2
Cluster-16081.0	-1.61075	3.50714	57.0206	4.31269e-14	1.00776e-12	DOWN	H1 vs H2
Cluster-6178.14	1.76795	3.01399	56.9738	4.41657e-14	1.03114e-12	UP	H1 vs H2
Cluster-3396.0	8.57201	0.186274	56.9703	4.42432e-14	1.03218e-12	UP	H1 vs H2
Cluster-40063.4	2.74187	2.31518	56.9701	4.4248e-14	1.03218e-12	UP	H1 vs H2
Cluster-4096.0	8.56856	0.18648	56.9435	4.48525e-14	1.04584e-12	UP	H1 vs H2
Cluster-2385.1	-9.55545	1.15686	56.8886	4.61217e-14	1.07497e-12	DOWN	H1 vs H2
Cluster-55386.5	-6.49062	0.920928	56.8651	4.66752e-14	1.0874e-12	DOWN	H1 vs H2
Cluster-25407.0	2.3457	2.49095	56.8549	4.69189e-14	1.09214e-12	UP	H1 vs H2
Cluster-53621.0	-3.28918	1.89646	56.7618	4.91939e-14	1.14412e-12	DOWN	H1 vs H2
Cluster-42116.3	-1.79986	3.35991	56.7168	5.03306e-14	1.17006e-12	DOWN	H1 vs H2
Cluster-54668.2	-4.61998	1.34587	56.6775	5.13472e-14	1.19318e-12	DOWN	H1 vs H2
Cluster-55800.5	-1.66668	3.75607	56.6556	5.19238e-14	1.20606e-12	DOWN	H1 vs H2
Cluster-59486.42	-2.53824	2.7577	56.6021	5.33552e-14	1.23826e-12	DOWN	H1 vs H2
Cluster-23200.6	8.53257	0.150502	56.514	5.57995e-14	1.29388e-12	UP	H1 vs H2
Cluster-14348.7	-5.28973	1.15017	56.5094	5.59294e-14	1.29598e-12	DOWN	H1 vs H2
Cluster-17076.7	1.69337	3.23024	56.5091	5.5938e-14	1.29598e-12	UP	H1 vs H2
Cluster-55453.7	-4.56233	1.28562	56.4915	5.64404e-14	1.30651e-12	DOWN	H1 vs H2
Cluster-50593.1	8.63287	0.242222	56.4753	5.69101e-14	1.31682e-12	UP	H1 vs H2
Cluster-19224.20	9.07325	0.665185	56.4181	5.85883e-14	1.3545e-12	UP	H1 vs H2
Cluster-60016.1	8.6633	0.278539	56.4112	5.87944e-14	1.35869e-12	UP	H1 vs H2
Cluster-36728.0	-1.89202	3.28636	56.3739	5.99202e-14	1.38412e-12	DOWN	H1 vs H2
Cluster-45439.267	-2.49978	2.42989	56.2868	6.26335e-14	1.44557e-12	DOWN	H1 vs H2
Cluster-5016.0	8.54176	0.15964	56.2398	6.41494e-14	1.47742e-12	UP	H1 vs H2
Cluster-24235.0	2.24019	2.47494	56.2181	6.48621e-14	1.4932e-12	UP	H1 vs H2
Cluster-39586.0	-6.9552	0.608015	56.1776	6.62111e-14	1.52297e-12	DOWN	H1 vs H2
Cluster-45264.4	-3.73471	1.87986	56.1646	6.66502e-14	1.53177e-12	DOWN	H1 vs H2
Cluster-27056.1	-2.86422	2.40025	55.9892	7.28699e-14	1.67259e-12	DOWN	H1 vs H2
Cluster-35317.0	-2.25918	2.68128	55.9534	7.42077e-14	1.70258e-12	DOWN	H1 vs H2
Cluster-3353.18	3.04178	2.15508	55.9406	7.46939e-14	1.71229e-12	UP	H1 vs H2
Cluster-41370.0	3.12429	1.91864	55.9248	7.52974e-14	1.7254e-12	UP	H1 vs H2
Cluster-5300.0	8.52303	0.143846	55.8883	7.67067e-14	1.75695e-12	UP	H1 vs H2
Cluster-53103.9	-1.95284	2.85451	55.8572	7.793e-14	1.78422e-12	DOWN	H1 vs H2
Cluster-21569.3	-5.59226	0.94616	55.8487	7.82686e-14	1.79122e-12	DOWN	H1 vs H2
Cluster-48214.11	-2.50533	2.37439	55.8419	7.85392e-14	1.79666e-12	DOWN	H1 vs H2
Cluster-719.9	1.72172	3.1538	55.7985	8.0294e-14	1.83295e-12	UP	H1 vs H2
Cluster-41755.1	1.9479	2.80626	55.7408	8.26836e-14	1.88591e-12	UP	H1 vs H2
Cluster-40903.5	2.78305	2.1381	55.7275	8.32468e-14	1.89796e-12	UP	H1 vs H2
Cluster-36360.0	-5.49024	0.826639	55.7163	8.37222e-14	1.908e-12	DOWN	H1 vs H2
Cluster-4937.19	8.68902	0.30164	55.7113	8.39357e-14	1.91127e-12	UP	H1 vs H2
Cluster-24210.63	2.56994	2.60231	55.7079	8.4078e-14	1.91371e-12	UP	H1 vs H2
Cluster-47612.12	2.42448	2.79938	55.6729	8.55919e-14	1.94654e-12	UP	H1 vs H2
Cluster-28191.0	-4.03311	1.39666	55.4899	9.39386e-14	2.1319e-12	DOWN	H1 vs H2
Cluster-60252.0	2.05129	2.67712	55.4524	9.5751e-14	2.17213e-12	UP	H1 vs H2
Cluster-10527.26	-2.21546	3.21615	55.3603	1.00343e-13	2.27441e-12	DOWN	H1 vs H2
Cluster-8922.25	-8.76128	0.438731	55.344	1.0118e-13	2.29241e-12	DOWN	H1 vs H2
Cluster-58648.12	-2.05647	2.95203	55.3127	1.028e-13	2.32814e-12	DOWN	H1 vs H2
Cluster-55784.1	4.55019	0.983609	55.3026	1.03333e-13	2.33885e-12	UP	H1 vs H2
Cluster-56735.4	1.74412	3.1346	55.2731	1.04893e-13	2.37259e-12	UP	H1 vs H2
Cluster-28117.0	8.5374	0.153868	55.2435	1.06485e-13	2.40659e-12	UP	H1 vs H2
Cluster-41442.3	-8.73295	0.3922	55.2186	1.07846e-13	2.43634e-12	DOWN	H1 vs H2
Cluster-60591.3	8.70416	0.312469	55.2133	1.08136e-13	2.44187e-12	UP	H1 vs H2
Cluster-35686.9	-4.1765	2.02357	55.2014	1.08793e-13	2.45569e-12	DOWN	H1 vs H2
Cluster-16108.16	-8.69331	0.355236	55.1881	1.09532e-13	2.47135e-12	DOWN	H1 vs H2
Cluster-54414.1	8.50294	0.124275	55.179	1.10037e-13	2.48173e-12	UP	H1 vs H2
Cluster-47722.1	8.52729	0.146796	55.0511	1.17438e-13	2.64534e-12	UP	H1 vs H2
Cluster-24432.0	5.61924	0.649703	55.0037	1.20304e-13	2.70856e-12	UP	H1 vs H2
Cluster-43156.5	6.30044	0.514408	55.003	1.20344e-13	2.70856e-12	UP	H1 vs H2
Cluster-36206.7	10.3019	1.86346	54.8923	1.27317e-13	2.86314e-12	UP	H1 vs H2
Cluster-59635.7	-6.19331	0.65323	54.8878	1.27611e-13	2.86855e-12	DOWN	H1 vs H2
Cluster-58655.6	3.57747	2.2379	54.867	1.28971e-13	2.89674e-12	UP	H1 vs H2
Cluster-54793.6	2.40723	2.51329	54.8266	1.31646e-13	2.95559e-12	UP	H1 vs H2
Cluster-16562.0	1.58169	3.27773	54.8197	1.32108e-13	2.96352e-12	UP	H1 vs H2
Cluster-54039.0	-1.83194	2.89778	54.8032	1.33221e-13	2.98726e-12	DOWN	H1 vs H2
Cluster-36504.10	5.46887	1.73928	54.7958	1.33728e-13	2.99616e-12	UP	H1 vs H2
Cluster-27468.2	-2.36297	2.36604	54.7762	1.35066e-13	3.02489e-12	DOWN	H1 vs H2
Cluster-42291.0	-8.56003	0.23816	54.752	1.36738e-13	3.06108e-12	DOWN	H1 vs H2
Cluster-56914.1	-8.56378	0.241011	54.7091	1.39758e-13	3.12611e-12	DOWN	H1 vs H2
Cluster-12002.0	5.59102	0.671926	54.6906	1.4108e-13	3.15309e-12	UP	H1 vs H2
Cluster-4701.1	-5.44689	1.07281	54.676	1.42128e-13	3.17521e-12	DOWN	H1 vs H2
Cluster-41835.3	-4.31459	1.56489	54.6456	1.44345e-13	3.22342e-12	DOWN	H1 vs H2
Cluster-30900.9	-5.53732	1.81818	54.6357	1.45076e-13	3.2384e-12	DOWN	H1 vs H2
Cluster-41873.0	-1.9229	3.00195	54.6199	1.46245e-13	3.26315e-12	DOWN	H1 vs H2
Cluster-10847.0	6.30709	0.47439	54.4937	1.55945e-13	3.47106e-12	UP	H1 vs H2
Cluster-12745.21	8.54309	0.157804	54.4625	1.58442e-13	3.52518e-12	UP	H1 vs H2
Cluster-58539.10	5.92646	0.591804	54.4566	1.58916e-13	3.53428e-12	UP	H1 vs H2
Cluster-13570.0	-1.97932	2.73633	54.3891	1.64474e-13	3.65341e-12	DOWN	H1 vs H2
Cluster-35188.5	-8.66734	0.329677	54.376	1.65576e-13	3.6764e-12	DOWN	H1 vs H2
Cluster-44443.0	-1.81094	3.14986	54.3744	1.65711e-13	3.67789e-12	DOWN	H1 vs H2
Cluster-37744.0	-4.15655	1.49356	54.3403	1.68605e-13	3.74059e-12	DOWN	H1 vs H2
Cluster-56848.2	-2.4557	3.02598	54.2398	1.7746e-13	3.93545e-12	DOWN	H1 vs H2
Cluster-52153.0	-3.37884	1.72826	54.1856	1.82417e-13	4.04044e-12	DOWN	H1 vs H2
Cluster-10774.171	2.4664	2.50882	54.1044	1.90114e-13	4.20578e-12	UP	H1 vs H2
Cluster-57103.2	-4.35312	1.81265	54.0453	1.95922e-13	4.33075e-12	DOWN	H1 vs H2
Cluster-37029.2	-2.29214	3.11788	54.0308	1.97372e-13	4.35926e-12	DOWN	H1 vs H2
Cluster-43580.3	-2.14711	3.3687	53.9324	2.07507e-13	4.56765e-12	DOWN	H1 vs H2
Cluster-48943.2	-2.08186	2.79185	53.9319	2.07563e-13	4.56765e-12	DOWN	H1 vs H2
Cluster-39354.0	-1.6739	4.19011	53.9197	2.08852e-13	4.59415e-12	DOWN	H1 vs H2
Cluster-34402.0	-4.99857	0.88539	53.9132	2.09548e-13	4.60759e-12	DOWN	H1 vs H2
Cluster-59238.2	-5.77965	0.733364	53.7729	2.2505e-13	4.93849e-12	DOWN	H1 vs H2
Cluster-57543.7	-4.11058	2.12376	53.7528	2.27366e-13	4.98528e-12	DOWN	H1 vs H2
Cluster-11358.0	4.14919	1.17387	53.7468	2.28062e-13	4.99852e-12	UP	H1 vs H2
Cluster-33824.1	-3.75071	1.43302	53.742	2.28628e-13	5.00893e-12	DOWN	H1 vs H2
Cluster-25998.0	2.90399	1.89035	53.6305	2.41977e-13	5.29073e-12	UP	H1 vs H2
Cluster-58648.0	8.67562	0.280007	53.5863	2.47485e-13	5.40897e-12	UP	H1 vs H2
Cluster-26602.0	2.65799	2.04059	53.5487	2.52257e-13	5.50662e-12	UP	H1 vs H2
Cluster-55629.3	-2.36749	2.68855	53.508	2.57543e-13	5.613e-12	DOWN	H1 vs H2
Cluster-56982.17	-8.69123	0.354957	53.4863	2.604e-13	5.6677e-12	DOWN	H1 vs H2
Cluster-43947.8	-5.7795	0.738794	53.4796	2.61294e-13	5.68338e-12	DOWN	H1 vs H2
Cluster-40620.0	-2.23213	2.49333	53.4662	2.63082e-13	5.71541e-12	DOWN	H1 vs H2
Cluster-3953.0	8.51918	0.141215	53.4587	2.64081e-13	5.73482e-12	UP	H1 vs H2
Cluster-22282.3	-5.81088	0.786126	53.2794	2.89331e-13	6.27315e-12	DOWN	H1 vs H2
Cluster-29619.0	-8.58161	0.268908	53.2638	2.91626e-13	6.32038e-12	DOWN	H1 vs H2
Cluster-6155.1	10.5457	3.92722	53.1573	3.07886e-13	6.66482e-12	UP	H1 vs H2
Cluster-48274.1	2.88382	2.46528	53.1561	3.08069e-13	6.66613e-12	UP	H1 vs H2
Cluster-51250.1	-5.58174	1.21749	53.1493	3.09133e-13	6.68649e-12	DOWN	H1 vs H2
Cluster-38938.0	-2.13651	2.7647	53.107	3.15869e-13	6.82948e-12	DOWN	H1 vs H2
Cluster-26694.1	2.95749	1.87371	53.0838	3.19618e-13	6.9078e-12	UP	H1 vs H2
Cluster-44905.0	5.41173	0.936743	53.0784	3.20502e-13	6.92415e-12	UP	H1 vs H2
Cluster-53292.1	-2.76336	3.41693	52.9267	3.46231e-13	7.46517e-12	DOWN	H1 vs H2
Cluster-57159.3	1.75171	3.27908	52.9188	3.47632e-13	7.49241e-12	UP	H1 vs H2
Cluster-60634.29	-5.00649	2.01025	52.8983	3.51278e-13	7.56499e-12	DOWN	H1 vs H2
Cluster-57685.3	1.76416	3.80048	52.8952	3.51836e-13	7.57401e-12	UP	H1 vs H2
Cluster-50423.7	2.43719	2.29135	52.8831	3.54007e-13	7.61773e-12	UP	H1 vs H2
Cluster-42765.0	-1.78719	3.10954	52.8785	3.54825e-13	7.63231e-12	DOWN	H1 vs H2
Cluster-60026.10	1.57219	3.30373	52.8592	3.58343e-13	7.70494e-12	UP	H1 vs H2
Cluster-44360.8	3.04768	1.7904	52.7134	3.85953e-13	8.29205e-12	UP	H1 vs H2
Cluster-36878.0	-4.50671	1.23246	52.6942	3.89747e-13	8.37025e-12	DOWN	H1 vs H2
Cluster-20579.1	4.50091	3.02579	52.6631	3.95957e-13	8.4969e-12	UP	H1 vs H2
Cluster-29917.0	-2.57048	2.37232	52.5592	4.1748e-13	8.95172e-12	DOWN	H1 vs H2
Cluster-51315.20	-8.63804	0.309449	52.5583	4.17673e-13	8.95233e-12	DOWN	H1 vs H2
Cluster-11714.2	4.53461	1.04445	52.4741	4.35956e-13	9.33317e-12	UP	H1 vs H2
Cluster-51992.1	1.59331	3.31173	52.4555	4.40112e-13	9.41842e-12	UP	H1 vs H2
Cluster-24438.0	-6.99494	0.613331	52.396	4.53642e-13	9.69654e-12	DOWN	H1 vs H2
Cluster-31740.0	-8.54917	0.222602	52.3741	4.58724e-13	9.80131e-12	DOWN	H1 vs H2
Cluster-57995.0	4.94466	0.762417	52.3667	4.60475e-13	9.8344e-12	UP	H1 vs H2
Cluster-28391.0	-1.67891	3.2993	52.3122	4.73424e-13	1.00916e-11	DOWN	H1 vs H2
Cluster-46712.1	-1.78848	3.58782	52.2897	4.78888e-13	1.01961e-11	DOWN	H1 vs H2
Cluster-58068.2	-2.59304	2.29889	52.2885	4.79175e-13	1.01982e-11	DOWN	H1 vs H2
Cluster-41660.1	2.84654	2.06752	52.2813	4.80939e-13	1.02318e-11	UP	H1 vs H2
Cluster-40176.1	8.51818	0.134783	52.2168	4.97e-13	1.05611e-11	UP	H1 vs H2
Cluster-60191.0	1.70604	3.20029	52.2047	5.00068e-13	1.06221e-11	UP	H1 vs H2
Cluster-6453.0	7.29393	0.707933	52.1752	5.07633e-13	1.07702e-11	UP	H1 vs H2
Cluster-42711.1	1.96401	3.10036	52.1231	5.21287e-13	1.10556e-11	UP	H1 vs H2
Cluster-39071.1	-2.41455	2.28234	52.0982	5.27946e-13	1.11881e-11	DOWN	H1 vs H2
Cluster-35841.0	-8.4679	0.155336	52.084	5.31756e-13	1.12644e-11	DOWN	H1 vs H2
Cluster-48205.4	-6.76029	0.411093	52.0565	5.39268e-13	1.14146e-11	DOWN	H1 vs H2
Cluster-44015.4	-6.95773	0.602946	52.045	5.42431e-13	1.14771e-11	DOWN	H1 vs H2
Cluster-51630.5	-4.7885	3.93893	51.9734	5.62583e-13	1.1885e-11	DOWN	H1 vs H2
Cluster-54568.5	3.66806	5.85491	51.9526	5.68553e-13	1.20018e-11	UP	H1 vs H2
Cluster-17704.96	-2.74703	2.36657	51.9297	5.7524e-13	1.21336e-11	DOWN	H1 vs H2
Cluster-24827.0	4.27926	1.11174	51.8412	6.01751e-13	1.2678e-11	UP	H1 vs H2
Cluster-57776.11	8.55963	0.172042	51.8057	6.1273e-13	1.29043e-11	UP	H1 vs H2
Cluster-6520.4	3.34378	1.7299	51.7979	6.15184e-13	1.2951e-11	UP	H1 vs H2
Cluster-18870.2	-2.82851	2.53494	51.7875	6.18432e-13	1.30093e-11	DOWN	H1 vs H2
Cluster-42136.0	-2.80289	1.8974	51.7622	6.26456e-13	1.3173e-11	DOWN	H1 vs H2
Cluster-46834.0	2.42452	2.43743	51.7564	6.28324e-13	1.32072e-11	UP	H1 vs H2
Cluster-49680.1	-2.56186	2.15053	51.7125	6.42529e-13	1.35006e-11	DOWN	H1 vs H2
Cluster-57447.1	2.62309	3.59803	51.7009	6.46326e-13	1.35751e-11	UP	H1 vs H2
Cluster-51480.0	-1.64104	3.72423	51.682	6.52583e-13	1.37012e-11	DOWN	H1 vs H2
Cluster-12261.0	8.45593	0.0802235	51.6745	6.55084e-13	1.37484e-11	UP	H1 vs H2
Cluster-40129.0	-8.50031	0.190771	51.6656	6.58065e-13	1.38057e-11	DOWN	H1 vs H2
Cluster-36815.0	-1.71599	3.09927	51.6491	6.63625e-13	1.39169e-11	DOWN	H1 vs H2
Cluster-52854.0	5.43667	0.498678	51.5714	6.90403e-13	1.44673e-11	UP	H1 vs H2
Cluster-44135.0	-1.72094	3.79525	51.5675	6.91775e-13	1.44905e-11	DOWN	H1 vs H2
Cluster-41750.22	-8.48884	0.184558	51.5428	7.00544e-13	1.46516e-11	DOWN	H1 vs H2
Cluster-12745.2	8.46201	0.0843731	51.5337	7.03782e-13	1.47137e-11	UP	H1 vs H2
Cluster-28278.8	-3.95728	1.53601	51.4689	7.27389e-13	1.51956e-11	DOWN	H1 vs H2
Cluster-36147.6	3.6182	1.99621	51.4473	7.35464e-13	1.53583e-11	UP	H1 vs H2
Cluster-55001.0	-5.54222	0.866368	51.42	7.45738e-13	1.5555e-11	DOWN	H1 vs H2
Cluster-57462.9	2.77781	2.20201	51.4084	7.50187e-13	1.56418e-11	UP	H1 vs H2
Cluster-59486.63	1.66964	3.03372	51.3958	7.55003e-13	1.57362e-11	UP	H1 vs H2
Cluster-58821.8	2.26329	2.36726	51.3649	7.66988e-13	1.59737e-11	UP	H1 vs H2
Cluster-58760.5	-3.72645	1.47638	51.3611	7.68455e-13	1.59982e-11	DOWN	H1 vs H2
Cluster-38307.2	2.40072	2.57545	51.3598	7.68973e-13	1.60028e-11	UP	H1 vs H2
Cluster-18632.5	-4.0714	2.08953	51.3476	7.73768e-13	1.60841e-11	DOWN	H1 vs H2
Cluster-43454.0	-2.21699	2.44973	51.3456	7.74543e-13	1.60941e-11	DOWN	H1 vs H2
Cluster-54438.3	-3.02594	2.11109	51.3432	7.75489e-13	1.61076e-11	DOWN	H1 vs H2
Cluster-50671.7	2.40062	2.3088	51.3237	7.83258e-13	1.62628e-11	UP	H1 vs H2
Cluster-42361.1	2.14021	2.48898	51.2806	8.00633e-13	1.66108e-11	UP	H1 vs H2
Cluster-59459.2	-1.52927	3.68564	51.2357	8.19134e-13	1.69882e-11	DOWN	H1 vs H2
Cluster-5449.0	8.47577	0.0998116	51.2113	8.29418e-13	1.71884e-11	UP	H1 vs H2
Cluster-38545.0	-3.4739	1.57996	51.1572	8.52574e-13	1.76545e-11	DOWN	H1 vs H2
Cluster-52169.1	-1.69577	2.9867	51.1565	8.52885e-13	1.76545e-11	DOWN	H1 vs H2
Cluster-6155.3	9.79526	1.36205	51.0319	9.0879e-13	1.87974e-11	UP	H1 vs H2
Cluster-18240.10	-8.47997	0.171287	51.0021	9.22688e-13	1.90582e-11	DOWN	H1 vs H2
Cluster-35031.0	5.59958	0.625444	51.0018	9.22797e-13	1.90582e-11	UP	H1 vs H2
Cluster-36270.0	-4.44446	1.17535	50.9598	9.42781e-13	1.94635e-11	DOWN	H1 vs H2
Cluster-36384.0	-2.79652	1.99319	50.9578	9.43711e-13	1.94753e-11	DOWN	H1 vs H2
Cluster-33696.1	-1.6549	3.54082	50.9291	9.57632e-13	1.97476e-11	DOWN	H1 vs H2
Cluster-36835.7	4.21919	1.67281	50.9003	9.71801e-13	2.0017e-11	UP	H1 vs H2
Cluster-58216.10	8.75236	0.351542	50.8946	9.74626e-13	2.006e-11	UP	H1 vs H2
Cluster-53158.1	2.69744	3.60639	50.8191	1.01285e-12	2.08311e-11	UP	H1 vs H2
Cluster-51859.5	-8.55575	0.250773	50.8076	1.0188e-12	2.09375e-11	DOWN	H1 vs H2
Cluster-22781.12	-5.1573	1.02414	50.7307	1.05951e-12	2.17577e-11	DOWN	H1 vs H2
Cluster-46068.1	6.91451	0.300079	50.7269	1.06154e-12	2.17911e-11	UP	H1 vs H2
Cluster-27618.0	-3.094	1.88152	50.7256	1.06223e-12	2.17971e-11	DOWN	H1 vs H2
Cluster-56092.0	-2.24803	2.72186	50.6723	1.09148e-12	2.23806e-11	DOWN	H1 vs H2
Cluster-59479.1	-2.07139	2.60575	50.6573	1.09985e-12	2.25351e-11	DOWN	H1 vs H2
Cluster-32479.0	-1.66504	3.23443	50.6354	1.1122e-12	2.27624e-11	DOWN	H1 vs H2
Cluster-41939.2	2.81193	2.26444	50.4976	1.19312e-12	2.43636e-11	UP	H1 vs H2
Cluster-54672.1	-3.30382	1.75663	50.4674	1.21159e-12	2.47315e-11	DOWN	H1 vs H2
Cluster-16189.8	-8.42454	0.118513	50.4406	1.22827e-12	2.50626e-11	DOWN	H1 vs H2
Cluster-52628.5	-4.21306	1.09092	50.4086	1.24844e-12	2.54492e-11	DOWN	H1 vs H2
Cluster-49603.9	6.77199	0.177646	50.3676	1.2748e-12	2.59437e-11	UP	H1 vs H2
Cluster-53998.4	-8.47161	0.169703	50.2915	1.32521e-12	2.69394e-11	DOWN	H1 vs H2
Cluster-57070.0	5.10505	1.81503	50.2509	1.35295e-12	2.74931e-11	UP	H1 vs H2
Cluster-58516.7	-5.38134	1.03411	50.2493	1.35402e-12	2.75046e-11	DOWN	H1 vs H2
Cluster-50696.3	8.71229	0.313349	50.2021	1.38703e-12	2.81436e-11	UP	H1 vs H2
Cluster-26407.11	4.74837	1.0919	50.197	1.39058e-12	2.82052e-11	UP	H1 vs H2
Cluster-40332.9	5.09037	0.955861	50.1909	1.39492e-12	2.82825e-11	UP	H1 vs H2
Cluster-5165.0	8.43347	0.0587827	50.1808	1.40211e-12	2.84178e-11	UP	H1 vs H2
Cluster-55487.4	2.0993	2.83167	50.1636	1.41444e-12	2.86464e-11	UP	H1 vs H2
Cluster-31295.0	-3.87207	1.39087	50.1516	1.42312e-12	2.88115e-11	DOWN	H1 vs H2
Cluster-47612.11	8.47191	0.0910833	50.09	1.46852e-12	2.97084e-11	UP	H1 vs H2
Cluster-46300.8	-6.87122	0.513612	50.0526	1.49676e-12	3.02685e-11	DOWN	H1 vs H2
Cluster-47133.2	5.89843	0.637847	50.0059	1.53286e-12	3.09525e-11	UP	H1 vs H2
Cluster-24759.2	3.2309	1.5436	49.8982	1.61933e-12	3.26259e-11	UP	H1 vs H2
Cluster-22881.53	-2.04549	2.80004	49.8875	1.62818e-12	3.27921e-11	DOWN	H1 vs H2
Cluster-29914.1	-4.1058	1.19008	49.8559	1.6546e-12	3.33117e-11	DOWN	H1 vs H2
Cluster-52738.4	8.16084	2.7594	49.7824	1.7178e-12	3.45459e-11	UP	H1 vs H2
Cluster-57885.1	8.49842	0.115269	49.7778	1.72184e-12	3.46143e-11	UP	H1 vs H2
Cluster-38944.0	-2.00105	2.70435	49.7565	1.74057e-12	3.49779e-11	DOWN	H1 vs H2
Cluster-53561.8	8.58185	0.198433	49.7502	1.74621e-12	3.50654e-11	UP	H1 vs H2
Cluster-40101.0	-4.06714	1.0687	49.738	1.75711e-12	3.52713e-11	DOWN	H1 vs H2
Cluster-33344.6	-8.43409	0.120856	49.6102	1.87539e-12	3.75348e-11	DOWN	H1 vs H2
Cluster-37029.1	-2.52883	3.33885	49.5986	1.88652e-12	3.77436e-11	DOWN	H1 vs H2
Cluster-48214.6	5.53815	0.819409	49.5366	1.94709e-12	3.89269e-11	UP	H1 vs H2
Cluster-60495.3	-5.84528	0.787652	49.5145	1.96909e-12	3.93376e-11	DOWN	H1 vs H2
Cluster-11691.6	-8.52534	0.20442	49.4929	1.99089e-12	3.9744e-11	DOWN	H1 vs H2
Cluster-59479.4	-1.7012	3.05058	49.4871	1.99682e-12	3.98478e-11	DOWN	H1 vs H2
Cluster-58822.4	-2.72316	2.80404	49.4029	2.08436e-12	4.15185e-11	DOWN	H1 vs H2
Cluster-55336.3	-1.6883	3.19957	49.3992	2.08832e-12	4.15823e-11	DOWN	H1 vs H2
Cluster-38511.0	-3.10638	1.84813	49.3512	2.14009e-12	4.25818e-11	DOWN	H1 vs H2
Cluster-37787.1	-2.21641	2.44983	49.3312	2.16195e-12	4.29697e-11	DOWN	H1 vs H2
Cluster-49435.1	4.61895	1.12627	49.3215	2.17269e-12	4.31673e-11	UP	H1 vs H2
Cluster-50100.0	-8.73571	0.385071	49.2407	2.26405e-12	4.49005e-11	DOWN	H1 vs H2
Cluster-58655.3	-8.45053	0.150177	49.1914	2.32161e-12	4.59918e-11	DOWN	H1 vs H2
Cluster-31587.0	-2.80458	2.00734	49.1352	2.38918e-12	4.72787e-11	DOWN	H1 vs H2
Cluster-58317.1	1.77267	2.93894	49.1335	2.39126e-12	4.73026e-11	UP	H1 vs H2
Cluster-41158.4	8.45756	0.0844136	49.1108	2.41907e-12	4.78353e-11	UP	H1 vs H2
Cluster-51349.4	-4.17096	2.07471	49.034	2.51565e-12	4.96549e-11	DOWN	H1 vs H2
Cluster-53125.7	-3.05325	1.95252	48.9726	2.59561e-12	5.11588e-11	DOWN	H1 vs H2
Cluster-35793.5	8.41569	0.0436257	48.926	2.65798e-12	5.23504e-11	UP	H1 vs H2
Cluster-56067.0	-8.54224	0.238359	48.9071	2.6838e-12	5.28205e-11	DOWN	H1 vs H2
Cluster-60274.2	4.34017	1.52672	48.8543	2.75703e-12	5.42421e-11	UP	H1 vs H2
Cluster-41373.6	-8.71181	0.36586	48.7262	2.94313e-12	5.78616e-11	DOWN	H1 vs H2
Cluster-41373.3	9.01536	3.21288	48.7016	2.98016e-12	5.85474e-11	UP	H1 vs H2
Cluster-56473.1	8.43422	0.0624789	48.6758	3.01969e-12	5.92812e-11	UP	H1 vs H2
Cluster-48214.4	8.48099	0.103389	48.6745	3.02176e-12	5.93004e-11	UP	H1 vs H2
Cluster-57580.3	4.19118	1.03973	48.6468	3.06473e-12	6.0122e-11	UP	H1 vs H2
Cluster-34725.1	-8.8265	0.464735	48.6309	3.08964e-12	6.0567e-11	DOWN	H1 vs H2
Cluster-57540.7	-2.04947	2.91746	48.5999	3.13879e-12	6.15084e-11	DOWN	H1 vs H2
Cluster-3581.0	5.22975	0.627846	48.5844	3.16376e-12	6.19754e-11	UP	H1 vs H2
Cluster-4436.0	8.42447	0.0527449	48.5798	3.17125e-12	6.20997e-11	UP	H1 vs H2
Cluster-47133.5	4.71905	0.759263	48.5554	3.21083e-12	6.28353e-11	UP	H1 vs H2
Cluster-55348.0	-6.65863	0.327368	48.5553	3.21113e-12	6.28353e-11	DOWN	H1 vs H2
Cluster-58580.2	-3.70355	1.38526	48.5385	3.23868e-12	6.33288e-11	DOWN	H1 vs H2
Cluster-52339.4	1.68967	3.01645	48.5367	3.24172e-12	6.33656e-11	UP	H1 vs H2
Cluster-51744.1	4.13309	1.97398	48.5067	3.29162e-12	6.42948e-11	UP	H1 vs H2
Cluster-32465.3	-8.40993	0.104341	48.4744	3.34626e-12	6.53385e-11	DOWN	H1 vs H2
Cluster-41369.0	-8.39949	0.0966771	48.4592	3.37236e-12	6.58245e-11	DOWN	H1 vs H2
Cluster-56931.2	-2.63616	2.00837	48.4564	3.37717e-12	6.58947e-11	DOWN	H1 vs H2
Cluster-38336.0	-3.57687	1.73148	48.4338	3.41629e-12	6.66341e-11	DOWN	H1 vs H2
Cluster-58170.2	-1.86657	2.77832	48.4275	3.42724e-12	6.68237e-11	DOWN	H1 vs H2
Cluster-59180.0	-3.19773	1.80986	48.4052	3.46651e-12	6.75654e-11	DOWN	H1 vs H2
Cluster-51926.5	8.41522	0.0400555	48.3552	3.55593e-12	6.92833e-11	UP	H1 vs H2
Cluster-37152.0	-2.91478	1.77561	48.287	3.68182e-12	7.16643e-11	DOWN	H1 vs H2
Cluster-5649.0	8.40631	0.0341028	48.2869	3.68208e-12	7.16643e-11	UP	H1 vs H2
Cluster-47906.0	-8.39516	0.0939098	48.2579	3.73688e-12	7.26788e-11	DOWN	H1 vs H2
Cluster-22209.16	-8.47028	0.175399	48.2202	3.8095e-12	7.40646e-11	DOWN	H1 vs H2
Cluster-57370.5	8.41185	0.0410659	48.2039	3.84126e-12	7.46288e-11	UP	H1 vs H2
Cluster-37165.4	8.5066	0.132752	48.1976	3.85368e-12	7.48433e-11	UP	H1 vs H2
Cluster-52779.3	1.89402	3.30103	48.1584	3.93135e-12	7.62974e-11	UP	H1 vs H2
Cluster-46794.5	-8.47868	0.174295	48.1001	4.05006e-12	7.85451e-11	DOWN	H1 vs H2
Cluster-45739.2	-4.52814	3.01763	48.0572	4.13958e-12	8.01669e-11	DOWN	H1 vs H2
Cluster-3243.15	6.08523	0.318512	48.0556	4.14313e-12	8.02072e-11	UP	H1 vs H2
Cluster-44809.1	4.2179	0.891618	48.0128	4.23453e-12	8.19475e-11	UP	H1 vs H2
Cluster-44637.9	5.40258	0.685534	47.9912	4.28134e-12	8.27944e-11	UP	H1 vs H2
Cluster-45671.3	-4.36987	1.12165	47.9606	4.34874e-12	8.4038e-11	DOWN	H1 vs H2
Cluster-27958.0	4.28114	1.03582	47.9541	4.36321e-12	8.42878e-11	UP	H1 vs H2
Cluster-35167.2	-1.53002	3.19191	47.7012	4.9639e-12	9.52826e-11	DOWN	H1 vs H2
Cluster-3849.8	5.75005	0.730993	47.6955	4.97828e-12	9.55203e-11	UP	H1 vs H2
Cluster-55204.0	-1.516	3.35427	47.6949	4.97979e-12	9.55203e-11	DOWN	H1 vs H2
Cluster-48604.1	-4.14272	1.12559	47.6801	5.01763e-12	9.62122e-11	DOWN	H1 vs H2
Cluster-55177.11	-3.62018	1.30274	47.6256	5.15893e-12	9.87824e-11	DOWN	H1 vs H2
Cluster-49311.2	-8.939	0.615739	47.6244	5.16218e-12	9.88097e-11	DOWN	H1 vs H2
Cluster-41942.0	-2.38197	2.22606	47.6026	5.21992e-12	9.98798e-11	DOWN	H1 vs H2
Cluster-16207.0	6.07162	0.228336	47.6008	5.2247e-12	9.99362e-11	UP	H1 vs H2
Cluster-44240.6	6.68232	0.124154	47.5564	5.34436e-12	1.02117e-10	UP	H1 vs H2
Cluster-52223.2	-2.36784	2.50673	47.5451	5.37542e-12	1.02675e-10	DOWN	H1 vs H2
Cluster-11641.0	6.7594	0.168799	47.4044	5.77519e-12	1.10156e-10	UP	H1 vs H2
Cluster-58807.25	3.35229	1.40159	47.3832	5.83802e-12	1.11276e-10	UP	H1 vs H2
Cluster-23200.4	-5.10245	2.17083	47.3715	5.87291e-12	1.11902e-10	DOWN	H1 vs H2
Cluster-15623.0	2.99218	1.93214	47.362	5.90161e-12	1.12401e-10	UP	H1 vs H2
Cluster-48660.0	-3.3937	2.07762	47.3566	5.91789e-12	1.12641e-10	DOWN	H1 vs H2
Cluster-46582.1	2.72608	1.79949	47.3021	6.08462e-12	1.15693e-10	UP	H1 vs H2
Cluster-20326.0	-2.55489	2.06711	47.2932	6.11236e-12	1.1618e-10	DOWN	H1 vs H2
Cluster-51770.0	-1.62856	3.00268	47.2669	6.19488e-12	1.17666e-10	DOWN	H1 vs H2
Cluster-5720.1	4.71407	0.546649	47.1987	6.41434e-12	1.21622e-10	UP	H1 vs H2
Cluster-37697.0	-3.10363	1.51665	47.1777	6.48339e-12	1.22846e-10	DOWN	H1 vs H2
Cluster-22314.0	-6.61901	0.274813	47.1533	6.56475e-12	1.24344e-10	DOWN	H1 vs H2
Cluster-39867.3	-8.4752	0.181574	47.0927	6.77062e-12	1.28065e-10	DOWN	H1 vs H2
Cluster-41432.1	-3.13636	1.68783	47.0569	6.89556e-12	1.30338e-10	DOWN	H1 vs H2
Cluster-41312.7	2.27686	2.73023	47.0525	6.9109e-12	1.30582e-10	UP	H1 vs H2
Cluster-48569.12	-8.3838	0.0883278	47.0421	6.94766e-12	1.31231e-10	DOWN	H1 vs H2
Cluster-42336.0	4.40107	0.712664	47.0263	7.00397e-12	1.32249e-10	UP	H1 vs H2
Cluster-53531.4	-3.19945	2.22159	46.9329	7.34578e-12	1.38511e-10	DOWN	H1 vs H2
Cluster-49328.0	1.74488	3.19529	46.9287	7.36162e-12	1.38761e-10	UP	H1 vs H2
Cluster-37029.5	-4.26308	3.01236	46.9092	7.43515e-12	1.40099e-10	DOWN	H1 vs H2
Cluster-2099.38	-4.37671	1.32654	46.8952	7.48858e-12	1.41057e-10	DOWN	H1 vs H2
Cluster-56342.9	-1.68046	3.03271	46.8509	7.65966e-12	1.44229e-10	DOWN	H1 vs H2
Cluster-59178.8	-1.6655	3.05962	46.8438	7.68748e-12	1.44703e-10	DOWN	H1 vs H2
Cluster-6018.0	8.40912	0.0392836	46.8193	7.78412e-12	1.4637e-10	UP	H1 vs H2
Cluster-54610.2	1.76489	3.45015	46.7819	7.93409e-12	1.49138e-10	UP	H1 vs H2
Cluster-58513.0	-2.58136	2.30013	46.6899	8.31554e-12	1.56093e-10	DOWN	H1 vs H2
Cluster-52654.2	-4.66497	1.11592	46.6782	8.36531e-12	1.56973e-10	DOWN	H1 vs H2
Cluster-31451.0	-2.11582	2.69217	46.6729	8.38817e-12	1.57348e-10	DOWN	H1 vs H2
Cluster-57827.0	-3.16167	2.3288	46.6364	8.54574e-12	1.60248e-10	DOWN	H1 vs H2
Cluster-52259.0	6.07731	0.234267	46.6294	8.57648e-12	1.60714e-10	UP	H1 vs H2
Cluster-54135.23	-3.2058	1.5558	46.6251	8.59538e-12	1.60957e-10	DOWN	H1 vs H2
Cluster-59164.24	1.92943	3.12126	46.6194	8.62036e-12	1.61369e-10	UP	H1 vs H2
Cluster-5797.0	8.38032	0.0101284	46.6171	8.63031e-12	1.615e-10	UP	H1 vs H2
Cluster-53054.1	-2.88099	2.18638	46.6003	8.70448e-12	1.6272e-10	DOWN	H1 vs H2
Cluster-50404.5	2.74813	1.94377	46.5207	9.06554e-12	1.69411e-10	UP	H1 vs H2
Cluster-11067.0	5.23987	0.602714	46.4888	9.21426e-12	1.72072e-10	UP	H1 vs H2
Cluster-58290.3	-2.93716	1.66119	46.4871	9.22259e-12	1.72169e-10	DOWN	H1 vs H2
Cluster-42481.1	-1.8864	3.92486	46.4772	9.26888e-12	1.72974e-10	DOWN	H1 vs H2
Cluster-51724.4	1.97426	2.55936	46.4561	9.36941e-12	1.7473e-10	UP	H1 vs H2
Cluster-50430.1	-4.03256	2.37754	46.4531	9.38364e-12	1.74935e-10	DOWN	H1 vs H2
Cluster-52654.3	-2.80378	2.10364	46.4508	9.39462e-12	1.7508e-10	DOWN	H1 vs H2
Cluster-53767.5	-5.44202	0.815509	46.444	9.42759e-12	1.75634e-10	DOWN	H1 vs H2
Cluster-27242.0	1.59887	3.13706	46.4276	9.50662e-12	1.77046e-10	UP	H1 vs H2
Cluster-54736.0	-3.61723	1.41586	46.4208	9.53989e-12	1.77544e-10	DOWN	H1 vs H2
Cluster-51308.2	5.53722	0.240427	46.3796	9.74269e-12	1.81256e-10	UP	H1 vs H2
Cluster-55453.8	-2.07335	2.59106	46.3656	9.81255e-12	1.82493e-10	DOWN	H1 vs H2
Cluster-31659.12	2.64051	1.83082	46.2981	1.01563e-11	1.88628e-10	UP	H1 vs H2
Cluster-42325.4	1.55615	3.10901	46.2817	1.02417e-11	1.9015e-10	UP	H1 vs H2
Cluster-54719.6	2.21355	4.23738	46.2584	1.03643e-11	1.92182e-10	UP	H1 vs H2
Cluster-42116.1	5.6228	0.296154	46.2582	1.03653e-11	1.92182e-10	UP	H1 vs H2
Cluster-46329.0	8.38688	0.017876	46.2498	1.04098e-11	1.92941e-10	UP	H1 vs H2
Cluster-50614.8	-2.17383	4.94451	46.2486	1.04159e-11	1.92989e-10	DOWN	H1 vs H2
Cluster-25038.0	2.81776	1.7151	46.2109	1.06187e-11	1.96612e-10	UP	H1 vs H2
Cluster-30911.0	-4.31443	2.90507	46.1939	1.07107e-11	1.98249e-10	DOWN	H1 vs H2
Cluster-47388.0	-1.72222	2.92477	46.1339	1.10444e-11	2.04146e-10	DOWN	H1 vs H2
Cluster-40903.11	1.8481	2.88867	46.1135	1.11594e-11	2.06133e-10	UP	H1 vs H2
Cluster-38109.0	1.57653	3.68406	46.1092	1.11843e-11	2.06522e-10	UP	H1 vs H2
Cluster-58785.4	3.6763	3.27068	46.0508	1.15226e-11	2.12625e-10	UP	H1 vs H2
Cluster-58606.2	-1.83057	3.91373	46.0162	1.17281e-11	2.16271e-10	DOWN	H1 vs H2
Cluster-60107.1	3.881	1.14772	45.9872	1.19031e-11	2.19422e-10	UP	H1 vs H2
Cluster-43993.7	2.5928	2.52148	45.9741	1.19825e-11	2.20737e-10	UP	H1 vs H2
Cluster-45674.7	-2.86683	2.07429	45.9659	1.20327e-11	2.21586e-10	DOWN	H1 vs H2
Cluster-41188.2	3.53196	1.20742	45.9023	1.24299e-11	2.28515e-10	UP	H1 vs H2
Cluster-51611.1	3.47264	1.13351	45.8354	1.28616e-11	2.36132e-10	UP	H1 vs H2
Cluster-46790.3	-2.65167	3.5683	45.8244	1.29341e-11	2.37302e-10	DOWN	H1 vs H2
Cluster-55991.2	-4.9588	1.37325	45.8205	1.29602e-11	2.3765e-10	DOWN	H1 vs H2
Cluster-60559.5	1.5203	3.23149	45.7928	1.31445e-11	2.40838e-10	UP	H1 vs H2
Cluster-47195.20	-1.53045	3.19987	45.7865	1.31873e-11	2.4154e-10	DOWN	H1 vs H2
Cluster-8922.5	-4.98553	0.658615	45.7303	1.35707e-11	2.48312e-10	DOWN	H1 vs H2
Cluster-29125.0	5.52695	0.23084	45.7231	1.36208e-11	2.49062e-10	UP	H1 vs H2
Cluster-42985.6	4.739	3.09281	45.715	1.36772e-11	2.50009e-10	UP	H1 vs H2
Cluster-58170.12	1.70232	3.62812	45.7023	1.37663e-11	2.51552e-10	UP	H1 vs H2
Cluster-42077.7	4.22172	0.806938	45.5965	1.45304e-11	2.64982e-10	UP	H1 vs H2
Cluster-38908.1	-4.08977	1.59319	45.5867	1.46033e-11	2.66221e-10	DOWN	H1 vs H2
Cluster-56631.8	3.35706	1.34366	45.5808	1.46472e-11	2.66932e-10	UP	H1 vs H2
Cluster-40624.15	-4.93116	1.68047	45.5501	1.48781e-11	2.70777e-10	DOWN	H1 vs H2
Cluster-37093.34	3.8907	1.16237	45.5299	1.50327e-11	2.735e-10	UP	H1 vs H2
Cluster-44861.3	-8.36492	0.0658258	45.4718	1.54853e-11	2.81545e-10	DOWN	H1 vs H2
Cluster-53674.0	-5.44438	2.5104	45.4599	1.55797e-11	2.83013e-10	DOWN	H1 vs H2
Cluster-13966.0	2.10889	2.35806	45.4135	1.59528e-11	2.89465e-10	UP	H1 vs H2
Cluster-52119.0	2.01613	2.7379	45.366	1.63447e-11	2.96478e-10	UP	H1 vs H2
Cluster-4418.3	2.25483	2.30674	45.3564	1.64253e-11	2.97841e-10	UP	H1 vs H2
Cluster-47174.0	-3.78177	1.30935	45.2652	1.72076e-11	3.11713e-10	DOWN	H1 vs H2
Cluster-18632.3	-2.31502	2.72114	45.2367	1.74606e-11	3.1598e-10	DOWN	H1 vs H2
Cluster-4857.0	8.3601	-0.0101306	45.1708	1.80581e-11	3.2625e-10	UP	H1 vs H2
Cluster-54766.0	2.96779	1.50777	45.1371	1.83714e-11	3.31801e-10	UP	H1 vs H2
Cluster-53631.1	-2.87402	1.9977	45.1283	1.84535e-11	3.33173e-10	DOWN	H1 vs H2
Cluster-6129.0	8.37327	0.00550411	45.114	1.85891e-11	3.35399e-10	UP	H1 vs H2
[truncated: 25,105 more rows]
