# Supplementary material for: Alpine Adaptive Mechanism on Rhizosphere Microbes Recruitment of Crepis napifera (Franch.) Babc. by Multi-Omics Analysis
Source: Biology (Basel). 2025 Mar 27;14(4):345. doi: 10.3390/biology14040345 (PMC12025305; doi:10.3390/biology14040345)
Supplement: Supplementary file 1 [file biology-14-00345-s001.zip › Table S5 GO analysis of genes obtained through WGCNA analysis.xlsx]

## Sheet: turquoise module
Table S5 GO analysis of genes obtained through WGCNA analysis.
Class	GO_Name	GO_ID	GO_Level	P_value	EnrichmentScore	HitsGenesCountsInSelectedSet	HitsGenesCountsInBackground	AllGenesCountsInSelectedSet	AllGenesCountsInBackground	GenesOfSelectedSetInGOterm	corrected p-value(BH method)
Molecular function	carbohydrate binding	GO:0030246	3	5.24525e-06	1.95157	52	1095	1476	60657	Cluster-43793.2,Cluster-28503.0,Cluster-38225.0,Cluster-45669.2,Cluster-45669.1,Cluster-40114.1,Cluster-40114.0,Cluster-43788.2,Cluster-49126.10,Cluster-60274.0,Cluster-33426.0,Cluster-48610.0,Cluster-58883.1,Cluster-29174.0,Cluster-17179.17,Cluster-17179.12,Cluster-45070.2,Cluster-44015.2,Cluster-44015.1,Cluster-49761.3,Cluster-49761.0,Cluster-49761.1,Cluster-28555.0,Cluster-17179.5,Cluster-2485…	0.00648313
Molecular function	protein serine/threonine kinase activity	GO:0004674	7	3.13405e-05	1.41781	135	3913	1476	60657	Cluster-28503.0,Cluster-57895.0,Cluster-32833.0,Cluster-50300.3,Cluster-50300.4,Cluster-43709.6,Cluster-43709.2,Cluster-48824.0,Cluster-40114.1,Cluster-40114.0,Cluster-58942.16,Cluster-55689.1,Cluster-50183.2,Cluster-49600.2,Cluster-49126.38,Cluster-49126.29,Cluster-35436.0,Cluster-29429.0,Cluster-49126.10,Cluster-40861.0,Cluster-60502.0,Cluster-50263.29,Cluster-59459.2,Cluster-53096.9,Cluster-33…	0.0193684
Molecular function	calcium ion binding	GO:0005509	6	7.46289e-05	1.8988	42	909	1476	60657	Cluster-38225.0,Cluster-37939.3,Cluster-59549.3,Cluster-59108.9,Cluster-59108.6,Cluster-9751.1,Cluster-51810.0,Cluster-51516.7,Cluster-51516.4,Cluster-33404.0,Cluster-45426.6,Cluster-44988.2,Cluster-44988.6,Cluster-35243.0,Cluster-41954.0,Cluster-56440.5,Cluster-19072.4,Cluster-22590.0,Cluster-39534.5,Cluster-49761.3,Cluster-49761.0,Cluster-49761.1,Cluster-27712.0,Cluster-36716.11,Cluster-34311.0…	0.0307471
Molecular function	heme binding	GO:0020037	5	7.86523e-05	1.98763	37	765	1476	60657	Cluster-52989.0,Cluster-51168.3,Cluster-52491.1,Cluster-53890.0,Cluster-32259.0,Cluster-45439.259,Cluster-45439.257,Cluster-45439.258,Cluster-45439.260,Cluster-45439.268,Cluster-47229.9,Cluster-47229.3,Cluster-27566.0,Cluster-29828.0,Cluster-46114.1,Cluster-43782.0,Cluster-27008.1,Cluster-13570.0,Cluster-40641.5,Cluster-41430.0,Cluster-32653.0,Cluster-54058.1,Cluster-47229.16,Cluster-37176.1,Clus…	0.0243036
Molecular function	DNA binding transcription factor activity	GO:0003700	3	8.43292e-05	1.47454	100	2787	1476	60657	Cluster-56581.4,Cluster-56581.8,Cluster-25918.0,Cluster-54678.0,Cluster-20207.0,Cluster-43313.0,Cluster-60061.0,Cluster-55227.3,Cluster-55227.1,Cluster-27282.0,Cluster-50348.5,Cluster-50766.2,Cluster-50766.1,Cluster-27545.0,Cluster-58431.1,Cluster-58431.2,Cluster-25335.0,Cluster-18362.1,Cluster-58431.5,Cluster-53672.5,Cluster-56087.5,Cluster-50005.4,Cluster-54563.0,Cluster-53979.0,Cluster-40319.3…	0.0208462
Molecular function	protein kinase activity	GO:0004672	6	0.000128585	1.35099	148	4502	1476	60657	Cluster-54805.16,Cluster-28503.0,Cluster-57895.0,Cluster-32833.0,Cluster-50300.3,Cluster-50300.4,Cluster-43709.6,Cluster-43709.2,Cluster-48824.0,Cluster-40114.1,Cluster-40114.0,Cluster-58942.16,Cluster-55689.1,Cluster-50183.2,Cluster-49600.2,Cluster-49126.38,Cluster-58057.0,Cluster-49126.29,Cluster-35436.0,Cluster-29429.0,Cluster-49126.10,Cluster-40861.0,Cluster-60502.0,Cluster-50263.29,Cluster-5…	0.0264884
Molecular function	kinase activity	GO:0016301	5	0.000139448	1.30451	181	5702	1476	60657	Cluster-42302.0,Cluster-42302.5,Cluster-42302.6,Cluster-54805.16,Cluster-28503.0,Cluster-57895.0,Cluster-32833.0,Cluster-50300.3,Cluster-50300.4,Cluster-43709.6,Cluster-43709.2,Cluster-48824.0,Cluster-40114.1,Cluster-40114.0,Cluster-58942.16,Cluster-55689.1,Cluster-50183.2,Cluster-24613.2,Cluster-49600.2,Cluster-49126.38,Cluster-58057.0,Cluster-49126.29,Cluster-35436.0,Cluster-29429.0,Cluster-491…	0.0246225
Molecular function	cyanidin 3-O-glucoside 6''-O-malonyltransferase activity	GO:0102588	6	0.000197842	8.93381	5	23	1476	60657	Cluster-50690.7,Cluster-50690.3,Cluster-50690.6,Cluster-50690.12,Cluster-50690.11,	0.0305666
Molecular function	anthocyanin 6''-O-malonyltransferase activity	GO:0033809	6	0.000197842	8.93381	5	23	1476	60657	Cluster-50690.7,Cluster-50690.3,Cluster-50690.6,Cluster-50690.12,Cluster-50690.11,	0.0305666
Molecular function	signal transducer activity	GO:0004871	2	0.000380158	1.62258	55	1393	1476	60657	Cluster-54805.16,Cluster-55689.1,Cluster-51231.1,Cluster-50183.2,Cluster-49600.2,Cluster-45630.0,Cluster-12814.0,Cluster-35436.0,Cluster-40861.0,Cluster-57685.3,Cluster-33800.7,Cluster-20363.9,Cluster-33426.0,Cluster-40453.2,Cluster-42985.6,Cluster-29174.0,Cluster-52875.0,Cluster-52875.4,Cluster-52875.6,Cluster-31242.4,Cluster-59526.1,Cluster-8922.10,Cluster-27420.0,Cluster-14299.0,Cluster-24859.…	0.0469875
Molecular function	monooxygenase activity	GO:0004497	4	0.000395883	1.90471	33	712	1476	60657	Cluster-52989.0,Cluster-53890.0,Cluster-32259.0,Cluster-45439.259,Cluster-45439.257,Cluster-45439.258,Cluster-45439.260,Cluster-45439.268,Cluster-47229.9,Cluster-47229.3,Cluster-27566.0,Cluster-38831.0,Cluster-30778.0,Cluster-29828.0,Cluster-54632.0,Cluster-46114.1,Cluster-43782.0,Cluster-27008.1,Cluster-40641.5,Cluster-41430.0,Cluster-32653.0,Cluster-54058.1,Cluster-47229.16,Cluster-56548.0,Clus…	0.040776
Molecular function	phosphotransferase activity, alcohol group as acceptor	GO:0016773	5	0.000513881	1.28716	165	5268	1476	60657	Cluster-54805.16,Cluster-28503.0,Cluster-57895.0,Cluster-32833.0,Cluster-50300.3,Cluster-50300.4,Cluster-43709.6,Cluster-43709.2,Cluster-48824.0,Cluster-40114.1,Cluster-40114.0,Cluster-58942.16,Cluster-55689.1,Cluster-50183.2,Cluster-49600.2,Cluster-49126.38,Cluster-58057.0,Cluster-49126.29,Cluster-35436.0,Cluster-29429.0,Cluster-49126.10,Cluster-40861.0,Cluster-60502.0,Cluster-50263.29,Cluster-5…	0.0488582
Molecular function	oxidoreductase activity, acting on paired donors, with incorporation or reduction of molecular oxygen	GO:0016705	4	0.000533337	1.74062	41	968	1476	60657	Cluster-16196.0,Cluster-52989.0,Cluster-50005.4,Cluster-53890.0,Cluster-32259.0,Cluster-45439.259,Cluster-45439.257,Cluster-45439.258,Cluster-45439.260,Cluster-45439.268,Cluster-28768.0,Cluster-56671.2,Cluster-51975.1,Cluster-47229.9,Cluster-47229.3,Cluster-27566.0,Cluster-29828.0,Cluster-46114.1,Cluster-43782.0,Cluster-27008.1,Cluster-40641.5,Cluster-41430.0,Cluster-32653.0,Cluster-54058.1,Clust…	0.0470861
Molecular function	tetrapyrrole binding	GO:0046906	4	0.000542006	1.76706	39	907	1476	60657	Cluster-52989.0,Cluster-51168.3,Cluster-52491.1,Cluster-53890.0,Cluster-32259.0,Cluster-56092.2,Cluster-45439.259,Cluster-45439.257,Cluster-45439.258,Cluster-45439.260,Cluster-45439.268,Cluster-42612.1,Cluster-47229.9,Cluster-47229.3,Cluster-27566.0,Cluster-29828.0,Cluster-46114.1,Cluster-43782.0,Cluster-27008.1,Cluster-13570.0,Cluster-40641.5,Cluster-41430.0,Cluster-32653.0,Cluster-54058.1,Clust…	0.0446613
Molecular function	abscisic acid binding	GO:0010427	7	0.000624771	4.79448	7	60	1476	60657	Cluster-51231.1,Cluster-12814.0,Cluster-56411.0,Cluster-57478.4,Cluster-57478.6,Cluster-26873.3,Cluster-25704.0,	0.0335747
Molecular function	receptor activity	GO:0004872	3	0.000843325	1.64382	46	1150	1476	60657	Cluster-54805.16,Cluster-51231.1,Cluster-50183.2,Cluster-45630.0,Cluster-12814.0,Cluster-40861.0,Cluster-57685.3,Cluster-33426.0,Cluster-40453.2,Cluster-42985.6,Cluster-29174.0,Cluster-52875.0,Cluster-52875.4,Cluster-52875.6,Cluster-59526.1,Cluster-8922.10,Cluster-14299.0,Cluster-24859.13,Cluster-24859.12,Cluster-24859.11,Cluster-58002.6,Cluster-60174.0,Cluster-56411.0,Cluster-57478.4,Cluster-248…	0.041694
Molecular function	signaling receptor activity	GO:0038023	4	0.000843325	1.64382	46	1150	1476	60657	Cluster-54805.16,Cluster-51231.1,Cluster-50183.2,Cluster-45630.0,Cluster-12814.0,Cluster-40861.0,Cluster-57685.3,Cluster-33426.0,Cluster-40453.2,Cluster-42985.6,Cluster-29174.0,Cluster-52875.0,Cluster-52875.4,Cluster-52875.6,Cluster-59526.1,Cluster-8922.10,Cluster-14299.0,Cluster-24859.13,Cluster-24859.12,Cluster-24859.11,Cluster-58002.6,Cluster-60174.0,Cluster-56411.0,Cluster-57478.4,Cluster-248…	0.041694
Molecular function	transcription regulator activity	GO:0140110	2	0.000988249	1.3472	111	3386	1476	60657	Cluster-56581.4,Cluster-56581.8,Cluster-25918.0,Cluster-54678.0,Cluster-20207.0,Cluster-43313.0,Cluster-60061.0,Cluster-55227.3,Cluster-55227.1,Cluster-27282.0,Cluster-50348.5,Cluster-50766.2,Cluster-50766.1,Cluster-27545.0,Cluster-44262.0,Cluster-58431.1,Cluster-58431.2,Cluster-25335.0,Cluster-18362.1,Cluster-58431.5,Cluster-53672.5,Cluster-56087.5,Cluster-50005.4,Cluster-54563.0,Cluster-53979.0…	0.0452398
Molecular function	isoprenoid binding	GO:0019840	4	0.00101406	4.42567	7	65	1476	60657	Cluster-51231.1,Cluster-12814.0,Cluster-56411.0,Cluster-57478.4,Cluster-57478.6,Cluster-26873.3,Cluster-25704.0,	0.0447633
Molecular function	water channel activity	GO:0015250	7	0.00149394	3.69398	8	89	1476	60657	Cluster-50411.5,Cluster-46640.2,Cluster-46640.1,Cluster-46640.3,Cluster-46640.6,Cluster-37446.0,Cluster-58785.1,Cluster-58785.4,	0.0636726
Molecular function	water transmembrane transporter activity	GO:0005372	5	0.00149394	3.69398	8	89	1476	60657	Cluster-50411.5,Cluster-46640.2,Cluster-46640.1,Cluster-46640.3,Cluster-46640.6,Cluster-37446.0,Cluster-58785.1,Cluster-58785.4,	0.0636726
Molecular function	5-methyltetrahydropteroyltri-L-glutamate-dependent methyltransferase activity	GO:0042085	6	0.00170645	5.70771	5	36	1476	60657	Cluster-59415.6,Cluster-59415.9,Cluster-59415.3,Cluster-51023.1,Cluster-59415.10,	0.0680378
Molecular function	5-methyltetrahydropteroyltriglutamate-homocysteine S-methyltransferase activity	GO:0003871	7	0.00170645	5.70771	5	36	1476	60657	Cluster-59415.6,Cluster-59415.9,Cluster-59415.3,Cluster-51023.1,Cluster-59415.10,	0.0680378
Molecular function	iron ion binding	GO:0005506	7	0.00190728	1.732	33	783	1476	60657	Cluster-52989.0,Cluster-53890.0,Cluster-32259.0,Cluster-45439.259,Cluster-45439.257,Cluster-45439.258,Cluster-49893.2,Cluster-45439.260,Cluster-45439.268,Cluster-47229.9,Cluster-47229.3,Cluster-27566.0,Cluster-54807.1,Cluster-29828.0,Cluster-46114.1,Cluster-43782.0,Cluster-27008.1,Cluster-40641.5,Cluster-41430.0,Cluster-38275.3,Cluster-32653.0,Cluster-54058.1,Cluster-47229.16,Cluster-37176.1,Clus…	0.0673541
Molecular function	transferase activity, transferring phosphorus-containing groups	GO:0016772	4	0.00205191	1.19269	239	8235	1476	60657	Cluster-42302.0,Cluster-42302.5,Cluster-42302.6,Cluster-54805.16,Cluster-28503.0,Cluster-53561.17,Cluster-57895.0,Cluster-38345.1,Cluster-32833.0,Cluster-50300.3,Cluster-50300.4,Cluster-43709.6,Cluster-43709.2,Cluster-48824.0,Cluster-40114.1,Cluster-40114.0,Cluster-42995.9,Cluster-42995.0,Cluster-58942.16,Cluster-55689.1,Cluster-46846.0,Cluster-50183.2,Cluster-24613.2,Cluster-49600.2,Cluster-4912…	0.0704489
Molecular function	unfolded protein binding	GO:0051082	4	0.00247564	1.77347	29	672	1476	60657	Cluster-38225.0,Cluster-55650.1,Cluster-55650.4,Cluster-55441.1,Cluster-47592.11,Cluster-47592.10,Cluster-56732.12,Cluster-3977.2,Cluster-3977.5,Cluster-49761.3,Cluster-49761.0,Cluster-49761.1,Cluster-54882.8,Cluster-54882.7,Cluster-54882.1,Cluster-54882.5,Cluster-3977.17,Cluster-15276.0,Cluster-3977.12,Cluster-24424.3,Cluster-13650.3,Cluster-13637.18,Cluster-13637.15,Cluster-39977.16,Cluster-279…	0.0805233
Molecular function	sequence-specific double-stranded DNA binding	GO:1990837	7	0.00287635	1.44358	62	1765	1476	60657	Cluster-56581.4,Cluster-56581.8,Cluster-25918.0,Cluster-20207.0,Cluster-60061.0,Cluster-55227.3,Cluster-55227.1,Cluster-27282.0,Cluster-50348.5,Cluster-50766.2,Cluster-50766.1,Cluster-27545.0,Cluster-25335.0,Cluster-18362.1,Cluster-5186.10,Cluster-56087.5,Cluster-54563.0,Cluster-40319.3,Cluster-55226.14,Cluster-25928.0,Cluster-31211.1,Cluster-33401.3,Cluster-57647.6,Cluster-20888.0,Cluster-48956.…	0.0867114
Molecular function	carbohydrate kinase activity	GO:0019200	6	0.00302589	2.54199	12	194	1476	60657	Cluster-48214.4,Cluster-55791.4,Cluster-55791.2,Cluster-58724.4,Cluster-48973.6,Cluster-48973.3,Cluster-41620.1,Cluster-41620.0,Cluster-48452.2,Cluster-55344.1,Cluster-21355.0,Cluster-58724.11,	0.0869767
Molecular function	substrate-specific channel activity	GO:0022838	6	0.00305108	1.74746	29	682	1476	60657	Cluster-26279.2,Cluster-26279.3,Cluster-47977.2,Cluster-53752.2,Cluster-50411.5,Cluster-51787.1,Cluster-47274.1,Cluster-46640.2,Cluster-46640.1,Cluster-46640.3,Cluster-46640.6,Cluster-37446.0,Cluster-58785.1,Cluster-58785.4,Cluster-34060.1,Cluster-33845.0,Cluster-39071.1,Cluster-45804.0,Cluster-42085.3,Cluster-42085.0,Cluster-39960.0,Cluster-39960.3,Cluster-13370.1,Cluster-36835.21,Cluster-25374.…	0.0857075
Molecular function	molecular transducer activity	GO:0060089	2	0.00307904	1.50754	50	1363	1476	60657	Cluster-54805.16,Cluster-51231.1,Cluster-50183.2,Cluster-45630.0,Cluster-12814.0,Cluster-40861.0,Cluster-50263.29,Cluster-57685.3,Cluster-50263.18,Cluster-20363.9,Cluster-59126.0,Cluster-33426.0,Cluster-40453.2,Cluster-42985.6,Cluster-29174.0,Cluster-52875.0,Cluster-52875.4,Cluster-52875.6,Cluster-59526.1,Cluster-8922.10,Cluster-14299.0,Cluster-24859.13,Cluster-24859.12,Cluster-24859.11,Cluster-5…	0.084571
Molecular function	transcription regulatory region sequence-specific DNA binding	GO:0000976	8	0.00457061	1.43156	58	1665	1476	60657	Cluster-56581.4,Cluster-56581.8,Cluster-25918.0,Cluster-60061.0,Cluster-55227.3,Cluster-55227.1,Cluster-27282.0,Cluster-50348.5,Cluster-50766.2,Cluster-50766.1,Cluster-27545.0,Cluster-25335.0,Cluster-18362.1,Cluster-5186.10,Cluster-56087.5,Cluster-54563.0,Cluster-40319.3,Cluster-55226.14,Cluster-25928.0,Cluster-31211.1,Cluster-33401.3,Cluster-20888.0,Cluster-48956.0,Cluster-13048.0,Cluster-39316.…	0.120197
Molecular function	regulatory region nucleic acid binding	GO:0001067	5	0.00457061	1.43156	58	1665	1476	60657	Cluster-56581.4,Cluster-56581.8,Cluster-25918.0,Cluster-60061.0,Cluster-55227.3,Cluster-55227.1,Cluster-27282.0,Cluster-50348.5,Cluster-50766.2,Cluster-50766.1,Cluster-27545.0,Cluster-25335.0,Cluster-18362.1,Cluster-5186.10,Cluster-56087.5,Cluster-54563.0,Cluster-40319.3,Cluster-55226.14,Cluster-25928.0,Cluster-31211.1,Cluster-33401.3,Cluster-20888.0,Cluster-48956.0,Cluster-13048.0,Cluster-39316.…	0.120197
Molecular function	transcription regulatory region DNA binding	GO:0044212	6	0.00457061	1.43156	58	1665	1476	60657	Cluster-56581.4,Cluster-56581.8,Cluster-25918.0,Cluster-60061.0,Cluster-55227.3,Cluster-55227.1,Cluster-27282.0,Cluster-50348.5,Cluster-50766.2,Cluster-50766.1,Cluster-27545.0,Cluster-25335.0,Cluster-18362.1,Cluster-5186.10,Cluster-56087.5,Cluster-54563.0,Cluster-40319.3,Cluster-55226.14,Cluster-25928.0,Cluster-31211.1,Cluster-33401.3,Cluster-20888.0,Cluster-48956.0,Cluster-13048.0,Cluster-39316.…	0.120197
Molecular function	phosphatidylinositol bisphosphate phosphatase activity	GO:0034593	8	0.00471244	3.07256	8	107	1476	60657	Cluster-47180.0,Cluster-26361.8,Cluster-26361.6,Cluster-60067.16,Cluster-26361.12,Cluster-26361.10,Cluster-55157.9,Cluster-55157.3,	0.116492
Molecular function	passive transmembrane transporter activity	GO:0022803	4	0.00494557	1.67055	30	738	1476	60657	Cluster-26279.2,Cluster-26279.3,Cluster-47977.2,Cluster-53752.2,Cluster-50411.5,Cluster-51787.1,Cluster-47274.1,Cluster-46640.2,Cluster-46640.1,Cluster-46640.3,Cluster-46640.6,Cluster-37446.0,Cluster-58785.1,Cluster-58785.4,Cluster-34060.1,Cluster-33845.0,Cluster-39071.1,Cluster-45804.0,Cluster-29058.0,Cluster-42085.3,Cluster-42085.0,Cluster-39960.0,Cluster-39960.3,Cluster-13370.1,Cluster-36835.2…	0.119857
Molecular function	channel activity	GO:0015267	5	0.00494557	1.67055	30	738	1476	60657	Cluster-26279.2,Cluster-26279.3,Cluster-47977.2,Cluster-53752.2,Cluster-50411.5,Cluster-51787.1,Cluster-47274.1,Cluster-46640.2,Cluster-46640.1,Cluster-46640.3,Cluster-46640.6,Cluster-37446.0,Cluster-58785.1,Cluster-58785.4,Cluster-34060.1,Cluster-33845.0,Cluster-39071.1,Cluster-45804.0,Cluster-29058.0,Cluster-42085.3,Cluster-42085.0,Cluster-39960.0,Cluster-39960.3,Cluster-13370.1,Cluster-36835.2…	0.119857
Molecular function	protein phosphatase inhibitor activity	GO:0004864	6	0.00537866	3.30654	7	87	1476	60657	Cluster-51231.1,Cluster-12814.0,Cluster-56411.0,Cluster-57478.4,Cluster-57478.6,Cluster-26873.3,Cluster-25704.0,	0.123112
Molecular function	S-methyltransferase activity	GO:0008172	6	0.00557479	4.37186	5	47	1476	60657	Cluster-59415.6,Cluster-59415.9,Cluster-59415.3,Cluster-51023.1,Cluster-59415.10,	0.125281
Molecular function	alcohol binding	GO:0043178	4	0.00572346	3.26896	7	88	1476	60657	Cluster-51231.1,Cluster-12814.0,Cluster-56411.0,Cluster-57478.4,Cluster-57478.6,Cluster-26873.3,Cluster-25704.0,	0.126325
Molecular function	UDP-glucosyltransferase activity	GO:0035251	7	0.00645975	1.801	22	502	1476	60657	Cluster-56154.8,Cluster-49283.4,Cluster-55765.0,Cluster-40328.0,Cluster-4058.0,Cluster-29891.0,Cluster-32255.0,Cluster-23712.0,Cluster-23712.1,Cluster-39889.0,Cluster-18866.5,Cluster-32519.7,Cluster-50649.1,Cluster-34166.11,Cluster-45347.2,Cluster-45347.5,Cluster-24424.3,Cluster-52928.13,Cluster-54742.2,Cluster-16946.0,Cluster-59990.0,Cluster-24004.0,	0.13766
Molecular function	phosphatase inhibitor activity	GO:0019212	5	0.00646229	3.19632	7	90	1476	60657	Cluster-51231.1,Cluster-12814.0,Cluster-56411.0,Cluster-57478.4,Cluster-57478.6,Cluster-26873.3,Cluster-25704.0,	0.135379
Molecular function	fructokinase activity	GO:0008865	8	0.00666022	4.19342	5	49	1476	60657	Cluster-48214.4,Cluster-48973.6,Cluster-48973.3,Cluster-55344.1,Cluster-21355.0,	0.1372
Molecular function	beta-fructofuranosidase activity	GO:0004564	6	0.0071734	3.52247	6	70	1476	60657	Cluster-60476.3,Cluster-50035.0,Cluster-53331.7,Cluster-53661.0,Cluster-59799.0,Cluster-26510.0,	0.14535
Molecular function	hexokinase activity	GO:0004396	7	0.00788545	4.02897	5	51	1476	60657	Cluster-48214.4,Cluster-48973.6,Cluster-48973.3,Cluster-55344.1,Cluster-21355.0,	0.154705
Molecular function	misfolded protein binding	GO:0051787	4	0.00798934	2.80995	8	117	1476	60657	Cluster-56732.12,Cluster-54882.8,Cluster-54882.7,Cluster-54882.1,Cluster-54882.5,Cluster-15276.0,Cluster-13650.3,Cluster-41507.2,	0.154294
Molecular function	heat shock protein binding	GO:0031072	4	0.00821502	1.97456	16	333	1476	60657	Cluster-55650.1,Cluster-55650.4,Cluster-47592.11,Cluster-47592.10,Cluster-56732.12,Cluster-49587.6,Cluster-54882.8,Cluster-54882.7,Cluster-54882.1,Cluster-54882.5,Cluster-40560.3,Cluster-15276.0,Cluster-13650.3,Cluster-39977.16,Cluster-40634.0,Cluster-41507.2,	0.153845
Molecular function	glucosyltransferase activity	GO:0046527	6	0.0101535	1.68309	24	586	1476	60657	Cluster-54380.6,Cluster-56154.8,Cluster-49283.4,Cluster-43788.2,Cluster-55765.0,Cluster-40328.0,Cluster-4058.0,Cluster-29891.0,Cluster-32255.0,Cluster-23712.0,Cluster-23712.1,Cluster-39889.0,Cluster-18866.5,Cluster-32519.7,Cluster-50649.1,Cluster-34166.11,Cluster-45347.2,Cluster-45347.5,Cluster-24424.3,Cluster-52928.13,Cluster-54742.2,Cluster-16946.0,Cluster-59990.0,Cluster-24004.0,	0.179282
Molecular function	transmembrane receptor protein serine/threonine kinase activity	GO:0004675	8	0.0106988	2.24901	11	201	1476	60657	Cluster-50183.2,Cluster-33426.0,Cluster-29174.0,Cluster-14299.0,Cluster-24859.13,Cluster-24859.12,Cluster-24859.11,Cluster-24859.5,Cluster-4651.0,Cluster-23718.1,Cluster-30362.0,	0.183663
Molecular function	transferase activity	GO:0016740	3	0.0109822	1.10197	420	15663	1476	60657	Cluster-32361.0,Cluster-42302.0,Cluster-42302.5,Cluster-42302.6,Cluster-42359.0,Cluster-49546.0,Cluster-43793.2,Cluster-49546.1,Cluster-15021.0,Cluster-58096.4,Cluster-54805.16,Cluster-38817.4,Cluster-59869.1,Cluster-28503.0,Cluster-53561.17,Cluster-36282.6,Cluster-57895.0,Cluster-38345.1,Cluster-32833.0,Cluster-54380.6,Cluster-50300.3,Cluster-50300.4,Cluster-60675.0,Cluster-43709.6,Cluster-43709…	0.185945
Molecular function	phosphotransferase activity, phosphate group as acceptor	GO:0016776	5	0.0110011	2.34832	10	175	1476	60657	Cluster-42302.0,Cluster-42302.5,Cluster-42302.6,Cluster-35889.15,Cluster-10003.4,Cluster-58694.6,Cluster-58694.8,Cluster-3751.0,Cluster-49069.0,Cluster-59180.4,	0.183748
Molecular function	mechanosensitived potassium channel activity	GO:0098782	10	0.0116146	3.66924	5	56	1476	60657	Cluster-39071.1,Cluster-45804.0,Cluster-39960.0,Cluster-39960.3,Cluster-25374.0,	0.188891
Molecular function	voltage-gated potassium channel activity	GO:0005249	11	0.0116146	3.66924	5	56	1476	60657	Cluster-39071.1,Cluster-45804.0,Cluster-39960.0,Cluster-39960.3,Cluster-25374.0,	0.188891
Molecular function	voltage-gated channel activity	GO:0022832	7	0.0118454	2.32178	10	177	1476	60657	Cluster-47977.2,Cluster-51787.1,Cluster-47274.1,Cluster-39071.1,Cluster-45804.0,Cluster-42085.3,Cluster-42085.0,Cluster-39960.0,Cluster-39960.3,Cluster-25374.0,	0.187704
Molecular function	voltage-gated ion channel activity	GO:0005244	9	0.0118454	2.32178	10	177	1476	60657	Cluster-47977.2,Cluster-51787.1,Cluster-47274.1,Cluster-39071.1,Cluster-45804.0,Cluster-42085.3,Cluster-42085.0,Cluster-39960.0,Cluster-39960.3,Cluster-25374.0,	0.187704
Molecular function	potassium channel activity	GO:0005267	9	0.0124825	3.60487	5	57	1476	60657	Cluster-39071.1,Cluster-45804.0,Cluster-39960.0,Cluster-39960.3,Cluster-25374.0,	0.192855
Molecular function	protein phosphatase regulator activity	GO:0019888	5	0.0144481	2.15262	11	210	1476	60657	Cluster-51231.1,Cluster-12814.0,Cluster-38109.0,Cluster-19072.4,Cluster-36716.11,Cluster-56411.0,Cluster-57478.4,Cluster-57478.6,Cluster-36716.3,Cluster-26873.3,Cluster-25704.0,	0.217779
Molecular function	sequence-specific DNA binding	GO:0043565	6	0.0153302	1.28271	79	2531	1476	60657	Cluster-56581.4,Cluster-56581.8,Cluster-25918.0,Cluster-54678.0,Cluster-20207.0,Cluster-60061.0,Cluster-55227.3,Cluster-55227.1,Cluster-27282.0,Cluster-50348.5,Cluster-50766.2,Cluster-50766.1,Cluster-27545.0,Cluster-25335.0,Cluster-18362.1,Cluster-5186.10,Cluster-56087.5,Cluster-50005.4,Cluster-54563.0,Cluster-53979.0,Cluster-40319.3,Cluster-55226.14,Cluster-25928.0,Cluster-31211.1,Cluster-33401.…	0.222919
Molecular function	phospholipase activity	GO:0004620	6	0.0158951	2.1223	11	213	1476	60657	Cluster-55142.1,Cluster-56897.5,Cluster-31424.174,Cluster-39530.0,Cluster-35724.1,Cluster-52083.0,Cluster-49259.2,Cluster-49259.0,Cluster-55131.1,Cluster-27859.1,Cluster-53993.0,	0.228445
Molecular function	phosphatase regulator activity	GO:0019208	4	0.0158951	2.1223	11	213	1476	60657	Cluster-51231.1,Cluster-12814.0,Cluster-38109.0,Cluster-19072.4,Cluster-36716.11,Cluster-56411.0,Cluster-57478.4,Cluster-57478.6,Cluster-36716.3,Cluster-26873.3,Cluster-25704.0,	0.228445
Molecular function	isomerase activity	GO:0016853	3	0.0164663	1.41709	42	1218	1476	60657	Cluster-54171.4,Cluster-23327.21,Cluster-40421.0,Cluster-2636.5,Cluster-37787.0,Cluster-35075.0,Cluster-60274.0,Cluster-5313.39,Cluster-26893.0,Cluster-53757.0,Cluster-55177.2,Cluster-49569.3,Cluster-41305.9,Cluster-55137.3,Cluster-56307.6,Cluster-32523.2,Cluster-54171.23,Cluster-58648.3,Cluster-44891.1,Cluster-51308.0,Cluster-51308.2,Cluster-55915.6,Cluster-42402.0,Cluster-20080.11,Cluster-58967…	0.228678
Molecular function	phosphatidylinositol phosphate phosphatase activity	GO:0052866	7	0.0171086	2.45346	8	134	1476	60657	Cluster-47180.0,Cluster-26361.8,Cluster-26361.6,Cluster-60067.16,Cluster-26361.12,Cluster-26361.10,Cluster-55157.9,Cluster-55157.3,	0.234958
Molecular function	drug transmembrane transporter activity	GO:0015238	4	0.0208107	1.73787	17	402	1476	60657	Cluster-46116.1,Cluster-55889.0,Cluster-55889.4,Cluster-55889.5,Cluster-55889.8,Cluster-58785.1,Cluster-58785.4,Cluster-60067.12,Cluster-53987.3,Cluster-60067.8,Cluster-50518.27,Cluster-59697.9,Cluster-31471.11,Cluster-51581.0,Cluster-57529.6,Cluster-57529.5,Cluster-38161.0,	0.279588
Molecular function	enzyme inhibitor activity	GO:0004857	4	0.0217827	1.89447	13	282	1476	60657	Cluster-3243.24,Cluster-47478.0,Cluster-27412.0,Cluster-51231.1,Cluster-12814.0,Cluster-12916.0,Cluster-38507.0,Cluster-56411.0,Cluster-57478.4,Cluster-57478.6,Cluster-26873.3,Cluster-43149.4,Cluster-25704.0,	0.2895
Molecular function	transmembrane signaling receptor activity	GO:0004888	5	0.0221788	1.4551	33	932	1476	60657	Cluster-54805.16,Cluster-50183.2,Cluster-40861.0,Cluster-57685.3,Cluster-33426.0,Cluster-40453.2,Cluster-29174.0,Cluster-52875.0,Cluster-52875.4,Cluster-52875.6,Cluster-59526.1,Cluster-14299.0,Cluster-24859.13,Cluster-24859.12,Cluster-24859.11,Cluster-60174.0,Cluster-24859.5,Cluster-57692.9,Cluster-57692.7,Cluster-4651.0,Cluster-35846.0,Cluster-57692.17,Cluster-23718.1,Cluster-17704.46,Cluster-17…	0.288557
Molecular function	transmembrane receptor activity	GO:0099600	4	0.0221788	1.4551	33	932	1476	60657	Cluster-54805.16,Cluster-50183.2,Cluster-40861.0,Cluster-57685.3,Cluster-33426.0,Cluster-40453.2,Cluster-29174.0,Cluster-52875.0,Cluster-52875.4,Cluster-52875.6,Cluster-59526.1,Cluster-14299.0,Cluster-24859.13,Cluster-24859.12,Cluster-24859.11,Cluster-60174.0,Cluster-24859.5,Cluster-57692.9,Cluster-57692.7,Cluster-4651.0,Cluster-35846.0,Cluster-57692.17,Cluster-23718.1,Cluster-17704.46,Cluster-17…	0.288557
Molecular function	transmembrane receptor protein kinase activity	GO:0019199	7	0.0247255	1.4823	29	804	1476	60657	Cluster-54805.16,Cluster-50183.2,Cluster-40861.0,Cluster-57685.3,Cluster-33426.0,Cluster-40453.2,Cluster-29174.0,Cluster-59526.1,Cluster-14299.0,Cluster-24859.13,Cluster-24859.12,Cluster-24859.11,Cluster-60174.0,Cluster-24859.5,Cluster-57692.9,Cluster-57692.7,Cluster-4651.0,Cluster-35846.0,Cluster-57692.17,Cluster-23718.1,Cluster-17704.46,Cluster-17704.45,Cluster-30362.0,Cluster-10023.14,Cluster-…	0.268077
Molecular function	voltage-gated cation channel activity	GO:0022843	10	0.0250339	3.02173	5	68	1476	60657	Cluster-39071.1,Cluster-45804.0,Cluster-39960.0,Cluster-39960.3,Cluster-25374.0,	0.26906
Molecular function	UDP-glycosyltransferase activity	GO:0008194	5	0.0270936	1.44037	32	913	1476	60657	Cluster-43793.2,Cluster-15021.0,Cluster-59869.1,Cluster-56154.8,Cluster-49283.4,Cluster-55765.0,Cluster-40328.0,Cluster-4058.0,Cluster-29891.0,Cluster-32255.0,Cluster-23712.0,Cluster-23712.1,Cluster-42162.0,Cluster-39889.0,Cluster-33823.0,Cluster-18866.5,Cluster-32519.7,Cluster-50649.1,Cluster-52826.1,Cluster-34166.11,Cluster-45347.2,Cluster-45347.5,Cluster-24424.3,Cluster-52928.13,Cluster-53711.…	0.288686
Molecular function	lipase activity	GO:0016298	5	0.0272105	1.83588	13	291	1476	60657	Cluster-55142.1,Cluster-56897.5,Cluster-55795.3,Cluster-31424.174,Cluster-39530.0,Cluster-35724.1,Cluster-52083.0,Cluster-49259.2,Cluster-49259.0,Cluster-55131.1,Cluster-27859.1,Cluster-57044.9,Cluster-53993.0,	0.287454
Molecular function	sulfur compound transmembrane transporter activity	GO:1901682	4	0.0299273	2.20647	8	149	1476	60657	Cluster-51355.0,Cluster-38994.1,Cluster-40516.10,Cluster-59283.1,Cluster-48629.0,Cluster-57529.6,Cluster-57529.5,Cluster-38161.0,	0.308251
Molecular function	receptor binding	GO:0005102	4	0.0341876	1.88355	11	240	1476	60657	Cluster-39067.0,Cluster-50183.2,Cluster-44530.6,Cluster-28737.0,Cluster-50084.4,Cluster-46280.0,Cluster-43039.1,Cluster-35846.0,Cluster-17704.97,Cluster-23718.1,Cluster-19524.0,	0.332723
Molecular function	ATP binding	GO:0005524	9	0.0356626	1.09579	320	12001	1476	60657	Cluster-42302.0,Cluster-42302.5,Cluster-42302.6,Cluster-58181.8,Cluster-36647.9,Cluster-51795.0,Cluster-54545.0,Cluster-47123.1,Cluster-23327.21,Cluster-28503.0,Cluster-49840.7,Cluster-53561.17,Cluster-55650.1,Cluster-55441.1,Cluster-57895.0,Cluster-32833.0,Cluster-43571.2,Cluster-26279.2,Cluster-19516.0,Cluster-26279.3,Cluster-50300.3,Cluster-50300.4,Cluster-43709.6,Cluster-43709.2,Cluster-48824…	0.344367
Molecular function	phospholipid binding	GO:0005543	5	0.0361827	1.50509	23	628	1476	60657	Cluster-58194.2,Cluster-20295.0,Cluster-39034.19,Cluster-48961.3,Cluster-52927.1,Cluster-44988.2,Cluster-44988.6,Cluster-42852.0,Cluster-50205.5,Cluster-51592.0,Cluster-54793.8,Cluster-55737.9,Cluster-35724.1,Cluster-55483.0,Cluster-55483.1,Cluster-28656.1,Cluster-53710.4,Cluster-47249.2,Cluster-47249.3,Cluster-56340.6,Cluster-40932.3,Cluster-56220.2,Cluster-53993.0,	0.34668
Molecular function	hormone binding	GO:0042562	3	0.041438	2.0677	8	159	1476	60657	Cluster-51231.1,Cluster-12814.0,Cluster-56411.0,Cluster-57478.4,Cluster-57478.6,Cluster-26873.3,Cluster-35846.0,Cluster-25704.0,	0.38801
Molecular function	calmodulin binding	GO:0005516	4	0.041595	1.34119	39	1195	1476	60657	Cluster-49239.0,Cluster-43709.6,Cluster-43709.2,Cluster-56814.10,Cluster-49126.10,Cluster-27234.2,Cluster-5313.39,Cluster-55137.3,Cluster-27234.11,Cluster-27234.27,Cluster-54539.7,Cluster-17179.17,Cluster-17179.12,Cluster-45070.2,Cluster-55853.1,Cluster-39071.1,Cluster-27682.4,Cluster-17179.5,Cluster-47825.1,Cluster-58927.1,Cluster-49108.2,Cluster-37327.0,Cluster-37029.2,Cluster-53442.0,Cluster-5…	0.386552
Molecular function	protein binding involved in protein folding	GO:0044183	4	0.0425981	1.54617	19	505	1476	60657	Cluster-55441.1,Cluster-56732.12,Cluster-53368.9,Cluster-56777.7,Cluster-53169.3,Cluster-51343.0,Cluster-51343.6,Cluster-54882.8,Cluster-54882.7,Cluster-54882.1,Cluster-54882.5,Cluster-53169.16,Cluster-15276.0,Cluster-13650.3,Cluster-13637.18,Cluster-13637.15,Cluster-52083.0,Cluster-41507.2,Cluster-29423.12,	0.387141
Molecular function	MAP kinase activity	GO:0004707	9	0.0436818	2.60098	5	79	1476	60657	Cluster-55689.1,Cluster-49600.2,Cluster-33800.7,Cluster-31242.4,Cluster-53937.1,	0.394093
Molecular function	adenylyltransferase activity	GO:0070566	6	0.045105	1.93644	9	191	1476	60657	Cluster-53561.17,Cluster-53561.8,Cluster-57944.0,Cluster-57944.2,Cluster-57232.7,Cluster-37544.2,Cluster-39116.1,Cluster-55554.6,Cluster-55554.10,	0.401078
Molecular function	ion binding	GO:0043167	3	0.0451323	1.04612	740	29070	1476	60657	Cluster-16196.0,Cluster-23327.14,Cluster-42302.0,Cluster-42302.5,Cluster-42302.6,Cluster-58181.8,Cluster-36647.9,Cluster-44022.0,Cluster-51795.0,Cluster-54545.0,Cluster-42359.0,Cluster-58194.2,Cluster-44022.2,Cluster-58096.4,Cluster-23726.0,Cluster-52989.0,Cluster-47123.1,Cluster-44854.7,Cluster-60453.3,Cluster-23327.21,Cluster-27429.0,Cluster-57067.0,Cluster-20295.0,Cluster-44213.17,Cluster-4632…	0.398454
Molecular function	racemase and epimerase activity, acting on carbohydrates and derivatives	GO:0016857	5	0.0452386	2.32616	6	106	1476	60657	Cluster-35075.0,Cluster-42402.0,Cluster-18280.6,Cluster-53461.2,Cluster-59534.13,Cluster-42694.1,	0.39656
Molecular function	peptidyl-prolyl cis-trans isomerase activity	GO:0003755	5	0.0458571	1.74257	12	283	1476	60657	Cluster-54171.4,Cluster-40421.0,Cluster-5313.39,Cluster-55177.2,Cluster-49569.3,Cluster-41305.9,Cluster-55137.3,Cluster-54171.23,Cluster-51308.0,Cluster-51308.2,Cluster-20080.11,Cluster-26393.6,	0.39915
Molecular function	lipid binding	GO:0008289	3	0.0472537	1.3385	37	1136	1476	60657	Cluster-58194.2,Cluster-20295.0,Cluster-39034.19,Cluster-51231.1,Cluster-39779.0,Cluster-12814.0,Cluster-48961.3,Cluster-60154.2,Cluster-52927.1,Cluster-29353.0,Cluster-44988.2,Cluster-44988.6,Cluster-42852.0,Cluster-8922.19,Cluster-50205.5,Cluster-51592.0,Cluster-54793.8,Cluster-55737.9,Cluster-35724.1,Cluster-55483.0,Cluster-55483.1,Cluster-28656.1,Cluster-44046.0,Cluster-53710.4,Cluster-47249.…	0.408431
Cellular component	plasma membrane	GO:0005886	3	9.73716e-06	1.26574	289	9717	1418	60347	Cluster-58181.8,Cluster-36251.0,Cluster-51795.0,Cluster-36514.0,Cluster-58096.4,Cluster-3243.20,Cluster-47123.1,Cluster-60453.3,Cluster-49448.4,Cluster-27429.0,Cluster-3243.15,Cluster-3243.19,Cluster-42809.0,Cluster-20295.0,Cluster-51818.1,Cluster-55650.1,Cluster-57895.0,Cluster-32833.0,Cluster-39067.0,Cluster-48824.0,Cluster-55641.0,Cluster-46343.3,Cluster-55641.7,Cluster-17074.1,Cluster-39034.1…	0.00524833
Cellular component	cell periphery	GO:0071944	3	2.24237e-05	1.24124	307	10526	1418	60347	Cluster-58181.8,Cluster-36251.0,Cluster-51795.0,Cluster-36514.0,Cluster-58096.4,Cluster-3243.20,Cluster-47123.1,Cluster-3243.24,Cluster-60453.3,Cluster-49448.4,Cluster-27429.0,Cluster-3243.15,Cluster-3243.19,Cluster-42809.0,Cluster-20295.0,Cluster-51818.1,Cluster-55650.1,Cluster-57895.0,Cluster-32833.0,Cluster-39067.0,Cluster-46929.10,Cluster-48824.0,Cluster-55641.0,Cluster-46343.3,Cluster-55641.…	0.00604317
Cellular component	integral component of membrane	GO:0016021	4	0.000202147	1.14902	469	17371	1418	60347	Cluster-26320.0,Cluster-36251.0,Cluster-46116.1,Cluster-51795.0,Cluster-24888.0,Cluster-43793.2,Cluster-27625.0,Cluster-60004.11,Cluster-52989.0,Cluster-3243.20,Cluster-47123.1,Cluster-3243.15,Cluster-3243.19,Cluster-42809.0,Cluster-59869.1,Cluster-28503.0,Cluster-38225.0,Cluster-49435.0,Cluster-32833.0,Cluster-54380.6,Cluster-19516.0,Cluster-22478.0,Cluster-55641.0,Cluster-40114.1,Cluster-46343.…	0.036319
Cellular component	intrinsic component of membrane	GO:0031224	3	0.000266898	1.14385	476	17710	1418	60347	Cluster-26320.0,Cluster-36251.0,Cluster-46116.1,Cluster-51795.0,Cluster-24888.0,Cluster-43793.2,Cluster-27625.0,Cluster-60004.11,Cluster-52989.0,Cluster-3243.20,Cluster-47123.1,Cluster-3243.15,Cluster-3243.19,Cluster-42809.0,Cluster-59869.1,Cluster-28503.0,Cluster-38225.0,Cluster-49435.0,Cluster-32833.0,Cluster-54380.6,Cluster-19516.0,Cluster-22478.0,Cluster-55641.0,Cluster-40114.1,Cluster-46343.…	0.0359645
Cellular component	IRE1-TRAF2-ASK1 complex	GO:1990604	6	0.000310104	8.1842	5	26	1418	60347	Cluster-3977.2,Cluster-3977.5,Cluster-3977.17,Cluster-3977.12,Cluster-27939.0,	0.0334292
Cellular component	membrane	GO:0016020	2	0.000342204	1.10667	654	25150	1418	60347	Cluster-54171.4,Cluster-58181.8,Cluster-26320.0,Cluster-36251.0,Cluster-46116.1,Cluster-51795.0,Cluster-24888.0,Cluster-36514.0,Cluster-43793.2,Cluster-58194.2,Cluster-58096.4,Cluster-27625.0,Cluster-60004.11,Cluster-52989.0,Cluster-3243.20,Cluster-47123.1,Cluster-3243.24,Cluster-44854.7,Cluster-60453.3,Cluster-49448.4,Cluster-27429.0,Cluster-3243.15,Cluster-3243.19,Cluster-42809.0,Cluster-20295.…	0.0307413
Cellular component	membrane part	GO:0044425	2	0.00170702	1.11354	508	19415	1418	60347	Cluster-26320.0,Cluster-36251.0,Cluster-46116.1,Cluster-51795.0,Cluster-24888.0,Cluster-43793.2,Cluster-27625.0,Cluster-60004.11,Cluster-52989.0,Cluster-3243.20,Cluster-47123.1,Cluster-3243.15,Cluster-3243.19,Cluster-42809.0,Cluster-20295.0,Cluster-59869.1,Cluster-28503.0,Cluster-38225.0,Cluster-57895.0,Cluster-49435.0,Cluster-32833.0,Cluster-54380.6,Cluster-26279.2,Cluster-19516.0,Cluster-26279.…	0.131441
Cellular component	plastid thylakoid lumen	GO:0031978	6	0.00209456	2.65986	12	192	1418	60347	Cluster-42302.0,Cluster-54171.4,Cluster-42302.5,Cluster-42302.6,Cluster-49569.3,Cluster-56440.5,Cluster-54171.23,Cluster-38831.0,Cluster-30778.0,Cluster-51308.0,Cluster-51308.2,Cluster-54632.0,	0.141121
Cellular component	chloroplast thylakoid lumen	GO:0009543	7	0.00209456	2.65986	12	192	1418	60347	Cluster-42302.0,Cluster-54171.4,Cluster-42302.5,Cluster-42302.6,Cluster-49569.3,Cluster-56440.5,Cluster-54171.23,Cluster-38831.0,Cluster-30778.0,Cluster-51308.0,Cluster-51308.2,Cluster-54632.0,	0.141121
Cellular component	peroxisomal importomer complex	GO:1990429	4	0.00361325	4.83612	5	44	1418	60347	Cluster-53103.4,Cluster-53103.9,Cluster-57159.20,Cluster-57159.2,Cluster-57159.0,	0.177049
Cellular component	Pex17p-Pex14p docking complex	GO:1990415	3	0.00361325	4.83612	5	44	1418	60347	Cluster-53103.4,Cluster-53103.9,Cluster-57159.20,Cluster-57159.2,Cluster-57159.0,	0.177049
Cellular component	thylakoid lumen	GO:0031977	5	0.00502313	2.38642	12	214	1418	60347	Cluster-42302.0,Cluster-54171.4,Cluster-42302.5,Cluster-42302.6,Cluster-49569.3,Cluster-56440.5,Cluster-54171.23,Cluster-38831.0,Cluster-30778.0,Cluster-51308.0,Cluster-51308.2,Cluster-54632.0,	0.208267
Cellular component	mitochondrial proton-transporting ATP synthase complex, catalytic core F(1)	GO:0000275	8	0.00683255	4.17234	5	51	1418	60347	Cluster-26279.2,Cluster-26279.3,Cluster-53752.2,Cluster-34060.1,Cluster-13370.1,	0.263053
Cellular component	extracellular region	GO:0005576	2	0.00822861	1.31656	80	2586	1418	60347	Cluster-56800.1,Cluster-3243.24,Cluster-57067.0,Cluster-32054.0,Cluster-52945.5,Cluster-54380.6,Cluster-57762.0,Cluster-48957.7,Cluster-54182.25,Cluster-54182.27,Cluster-32962.0,Cluster-39762.0,Cluster-43788.2,Cluster-48334.1,Cluster-59415.0,Cluster-15630.3,Cluster-40328.0,Cluster-57374.5,Cluster-57374.3,Cluster-36085.0,Cluster-60154.2,Cluster-52927.1,Cluster-40835.0,Cluster-44530.6,Cluster-54326…	0.277201
Cellular component	CCR4-NOT core complex	GO:0030015	4	0.00958916	3.31619	6	77	1418	60347	Cluster-46333.3,Cluster-51774.3,Cluster-51774.2,Cluster-31884.0,Cluster-59465.4,Cluster-59465.3,	0.304033
Cellular component	U1 snRNP	GO:0005685	8	0.0121241	2.83719	7	105	1418	60347	Cluster-18523.1,Cluster-51480.5,Cluster-51480.7,Cluster-51480.1,Cluster-51480.4,Cluster-43751.2,Cluster-27401.7,	0.363048
Cellular component	chloroplast inner membrane	GO:0009706	8	0.0168094	1.78198	17	406	1418	60347	Cluster-46116.1,Cluster-48957.7,Cluster-27234.0,Cluster-27234.2,Cluster-27234.9,Cluster-27234.13,Cluster-27234.12,Cluster-27234.11,Cluster-27234.27,Cluster-57821.1,Cluster-27234.32,Cluster-27234.31,Cluster-38258.0,Cluster-58936.0,Cluster-58936.1,Cluster-50518.228,Cluster-13501.0,	0.476855
Cellular component	plastid inner membrane	GO:0009528	7	0.0179157	1.76891	17	409	1418	60347	Cluster-46116.1,Cluster-48957.7,Cluster-27234.0,Cluster-27234.2,Cluster-27234.9,Cluster-27234.13,Cluster-27234.12,Cluster-27234.11,Cluster-27234.27,Cluster-57821.1,Cluster-27234.32,Cluster-27234.31,Cluster-38258.0,Cluster-58936.0,Cluster-58936.1,Cluster-50518.228,Cluster-13501.0,	0.438934
Cellular component	U2-type spliceosomal complex	GO:0005684	7	0.0179893	2.43188	8	140	1418	60347	Cluster-18523.1,Cluster-51480.5,Cluster-51480.7,Cluster-51480.1,Cluster-51480.4,Cluster-38422.6,Cluster-38422.2,Cluster-43751.2,	0.421575
Cellular component	plant-type vacuole membrane	GO:0009705	7	0.0186709	1.60992	23	608	1418	60347	Cluster-50411.5,Cluster-51231.1,Cluster-12814.0,Cluster-34049.4,Cluster-47274.1,Cluster-58601.1,Cluster-55142.1,Cluster-37446.0,Cluster-51063.4,Cluster-52974.1,Cluster-39960.0,Cluster-39960.3,Cluster-53354.10,Cluster-59911.7,Cluster-59911.4,Cluster-59911.0,Cluster-59911.1,Cluster-59911.10,Cluster-59911.14,Cluster-59911.13,Cluster-59911.12,Cluster-27956.4,Cluster-36972.4,	0.419318
Cellular component	U2-type prespliceosome	GO:0071004	8	0.0205186	2.80601	6	91	1418	60347	Cluster-18523.1,Cluster-51480.5,Cluster-51480.7,Cluster-51480.1,Cluster-51480.4,Cluster-43751.2,	0.442381
Cellular component	prespliceosome	GO:0071010	7	0.0205186	2.80601	6	91	1418	60347	Cluster-18523.1,Cluster-51480.5,Cluster-51480.7,Cluster-51480.1,Cluster-51480.4,Cluster-43751.2,	0.442381
Cellular component	CCR4-NOT complex	GO:0030014	4	0.0226067	2.5034	7	119	1418	60347	Cluster-46333.3,Cluster-51774.3,Cluster-51774.2,Cluster-42025.2,Cluster-31884.0,Cluster-59465.4,Cluster-59465.3,	0.451298
Cellular component	Sm-like protein family complex	GO:0120114	3	0.0239162	1.92715	12	265	1418	60347	Cluster-57770.2,Cluster-18523.1,Cluster-51480.5,Cluster-51480.7,Cluster-51480.1,Cluster-51480.4,Cluster-24167.0,Cluster-49863.1,Cluster-43751.2,Cluster-27401.7,Cluster-50461.6,Cluster-48660.0,	0.429695
Cellular component	side of membrane	GO:0098552	3	0.027557	1.95057	11	240	1418	60347	Cluster-57895.0,Cluster-39067.0,Cluster-44815.0,Cluster-52185.3,Cluster-50084.4,Cluster-926.0,Cluster-926.2,Cluster-58807.26,Cluster-40454.11,Cluster-49068.0,Cluster-11964.0,	0.464164
Cellular component	nuclear pore	GO:0005643	6	0.0276335	2.02656	10	210	1418	60347	Cluster-54264.2,Cluster-4223.0,Cluster-32064.4,Cluster-14666.107,Cluster-52738.4,Cluster-12744.9,Cluster-53496.4,Cluster-59866.4,Cluster-59866.2,Cluster-13140.2,	0.451347
Cellular component	mitochondrial proton-transporting ATP synthase complex	GO:0005753	8	0.030267	2.87553	5	74	1418	60347	Cluster-26279.2,Cluster-26279.3,Cluster-53752.2,Cluster-34060.1,Cluster-13370.1,	0.47982
Cellular component	integral component of endoplasmic reticulum membrane	GO:0030176	7	0.0317221	1.75238	14	340	1418	60347	Cluster-5313.13,Cluster-5313.20,Cluster-49176.14,Cluster-30096.0,Cluster-56022.3,Cluster-52185.3,Cluster-926.0,Cluster-926.2,Cluster-58807.26,Cluster-38258.0,Cluster-36601.2,Cluster-58177.15,Cluster-58177.11,Cluster-49099.3,	0.474951
Cellular component	intrinsic component of endoplasmic reticulum membrane	GO:0031227	6	0.035191	1.72698	14	345	1418	60347	Cluster-5313.13,Cluster-5313.20,Cluster-49176.14,Cluster-30096.0,Cluster-56022.3,Cluster-52185.3,Cluster-926.0,Cluster-926.2,Cluster-58807.26,Cluster-38258.0,Cluster-36601.2,Cluster-58177.15,Cluster-58177.11,Cluster-49099.3,	0.512648
Cellular component	cytoplasmic side of membrane	GO:0098562	4	0.046569	1.85034	10	230	1418	60347	Cluster-57895.0,Cluster-39067.0,Cluster-52185.3,Cluster-50084.4,Cluster-926.0,Cluster-926.2,Cluster-58807.26,Cluster-40454.11,Cluster-49068.0,Cluster-11964.0,	0.545668
Cellular component	proton-transporting ATP synthase complex, catalytic core F(1)	GO:0045261	6	0.0480813	2.5332	5	84	1418	60347	Cluster-26279.2,Cluster-26279.3,Cluster-53752.2,Cluster-34060.1,Cluster-13370.1,	0.539913
Cellular component	transporter complex	GO:1990351	3	0.0488189	1.72532	12	296	1418	60347	Cluster-22478.0,Cluster-53096.4,Cluster-47274.1,Cluster-53103.4,Cluster-53103.9,Cluster-33845.0,Cluster-57159.20,Cluster-47494.3,Cluster-53999.16,Cluster-57159.2,Cluster-57159.0,Cluster-37649.0,	0.537008
Biological process	response to organic substance	GO:0010033	4	5.55556e-13	1.57349	242	6626	1346	57989	Cluster-58096.4,Cluster-56581.4,Cluster-56581.8,Cluster-57067.0,Cluster-42809.0,Cluster-38225.0,Cluster-41750.20,Cluster-50300.3,Cluster-50300.4,Cluster-43709.6,Cluster-43709.2,Cluster-60061.0,Cluster-48824.0,Cluster-47180.0,Cluster-54182.25,Cluster-54182.27,Cluster-14997.0,Cluster-27545.0,Cluster-44262.0,Cluster-51288.3,Cluster-58431.1,Cluster-58431.2,Cluster-25335.0,Cluster-18362.1,Cluster-5843…	1.73722e-09
Biological process	response to chemical	GO:0042221	3	1.08979e-12	1.4512	320	9500	1346	57989	Cluster-26320.0,Cluster-46116.1,Cluster-58096.4,Cluster-56581.4,Cluster-56581.8,Cluster-25918.0,Cluster-57067.0,Cluster-42809.0,Cluster-38225.0,Cluster-42422.0,Cluster-41750.20,Cluster-50300.3,Cluster-50300.4,Cluster-43709.6,Cluster-43709.2,Cluster-60061.0,Cluster-48824.0,Cluster-47180.0,Cluster-30534.4,Cluster-54182.25,Cluster-53806.3,Cluster-54182.27,Cluster-14997.0,Cluster-27545.0,Cluster-4426…	1.70389e-09
Biological process	response to endogenous stimulus	GO:0009719	3	1.35413e-11	1.61315	198	5288	1346	57989	Cluster-58096.4,Cluster-56581.4,Cluster-56581.8,Cluster-57067.0,Cluster-42809.0,Cluster-41750.20,Cluster-50300.3,Cluster-50300.4,Cluster-60061.0,Cluster-47180.0,Cluster-14997.0,Cluster-27545.0,Cluster-44262.0,Cluster-51288.3,Cluster-58431.1,Cluster-58431.2,Cluster-25335.0,Cluster-18362.1,Cluster-58431.5,Cluster-51231.1,Cluster-50183.2,Cluster-16383.0,Cluster-12814.0,Cluster-35436.0,Cluster-48454.…	1.41145e-08
Biological process	response to hormone	GO:0009725	5	1.9986e-11	1.61311	195	5208	1346	57989	Cluster-58096.4,Cluster-56581.4,Cluster-56581.8,Cluster-57067.0,Cluster-42809.0,Cluster-41750.20,Cluster-50300.3,Cluster-50300.4,Cluster-60061.0,Cluster-47180.0,Cluster-14997.0,Cluster-27545.0,Cluster-44262.0,Cluster-51288.3,Cluster-58431.1,Cluster-58431.2,Cluster-25335.0,Cluster-18362.1,Cluster-58431.5,Cluster-51231.1,Cluster-50183.2,Cluster-16383.0,Cluster-12814.0,Cluster-35436.0,Cluster-48454.…	1.56241e-08
Biological process	cellular response to chemical stimulus	GO:0070887	4	2.90288e-10	1.56212	195	5378	1346	57989	Cluster-58096.4,Cluster-56581.4,Cluster-56581.8,Cluster-57067.0,Cluster-41750.20,Cluster-50300.3,Cluster-50300.4,Cluster-60061.0,Cluster-48824.0,Cluster-47180.0,Cluster-54182.25,Cluster-54182.27,Cluster-14997.0,Cluster-27545.0,Cluster-44262.0,Cluster-58431.1,Cluster-58431.2,Cluster-25335.0,Cluster-18362.1,Cluster-58431.5,Cluster-51231.1,Cluster-50183.2,Cluster-52491.1,Cluster-56732.12,Cluster-128…	1.81546e-07
Biological process	cellular response to organic substance	GO:0071310	5	1.79426e-09	1.60293	163	4381	1346	57989	Cluster-58096.4,Cluster-56581.4,Cluster-56581.8,Cluster-57067.0,Cluster-41750.20,Cluster-50300.3,Cluster-50300.4,Cluster-60061.0,Cluster-48824.0,Cluster-47180.0,Cluster-14997.0,Cluster-27545.0,Cluster-44262.0,Cluster-58431.1,Cluster-58431.2,Cluster-25335.0,Cluster-18362.1,Cluster-58431.5,Cluster-51231.1,Cluster-50183.2,Cluster-56732.12,Cluster-12814.0,Cluster-35436.0,Cluster-48454.0,Cluster-53672…	9.35108e-07
Biological process	response to stimulus	GO:0050896	2	2.5742e-09	1.21631	580	20544	1346	57989	Cluster-36647.9,Cluster-26320.0,Cluster-46116.1,Cluster-51795.0,Cluster-42359.0,Cluster-58096.4,Cluster-3243.20,Cluster-50518.156,Cluster-56581.4,Cluster-56581.8,Cluster-25918.0,Cluster-49448.4,Cluster-27429.0,Cluster-38817.4,Cluster-57067.0,Cluster-42809.0,Cluster-44213.17,Cluster-46321.0,Cluster-28503.0,Cluster-38225.0,Cluster-49239.0,Cluster-45669.2,Cluster-45669.1,Cluster-55650.1,Cluster-5789…	1.14993e-06
Biological process	regulation of multicellular organismal process	GO:0051239	4	5.17277e-09	1.88185	94	2152	1346	57989	Cluster-42422.0,Cluster-50300.3,Cluster-50300.4,Cluster-50348.5,Cluster-14997.0,Cluster-19610.0,Cluster-44262.0,Cluster-5186.10,Cluster-48454.0,Cluster-60274.0,Cluster-45575.0,Cluster-50005.4,Cluster-54563.0,Cluster-40319.3,Cluster-20363.9,Cluster-55226.14,Cluster-36797.2,Cluster-41305.9,Cluster-36731.3,Cluster-42421.2,Cluster-42985.6,Cluster-26735.0,Cluster-59517.5,Cluster-59615.6,Cluster-52875.…	2.02191e-06
Biological process	response to oxygen-containing compound	GO:1901700	4	6.98677e-09	1.49634	197	5672	1346	57989	Cluster-58096.4,Cluster-25918.0,Cluster-57067.0,Cluster-42809.0,Cluster-42422.0,Cluster-41750.20,Cluster-50300.3,Cluster-50300.4,Cluster-43709.6,Cluster-43709.2,Cluster-48824.0,Cluster-47180.0,Cluster-54182.25,Cluster-53806.3,Cluster-54182.27,Cluster-14997.0,Cluster-44262.0,Cluster-51288.3,Cluster-51231.1,Cluster-50183.2,Cluster-16383.0,Cluster-53368.9,Cluster-12814.0,Cluster-35436.0,Cluster-4845…	2.42752e-06
Biological process	response to acid chemical	GO:0001101	4	9.16184e-09	1.57583	159	4347	1346	57989	Cluster-58096.4,Cluster-25918.0,Cluster-57067.0,Cluster-42809.0,Cluster-42422.0,Cluster-41750.20,Cluster-47180.0,Cluster-53806.3,Cluster-44262.0,Cluster-51288.3,Cluster-51231.1,Cluster-16383.0,Cluster-53368.9,Cluster-12814.0,Cluster-35436.0,Cluster-48454.0,Cluster-27937.0,Cluster-56087.5,Cluster-44815.0,Cluster-50005.4,Cluster-22099.3,Cluster-53096.9,Cluster-48660.15,Cluster-6673.0,Cluster-54563.…	2.86491e-06
Biological process	cellular response to endogenous stimulus	GO:0071495	4	1.27948e-08	1.62444	140	3713	1346	57989	Cluster-58096.4,Cluster-56581.4,Cluster-56581.8,Cluster-57067.0,Cluster-41750.20,Cluster-50300.3,Cluster-50300.4,Cluster-60061.0,Cluster-47180.0,Cluster-14997.0,Cluster-27545.0,Cluster-44262.0,Cluster-58431.1,Cluster-58431.2,Cluster-25335.0,Cluster-18362.1,Cluster-58431.5,Cluster-51231.1,Cluster-50183.2,Cluster-12814.0,Cluster-35436.0,Cluster-48454.0,Cluster-53672.5,Cluster-50005.4,Cluster-53096.…	3.6372e-06
Biological process	hormone-mediated signaling pathway	GO:0009755	6	1.44636e-08	1.67233	126	3246	1346	57989	Cluster-58096.4,Cluster-56581.4,Cluster-56581.8,Cluster-57067.0,Cluster-41750.20,Cluster-50300.3,Cluster-50300.4,Cluster-60061.0,Cluster-47180.0,Cluster-14997.0,Cluster-27545.0,Cluster-44262.0,Cluster-58431.1,Cluster-58431.2,Cluster-25335.0,Cluster-18362.1,Cluster-58431.5,Cluster-51231.1,Cluster-50183.2,Cluster-12814.0,Cluster-35436.0,Cluster-48454.0,Cluster-53672.5,Cluster-50005.4,Cluster-53096.…	3.76898e-06
Biological process	cellular response to hormone stimulus	GO:0032870	6	1.67386e-08	1.62732	137	3627	1346	57989	Cluster-58096.4,Cluster-56581.4,Cluster-56581.8,Cluster-57067.0,Cluster-41750.20,Cluster-50300.3,Cluster-50300.4,Cluster-60061.0,Cluster-47180.0,Cluster-14997.0,Cluster-27545.0,Cluster-44262.0,Cluster-58431.1,Cluster-58431.2,Cluster-25335.0,Cluster-18362.1,Cluster-58431.5,Cluster-51231.1,Cluster-50183.2,Cluster-12814.0,Cluster-35436.0,Cluster-48454.0,Cluster-53672.5,Cluster-50005.4,Cluster-53096.…	4.02628e-06
Biological process	regulation of multicellular organismal development	GO:2000026	5	6.81083e-08	1.82927	87	2049	1346	57989	Cluster-42422.0,Cluster-50300.3,Cluster-50300.4,Cluster-50348.5,Cluster-14997.0,Cluster-19610.0,Cluster-44262.0,Cluster-5186.10,Cluster-48454.0,Cluster-60274.0,Cluster-45575.0,Cluster-50005.4,Cluster-54563.0,Cluster-40319.3,Cluster-20363.9,Cluster-55226.14,Cluster-41305.9,Cluster-36731.3,Cluster-42421.2,Cluster-42985.6,Cluster-26735.0,Cluster-59517.5,Cluster-59615.6,Cluster-52875.0,Cluster-52875.…	1.52125e-05
Biological process	response to alcohol	GO:0097305	5	1.24628e-07	1.81828	85	2014	1346	57989	Cluster-58096.4,Cluster-42809.0,Cluster-43709.6,Cluster-43709.2,Cluster-47180.0,Cluster-51288.3,Cluster-51231.1,Cluster-16383.0,Cluster-12814.0,Cluster-35436.0,Cluster-27937.0,Cluster-56087.5,Cluster-44815.0,Cluster-50005.4,Cluster-53096.9,Cluster-54563.0,Cluster-36677.0,Cluster-53757.0,Cluster-44988.2,Cluster-44988.6,Cluster-30096.0,Cluster-22137.9,Cluster-59517.5,Cluster-52875.0,Cluster-52875.4…	2.59808e-05
Biological process	regulation of developmental process	GO:0050793	4	1.41976e-07	1.70215	103	2607	1346	57989	Cluster-42422.0,Cluster-50300.3,Cluster-50300.4,Cluster-50348.5,Cluster-14997.0,Cluster-19610.0,Cluster-44262.0,Cluster-5186.10,Cluster-48454.0,Cluster-60274.0,Cluster-45575.0,Cluster-50005.4,Cluster-54563.0,Cluster-40319.3,Cluster-20363.9,Cluster-55226.14,Cluster-36797.2,Cluster-41305.9,Cluster-36731.3,Cluster-42421.2,Cluster-48956.0,Cluster-42985.6,Cluster-26735.0,Cluster-59517.5,Cluster-14613.…	2.77475e-05
Biological process	cell communication	GO:0007154	3	2.36509e-07	1.37342	236	7403	1346	57989	Cluster-58096.4,Cluster-56581.4,Cluster-56581.8,Cluster-49448.4,Cluster-38817.4,Cluster-57067.0,Cluster-39067.0,Cluster-41750.20,Cluster-50300.3,Cluster-50300.4,Cluster-43709.6,Cluster-43709.2,Cluster-60061.0,Cluster-48824.0,Cluster-47180.0,Cluster-57762.0,Cluster-14997.0,Cluster-27545.0,Cluster-44262.0,Cluster-58431.1,Cluster-55689.1,Cluster-58431.2,Cluster-25335.0,Cluster-18362.1,Cluster-58431.…	4.35037e-05
Biological process	regulation of post-embryonic development	GO:0048580	6	2.60472e-07	1.99427	63	1361	1346	57989	Cluster-42422.0,Cluster-50300.3,Cluster-50300.4,Cluster-50348.5,Cluster-19610.0,Cluster-44262.0,Cluster-5186.10,Cluster-60274.0,Cluster-45575.0,Cluster-50005.4,Cluster-54563.0,Cluster-40319.3,Cluster-20363.9,Cluster-55226.14,Cluster-41305.9,Cluster-36731.3,Cluster-42985.6,Cluster-59517.5,Cluster-59615.6,Cluster-52875.0,Cluster-52875.4,Cluster-52875.6,Cluster-43321.0,Cluster-60044.12,Cluster-54037…	4.52497e-05
Biological process	signal transduction	GO:0007165	5	4.26671e-07	1.3923	212	6560	1346	57989	Cluster-58096.4,Cluster-56581.4,Cluster-56581.8,Cluster-49448.4,Cluster-57067.0,Cluster-39067.0,Cluster-41750.20,Cluster-50300.3,Cluster-50300.4,Cluster-43709.6,Cluster-43709.2,Cluster-60061.0,Cluster-48824.0,Cluster-47180.0,Cluster-14997.0,Cluster-27545.0,Cluster-44262.0,Cluster-58431.1,Cluster-55689.1,Cluster-58431.2,Cluster-25335.0,Cluster-18362.1,Cluster-58431.5,Cluster-51231.1,Cluster-50183.…	7.02211e-05
Biological process	signaling	GO:0023052	2	5.00518e-07	1.38787	213	6612	1346	57989	Cluster-58096.4,Cluster-56581.4,Cluster-56581.8,Cluster-49448.4,Cluster-57067.0,Cluster-39067.0,Cluster-41750.20,Cluster-50300.3,Cluster-50300.4,Cluster-43709.6,Cluster-43709.2,Cluster-60061.0,Cluster-48824.0,Cluster-47180.0,Cluster-14997.0,Cluster-27545.0,Cluster-44262.0,Cluster-58431.1,Cluster-55689.1,Cluster-58431.2,Cluster-25335.0,Cluster-18362.1,Cluster-58431.5,Cluster-51231.1,Cluster-50183.…	7.8256e-05
Biological process	response to abscisic acid	GO:0009737	6	1.89685e-06	1.73915	79	1957	1346	57989	Cluster-58096.4,Cluster-42809.0,Cluster-47180.0,Cluster-51288.3,Cluster-51231.1,Cluster-16383.0,Cluster-12814.0,Cluster-35436.0,Cluster-27937.0,Cluster-56087.5,Cluster-44815.0,Cluster-50005.4,Cluster-53096.9,Cluster-54563.0,Cluster-36677.0,Cluster-53757.0,Cluster-44988.2,Cluster-44988.6,Cluster-30096.0,Cluster-22137.9,Cluster-59517.5,Cluster-52875.0,Cluster-52875.4,Cluster-52875.6,Cluster-13048.0…	0.00028245
Biological process	response to stress	GO:0006950	3	3.08013e-06	1.23074	378	13232	1346	57989	Cluster-36647.9,Cluster-51795.0,Cluster-58096.4,Cluster-3243.20,Cluster-50518.156,Cluster-25918.0,Cluster-49448.4,Cluster-27429.0,Cluster-38817.4,Cluster-42809.0,Cluster-44213.17,Cluster-46321.0,Cluster-28503.0,Cluster-38225.0,Cluster-49239.0,Cluster-55650.1,Cluster-57895.0,Cluster-32833.0,Cluster-17279.0,Cluster-42422.0,Cluster-50300.3,Cluster-50300.4,Cluster-51977.16,Cluster-43709.2,Cluster-107…	0.000437799
Biological process	response to lipid	GO:0033993	5	3.34046e-06	1.53538	117	3283	1346	57989	Cluster-58096.4,Cluster-57067.0,Cluster-42809.0,Cluster-41750.20,Cluster-48824.0,Cluster-47180.0,Cluster-14997.0,Cluster-44262.0,Cluster-51288.3,Cluster-51231.1,Cluster-50183.2,Cluster-16383.0,Cluster-12814.0,Cluster-35436.0,Cluster-48454.0,Cluster-27937.0,Cluster-56087.5,Cluster-44815.0,Cluster-50005.4,Cluster-53096.9,Cluster-54563.0,Cluster-36677.0,Cluster-54719.6,Cluster-53757.0,Cluster-44988.…	0.000454157
Biological process	secondary metabolic process	GO:0019748	3	3.34477e-06	2.0662	47	980	1346	57989	Cluster-43313.0,Cluster-47261.0,Cluster-44815.0,Cluster-48863.5,Cluster-48863.4,Cluster-50690.7,Cluster-48863.2,Cluster-48863.0,Cluster-50690.3,Cluster-50690.6,Cluster-37544.2,Cluster-36731.3,Cluster-44899.2,Cluster-23712.0,Cluster-23712.1,Cluster-13048.0,Cluster-39316.0,Cluster-36138.0,Cluster-51975.1,Cluster-49134.2,Cluster-46177.2,Cluster-55590.5,Cluster-50690.12,Cluster-50690.11,Cluster-49134…	0.000435796
Biological process	positive regulation of seed germination	GO:0010030	9	5.04408e-06	5.51055	11	86	1346	57989	Cluster-19610.0,Cluster-60044.12,Cluster-60044.5,Cluster-59911.7,Cluster-59911.4,Cluster-59911.0,Cluster-59911.1,Cluster-59911.10,Cluster-59911.14,Cluster-59911.13,Cluster-59911.12,	0.000630914
Biological process	phenylpropanoid metabolic process	GO:0009698	5	5.17359e-06	2.56023	29	488	1346	57989	Cluster-47261.0,Cluster-44815.0,Cluster-48863.5,Cluster-48863.4,Cluster-50690.7,Cluster-48863.2,Cluster-48863.0,Cluster-50690.3,Cluster-50690.6,Cluster-44899.2,Cluster-23712.0,Cluster-23712.1,Cluster-46177.2,Cluster-50690.12,Cluster-50690.11,Cluster-44366.0,Cluster-34725.2,Cluster-34725.0,Cluster-48696.5,Cluster-48696.4,Cluster-48696.0,Cluster-58177.15,Cluster-58177.11,Cluster-56548.0,Cluster-594…	0.000622223
Biological process	regulation of seedling development	GO:1900140	7	5.69318e-06	3.21511	20	268	1346	57989	Cluster-19610.0,Cluster-50005.4,Cluster-54563.0,Cluster-59517.5,Cluster-52875.0,Cluster-52875.4,Cluster-52875.6,Cluster-60044.12,Cluster-60044.5,Cluster-13650.3,Cluster-39960.0,Cluster-39960.3,Cluster-59911.7,Cluster-59911.4,Cluster-59911.0,Cluster-59911.1,Cluster-59911.10,Cluster-59911.14,Cluster-59911.13,Cluster-59911.12,	0.000659355
Biological process	regulation of seed germination	GO:0010029	8	7.03463e-06	3.28742	19	249	1346	57989	Cluster-19610.0,Cluster-54563.0,Cluster-59517.5,Cluster-52875.0,Cluster-52875.4,Cluster-52875.6,Cluster-60044.12,Cluster-60044.5,Cluster-13650.3,Cluster-39960.0,Cluster-39960.3,Cluster-59911.7,Cluster-59911.4,Cluster-59911.0,Cluster-59911.1,Cluster-59911.10,Cluster-59911.14,Cluster-59911.13,Cluster-59911.12,	0.000785618
Biological process	response to external stimulus	GO:0009605	3	1.12073e-05	1.34251	198	6354	1346	57989	Cluster-36647.9,Cluster-46116.1,Cluster-42359.0,Cluster-3243.20,Cluster-49448.4,Cluster-38817.4,Cluster-44213.17,Cluster-49239.0,Cluster-45669.2,Cluster-45669.1,Cluster-57895.0,Cluster-49435.0,Cluster-32833.0,Cluster-43709.2,Cluster-48824.0,Cluster-57762.0,Cluster-55227.3,Cluster-55227.1,Cluster-58942.16,Cluster-44262.0,Cluster-58431.1,Cluster-55689.1,Cluster-58431.2,Cluster-57655.7,Cluster-58431…	0.00116818
Biological process	cellular response to stimulus	GO:0051716	3	1.63682e-05	1.23608	322	11223	1346	57989	Cluster-58096.4,Cluster-50518.156,Cluster-56581.4,Cluster-56581.8,Cluster-49448.4,Cluster-38817.4,Cluster-57067.0,Cluster-44213.17,Cluster-46321.0,Cluster-38225.0,Cluster-39067.0,Cluster-41750.20,Cluster-50300.3,Cluster-50300.4,Cluster-43709.6,Cluster-51977.16,Cluster-43709.2,Cluster-60061.0,Cluster-48824.0,Cluster-47180.0,Cluster-57762.0,Cluster-54023.14,Cluster-54182.25,Cluster-54182.27,Cluster…	0.00165107
Biological process	response to drug	GO:0042493	4	1.9598e-05	1.7421	63	1558	1346	57989	Cluster-26320.0,Cluster-46116.1,Cluster-43709.6,Cluster-43709.2,Cluster-14997.0,Cluster-53096.9,Cluster-48660.15,Cluster-33800.7,Cluster-6673.0,Cluster-49582.1,Cluster-49582.4,Cluster-32727.2,Cluster-32727.3,Cluster-55858.7,Cluster-3977.2,Cluster-3977.5,Cluster-53757.0,Cluster-37446.0,Cluster-58785.1,Cluster-58785.4,Cluster-39177.4,Cluster-42985.6,Cluster-24122.55,Cluster-30121.64,Cluster-14666.1…	0.00191509
Biological process	positive regulation of post-embryonic development	GO:0048582	7	2.79894e-05	2.88177	20	299	1346	57989	Cluster-19610.0,Cluster-44262.0,Cluster-60274.0,Cluster-60044.12,Cluster-57268.9,Cluster-60044.5,Cluster-42313.2,Cluster-14604.0,Cluster-40641.5,Cluster-37613.0,Cluster-35846.0,Cluster-59911.7,Cluster-59911.4,Cluster-59911.0,Cluster-59911.1,Cluster-60434.8,Cluster-59911.10,Cluster-59911.14,Cluster-59911.13,Cluster-59911.12,	0.00265221
Biological process	protein phosphorylation	GO:0006468	8	2.91615e-05	1.40209	143	4394	1346	57989	Cluster-28503.0,Cluster-57895.0,Cluster-32833.0,Cluster-42751.3,Cluster-50300.3,Cluster-50300.4,Cluster-43709.6,Cluster-43709.2,Cluster-48824.0,Cluster-40114.1,Cluster-40114.0,Cluster-58942.16,Cluster-55689.1,Cluster-50183.2,Cluster-49600.2,Cluster-49126.38,Cluster-58057.0,Cluster-49126.29,Cluster-35436.0,Cluster-29429.0,Cluster-49126.10,Cluster-40861.0,Cluster-60502.0,Cluster-50263.29,Cluster-57…	0.002682
Biological process	seed germination	GO:0009845	3	3.7665e-05	2.19528	32	628	1346	57989	Cluster-32833.0,Cluster-47180.0,Cluster-19610.0,Cluster-5186.10,Cluster-51525.2,Cluster-54563.0,Cluster-59517.5,Cluster-52875.0,Cluster-52875.4,Cluster-52875.6,Cluster-60044.12,Cluster-60044.5,Cluster-58539.13,Cluster-58539.12,Cluster-5130.2,Cluster-5130.7,Cluster-13650.3,Cluster-51525.14,Cluster-39960.0,Cluster-39960.3,Cluster-55157.9,Cluster-55157.3,Cluster-59911.7,Cluster-59911.4,Cluster-59911…	0.0031832
Biological process	cellular response to oxygen-containing compound	GO:1901701	5	4.40554e-05	1.49582	101	2909	1346	57989	Cluster-58096.4,Cluster-57067.0,Cluster-41750.20,Cluster-50300.3,Cluster-50300.4,Cluster-48824.0,Cluster-47180.0,Cluster-54182.25,Cluster-54182.27,Cluster-14997.0,Cluster-44262.0,Cluster-51231.1,Cluster-50183.2,Cluster-12814.0,Cluster-35436.0,Cluster-48454.0,Cluster-50005.4,Cluster-53096.9,Cluster-49582.1,Cluster-49582.4,Cluster-54563.0,Cluster-54719.6,Cluster-55858.7,Cluster-53757.0,Cluster-4498…	0.0036253
Biological process	regulation of reproductive process	GO:2000241	4	5.46244e-05	1.83492	48	1127	1346	57989	Cluster-42422.0,Cluster-55227.3,Cluster-55227.1,Cluster-50348.5,Cluster-44262.0,Cluster-5186.10,Cluster-60274.0,Cluster-45575.0,Cluster-50005.4,Cluster-40319.3,Cluster-20363.9,Cluster-55226.14,Cluster-36797.2,Cluster-41305.9,Cluster-36731.3,Cluster-59517.5,Cluster-52875.0,Cluster-52875.4,Cluster-52875.6,Cluster-43321.0,Cluster-54037.0,Cluster-54037.1,Cluster-57268.9,Cluster-60526.10,Cluster-60526…	0.00437975
Biological process	defense response	GO:0006952	4	5.80102e-05	1.32607	180	5848	1346	57989	Cluster-36647.9,Cluster-51795.0,Cluster-3243.20,Cluster-49448.4,Cluster-28503.0,Cluster-49239.0,Cluster-57895.0,Cluster-32833.0,Cluster-17279.0,Cluster-10774.270,Cluster-48824.0,Cluster-55227.3,Cluster-40114.1,Cluster-40114.0,Cluster-55227.1,Cluster-59505.5,Cluster-58942.16,Cluster-32962.0,Cluster-27545.0,Cluster-44262.0,Cluster-55689.1,Cluster-25335.0,Cluster-57655.7,Cluster-45366.0,Cluster-3507…	0.00453495
Biological process	response to ethylene	GO:0009723	6	6.72973e-05	1.94284	40	887	1346	57989	Cluster-41750.20,Cluster-50300.3,Cluster-50300.4,Cluster-27545.0,Cluster-58431.1,Cluster-58431.2,Cluster-25335.0,Cluster-58431.5,Cluster-47261.0,Cluster-20363.9,Cluster-53757.0,Cluster-31211.0,Cluster-31211.1,Cluster-31002.1,Cluster-53241.4,Cluster-48956.0,Cluster-50084.4,Cluster-60436.5,Cluster-8922.10,Cluster-22964.0,Cluster-51592.0,Cluster-29467.0,Cluster-47245.0,Cluster-11721.0,Cluster-21549.…	0.00513265
Biological process	diterpenoid biosynthetic process	GO:0016102	9	6.79321e-05	3.88714	12	133	1346	57989	Cluster-38817.4,Cluster-50300.3,Cluster-50300.4,Cluster-57045.5,Cluster-28768.0,Cluster-49134.2,Cluster-49134.5,Cluster-46114.1,Cluster-56391.12,Cluster-52419.0,Cluster-46958.2,Cluster-23630.5,	0.00505771
Biological process	response to wounding	GO:0009611	4	7.03573e-05	2.06893	34	708	1346	57989	Cluster-42422.0,Cluster-57762.0,Cluster-58431.1,Cluster-58431.2,Cluster-58431.5,Cluster-44815.0,Cluster-50005.4,Cluster-48660.15,Cluster-57374.5,Cluster-57374.3,Cluster-5313.18,Cluster-53757.0,Cluster-31002.1,Cluster-48956.0,Cluster-42612.1,Cluster-14299.0,Cluster-5130.2,Cluster-5130.7,Cluster-55933.0,Cluster-32920.0,Cluster-53937.1,Cluster-41332.3,Cluster-47904.0,Cluster-36521.23,Cluster-43537.0…	0.00511645
Biological process	endoplasmic reticulum unfolded protein response	GO:0030968	6	7.44264e-05	4.535	10	95	1346	57989	Cluster-3977.2,Cluster-3977.5,Cluster-56022.3,Cluster-54882.8,Cluster-54882.7,Cluster-54882.1,Cluster-54882.5,Cluster-3977.17,Cluster-3977.12,Cluster-27939.0,	0.00528935
Biological process	defense response to bacterium	GO:0042742	7	7.86206e-05	1.70101	58	1469	1346	57989	Cluster-58942.16,Cluster-45366.0,Cluster-35075.0,Cluster-53096.9,Cluster-49582.1,Cluster-49582.4,Cluster-33426.0,Cluster-3977.2,Cluster-3977.5,Cluster-53757.0,Cluster-44988.2,Cluster-44988.6,Cluster-25412.0,Cluster-40845.2,Cluster-36731.3,Cluster-41954.0,Cluster-39177.4,Cluster-42985.6,Cluster-59615.6,Cluster-29174.0,Cluster-52875.0,Cluster-52875.4,Cluster-52875.6,Cluster-39316.0,Cluster-14299.0,…	0.00546326
Biological process	cellular response to lipid	GO:0071396	6	8.11356e-05	1.55981	79	2182	1346	57989	Cluster-58096.4,Cluster-57067.0,Cluster-41750.20,Cluster-48824.0,Cluster-47180.0,Cluster-14997.0,Cluster-44262.0,Cluster-51231.1,Cluster-50183.2,Cluster-12814.0,Cluster-35436.0,Cluster-48454.0,Cluster-50005.4,Cluster-53096.9,Cluster-54563.0,Cluster-54719.6,Cluster-53757.0,Cluster-44988.2,Cluster-44988.6,Cluster-30096.0,Cluster-36731.3,Cluster-59517.5,Cluster-52875.0,Cluster-52875.4,Cluster-52875.…	0.00551546
Biological process	diterpenoid metabolic process	GO:0016101	8	8.43084e-05	3.80139	12	136	1346	57989	Cluster-38817.4,Cluster-50300.3,Cluster-50300.4,Cluster-57045.5,Cluster-28768.0,Cluster-49134.2,Cluster-49134.5,Cluster-46114.1,Cluster-56391.12,Cluster-52419.0,Cluster-46958.2,Cluster-23630.5,	0.00549234
Biological process	response to bacterium	GO:0009617	6	8.49167e-05	1.61384	69	1842	1346	57989	Cluster-48824.0,Cluster-58942.16,Cluster-45366.0,Cluster-35075.0,Cluster-53096.9,Cluster-48660.15,Cluster-49582.1,Cluster-49582.4,Cluster-33426.0,Cluster-3977.2,Cluster-3977.5,Cluster-53757.0,Cluster-44988.2,Cluster-44988.6,Cluster-25412.0,Cluster-40845.2,Cluster-36731.3,Cluster-41954.0,Cluster-39177.4,Cluster-42985.6,Cluster-59615.6,Cluster-29174.0,Cluster-52875.0,Cluster-52875.4,Cluster-52875.6…	0.00541907
Biological process	positive regulation of multicellular organismal process	GO:0051240	5	8.50812e-05	2.52078	22	376	1346	57989	Cluster-19610.0,Cluster-44262.0,Cluster-60274.0,Cluster-47425.5,Cluster-60044.12,Cluster-57268.9,Cluster-60044.5,Cluster-42313.2,Cluster-14604.0,Cluster-40641.5,Cluster-37613.0,Cluster-43537.0,Cluster-35846.0,Cluster-59911.7,Cluster-59911.4,Cluster-59911.0,Cluster-59911.1,Cluster-60434.8,Cluster-59911.10,Cluster-59911.14,Cluster-59911.13,Cluster-59911.12,	0.00532098
Biological process	response to biotic stimulus	GO:0009607	3	0.000100801	1.34715	154	4925	1346	57989	Cluster-36647.9,Cluster-46116.1,Cluster-3243.20,Cluster-49448.4,Cluster-49239.0,Cluster-45669.2,Cluster-45669.1,Cluster-57895.0,Cluster-49435.0,Cluster-32833.0,Cluster-48824.0,Cluster-55227.3,Cluster-55227.1,Cluster-58942.16,Cluster-44262.0,Cluster-55689.1,Cluster-57655.7,Cluster-56814.10,Cluster-45366.0,Cluster-35075.0,Cluster-51810.0,Cluster-37147.0,Cluster-56087.5,Cluster-32322.1,Cluster-53096…	0.00618051
Biological process	cellular response to unfolded protein	GO:0034620	7	0.000106064	3.29593	14	183	1346	57989	Cluster-56732.12,Cluster-3977.2,Cluster-3977.5,Cluster-56022.3,Cluster-54882.8,Cluster-54882.7,Cluster-54882.1,Cluster-54882.5,Cluster-3977.17,Cluster-15276.0,Cluster-3977.12,Cluster-13650.3,Cluster-27939.0,Cluster-41507.2,	0.00637813
Biological process	glucose homeostasis	GO:0042593	7	0.000111088	4.78694	9	81	1346	57989	Cluster-55344.1,Cluster-59911.7,Cluster-59911.4,Cluster-59911.0,Cluster-59911.1,Cluster-59911.10,Cluster-59911.14,Cluster-59911.13,Cluster-59911.12,	0.00655421
Biological process	secondary metabolite biosynthetic process	GO:0044550	4	0.000114312	2.15784	29	579	1346	57989	Cluster-47261.0,Cluster-44815.0,Cluster-48863.5,Cluster-48863.4,Cluster-48863.2,Cluster-48863.0,Cluster-37544.2,Cluster-36731.3,Cluster-44899.2,Cluster-39316.0,Cluster-51975.1,Cluster-55590.5,Cluster-44366.0,Cluster-34725.2,Cluster-34725.0,Cluster-57101.3,Cluster-53937.1,Cluster-48696.5,Cluster-48696.4,Cluster-48696.0,Cluster-58177.15,Cluster-58177.11,Cluster-56548.0,Cluster-59479.6,Cluster-35846…	0.00661949
Biological process	response to unfolded protein	GO:0006986	6	0.000119022	3.26029	14	185	1346	57989	Cluster-56732.12,Cluster-3977.2,Cluster-3977.5,Cluster-56022.3,Cluster-54882.8,Cluster-54882.7,Cluster-54882.1,Cluster-54882.5,Cluster-3977.17,Cluster-15276.0,Cluster-3977.12,Cluster-13650.3,Cluster-27939.0,Cluster-41507.2,	0.00676695
Biological process	gibberellin biosynthetic process	GO:0009686	10	0.000122236	4.72856	9	82	1346	57989	Cluster-50300.3,Cluster-50300.4,Cluster-28768.0,Cluster-49134.2,Cluster-49134.5,Cluster-56391.12,Cluster-52419.0,Cluster-46958.2,Cluster-23630.5,	0.0068256
Biological process	response to water deprivation	GO:0009414	6	0.000123272	1.68951	56	1428	1346	57989	Cluster-58096.4,Cluster-25918.0,Cluster-42422.0,Cluster-53806.3,Cluster-51288.3,Cluster-53368.9,Cluster-27937.0,Cluster-22099.3,Cluster-54563.0,Cluster-36677.0,Cluster-25625.0,Cluster-31002.1,Cluster-40845.2,Cluster-20888.0,Cluster-48956.0,Cluster-42985.6,Cluster-52875.0,Cluster-52875.4,Cluster-52875.6,Cluster-24122.55,Cluster-51288.12,Cluster-39316.0,Cluster-26361.6,Cluster-43735.11,Cluster-4373…	0.00676264
Biological process	cellular response to acid chemical	GO:0071229	5	0.000132177	1.53114	80	2251	1346	57989	Cluster-58096.4,Cluster-57067.0,Cluster-41750.20,Cluster-47180.0,Cluster-44262.0,Cluster-51231.1,Cluster-12814.0,Cluster-35436.0,Cluster-48454.0,Cluster-50005.4,Cluster-53096.9,Cluster-54563.0,Cluster-55858.7,Cluster-53757.0,Cluster-44988.2,Cluster-44988.6,Cluster-30096.0,Cluster-36731.3,Cluster-59517.5,Cluster-52875.0,Cluster-52875.4,Cluster-52875.6,Cluster-13048.0,Cluster-31242.4,Cluster-26361.…	0.00712617
Biological process	gibberellin metabolic process	GO:0009685	9	0.000147351	4.61598	9	84	1346	57989	Cluster-50300.3,Cluster-50300.4,Cluster-28768.0,Cluster-49134.2,Cluster-49134.5,Cluster-56391.12,Cluster-52419.0,Cluster-46958.2,Cluster-23630.5,	0.00780963
Biological process	response to water	GO:0009415	5	0.000154988	1.67427	56	1441	1346	57989	Cluster-58096.4,Cluster-25918.0,Cluster-42422.0,Cluster-53806.3,Cluster-51288.3,Cluster-53368.9,Cluster-27937.0,Cluster-22099.3,Cluster-54563.0,Cluster-36677.0,Cluster-25625.0,Cluster-31002.1,Cluster-40845.2,Cluster-20888.0,Cluster-48956.0,Cluster-42985.6,Cluster-52875.0,Cluster-52875.4,Cluster-52875.6,Cluster-24122.55,Cluster-51288.12,Cluster-39316.0,Cluster-26361.6,Cluster-43735.11,Cluster-4373…	0.00807747
Biological process	response to organonitrogen compound	GO:0010243	5	0.000160169	2.08464	30	620	1346	57989	Cluster-38225.0,Cluster-43709.6,Cluster-43709.2,Cluster-14997.0,Cluster-59108.9,Cluster-59108.6,Cluster-53096.9,Cluster-49582.1,Cluster-49582.4,Cluster-26893.0,Cluster-53757.0,Cluster-5130.2,Cluster-5130.7,Cluster-49761.1,Cluster-54882.8,Cluster-54882.7,Cluster-54882.1,Cluster-54882.5,Cluster-40560.3,Cluster-24424.3,Cluster-53937.1,Cluster-58177.15,Cluster-58177.11,Cluster-36521.23,Cluster-52681.…	0.00821061
Biological process	seedling development	GO:0090351	4	0.000162875	2.00242	33	710	1346	57989	Cluster-32833.0,Cluster-47180.0,Cluster-19610.0,Cluster-5186.10,Cluster-51525.2,Cluster-50005.4,Cluster-54563.0,Cluster-59517.5,Cluster-52875.0,Cluster-52875.4,Cluster-52875.6,Cluster-60044.12,Cluster-60044.5,Cluster-58539.13,Cluster-58539.12,Cluster-5130.2,Cluster-5130.7,Cluster-13650.3,Cluster-51525.14,Cluster-39960.0,Cluster-39960.3,Cluster-55157.9,Cluster-55157.3,Cluster-59911.7,Cluster-59911…	0.00821467
Biological process	response to extracellular stimulus	GO:0009991	4	0.000176632	1.80913	43	1024	1346	57989	Cluster-46116.1,Cluster-38817.4,Cluster-43709.2,Cluster-57762.0,Cluster-16383.0,Cluster-9785.24,Cluster-53757.0,Cluster-58785.1,Cluster-37544.2,Cluster-58785.4,Cluster-42985.6,Cluster-52875.0,Cluster-52875.4,Cluster-52875.6,Cluster-30121.64,Cluster-26361.6,Cluster-47425.5,Cluster-49134.2,Cluster-49134.5,Cluster-26361.12,Cluster-26361.10,Cluster-58420.0,Cluster-35357.3,Cluster-40611.1,Cluster-3744…	0.0087671
Biological process	response to inorganic substance	GO:0010035	4	0.000188628	1.47001	91	2667	1346	57989	Cluster-58096.4,Cluster-25918.0,Cluster-42422.0,Cluster-53806.3,Cluster-51288.3,Cluster-53368.9,Cluster-40861.0,Cluster-27937.0,Cluster-22099.3,Cluster-48660.15,Cluster-33800.7,Cluster-6673.0,Cluster-54563.0,Cluster-36677.0,Cluster-32727.2,Cluster-32727.3,Cluster-25625.0,Cluster-53757.0,Cluster-31002.1,Cluster-40845.2,Cluster-50658.1,Cluster-50658.0,Cluster-20888.0,Cluster-48956.0,Cluster-42985.6…	0.00921626
Biological process	regulation of root development	GO:2000280	6	0.000204751	2.36954	22	400	1346	57989	Cluster-50300.3,Cluster-50300.4,Cluster-48454.0,Cluster-45575.0,Cluster-20363.9,Cluster-42985.6,Cluster-59615.6,Cluster-28737.0,Cluster-50084.4,Cluster-27420.0,Cluster-32034.0,Cluster-40332.22,Cluster-19816.2,Cluster-38970.0,Cluster-21478.0,Cluster-43394.0,Cluster-35846.0,Cluster-60550.5,Cluster-20504.0,Cluster-52419.0,Cluster-26273.0,Cluster-45125.0,	0.00985008
Biological process	response to external biotic stimulus	GO:0043207	4	0.000210004	1.33319	149	4815	1346	57989	Cluster-36647.9,Cluster-46116.1,Cluster-3243.20,Cluster-49448.4,Cluster-49239.0,Cluster-45669.2,Cluster-45669.1,Cluster-57895.0,Cluster-49435.0,Cluster-32833.0,Cluster-48824.0,Cluster-55227.3,Cluster-55227.1,Cluster-58942.16,Cluster-44262.0,Cluster-55689.1,Cluster-57655.7,Cluster-56814.10,Cluster-45366.0,Cluster-35075.0,Cluster-51810.0,Cluster-37147.0,Cluster-56087.5,Cluster-32322.1,Cluster-53096…	0.00994973
Biological process	response to other organism	GO:0051707	5	0.000210004	1.33319	149	4815	1346	57989	Cluster-36647.9,Cluster-46116.1,Cluster-3243.20,Cluster-49448.4,Cluster-49239.0,Cluster-45669.2,Cluster-45669.1,Cluster-57895.0,Cluster-49435.0,Cluster-32833.0,Cluster-48824.0,Cluster-55227.3,Cluster-55227.1,Cluster-58942.16,Cluster-44262.0,Cluster-55689.1,Cluster-57655.7,Cluster-56814.10,Cluster-45366.0,Cluster-35075.0,Cluster-51810.0,Cluster-37147.0,Cluster-56087.5,Cluster-32322.1,Cluster-53096…	0.00994973
Biological process	cellular response to abscisic acid stimulus	GO:0071215	7	0.000277723	1.69971	49	1242	1346	57989	Cluster-58096.4,Cluster-47180.0,Cluster-51231.1,Cluster-12814.0,Cluster-35436.0,Cluster-50005.4,Cluster-53096.9,Cluster-54563.0,Cluster-44988.2,Cluster-44988.6,Cluster-30096.0,Cluster-59517.5,Cluster-52875.0,Cluster-52875.4,Cluster-52875.6,Cluster-13048.0,Cluster-31242.4,Cluster-43735.11,Cluster-43735.10,Cluster-8922.10,Cluster-36138.0,Cluster-27420.0,Cluster-52687.0,Cluster-53836.0,Cluster-58539…	0.0127712
Biological process	cellular response to alcohol	GO:0097306	6	0.000277723	1.69971	49	1242	1346	57989	Cluster-58096.4,Cluster-47180.0,Cluster-51231.1,Cluster-12814.0,Cluster-35436.0,Cluster-50005.4,Cluster-53096.9,Cluster-54563.0,Cluster-44988.2,Cluster-44988.6,Cluster-30096.0,Cluster-59517.5,Cluster-52875.0,Cluster-52875.4,Cluster-52875.6,Cluster-13048.0,Cluster-31242.4,Cluster-43735.11,Cluster-43735.10,Cluster-8922.10,Cluster-36138.0,Cluster-27420.0,Cluster-52687.0,Cluster-53836.0,Cluster-58539…	0.0127712
Biological process	IRE1-mediated unfolded protein response	GO:0036498	7	0.00029306	8.28509	5	26	1346	57989	Cluster-3977.2,Cluster-3977.5,Cluster-3977.17,Cluster-3977.12,Cluster-27939.0,	0.0130914
Biological process	response to nutrient levels	GO:0031667	5	0.000297284	1.83948	38	890	1346	57989	Cluster-46116.1,Cluster-38817.4,Cluster-43709.2,Cluster-57762.0,Cluster-16383.0,Cluster-9785.24,Cluster-53757.0,Cluster-58785.1,Cluster-37544.2,Cluster-58785.4,Cluster-42985.6,Cluster-52875.0,Cluster-52875.4,Cluster-52875.6,Cluster-30121.64,Cluster-47425.5,Cluster-49134.2,Cluster-49134.5,Cluster-58420.0,Cluster-35357.3,Cluster-40611.1,Cluster-37447.0,Cluster-53937.1,Cluster-36521.23,Cluster-40932…	0.0130931
Biological process	positive regulation of developmental process	GO:0051094	5	0.000339667	2.28389	22	415	1346	57989	Cluster-19610.0,Cluster-44262.0,Cluster-60274.0,Cluster-47425.5,Cluster-60044.12,Cluster-57268.9,Cluster-60044.5,Cluster-42313.2,Cluster-14604.0,Cluster-40641.5,Cluster-37613.0,Cluster-43537.0,Cluster-35846.0,Cluster-59911.7,Cluster-59911.4,Cluster-59911.0,Cluster-59911.1,Cluster-60434.8,Cluster-59911.10,Cluster-59911.14,Cluster-59911.13,Cluster-59911.12,	0.0147519
Biological process	phenylpropanoid biosynthetic process	GO:0009699	6	0.000399363	2.30799	21	392	1346	57989	Cluster-47261.0,Cluster-44815.0,Cluster-48863.5,Cluster-48863.4,Cluster-48863.2,Cluster-48863.0,Cluster-44899.2,Cluster-44366.0,Cluster-34725.2,Cluster-34725.0,Cluster-48696.5,Cluster-48696.4,Cluster-48696.0,Cluster-58177.15,Cluster-58177.11,Cluster-56548.0,Cluster-59479.6,Cluster-35846.0,Cluster-58365.1,Cluster-52098.0,Cluster-17636.0,	0.017107
Biological process	regulation of cofactor metabolic process	GO:0051193	6	0.00046149	2.73829	15	236	1346	57989	Cluster-19610.0,Cluster-42985.6,Cluster-52875.0,Cluster-52875.4,Cluster-52875.6,Cluster-24859.13,Cluster-24859.12,Cluster-24859.11,Cluster-58177.15,Cluster-58177.11,Cluster-24859.5,Cluster-17704.97,Cluster-53180.5,Cluster-16946.0,Cluster-38313.0,	0.0189879
Biological process	defense response to other organism	GO:0098542	6	0.000544843	1.35494	118	3752	1346	57989	Cluster-3243.20,Cluster-49448.4,Cluster-49239.0,Cluster-57895.0,Cluster-32833.0,Cluster-58942.16,Cluster-44262.0,Cluster-55689.1,Cluster-57655.7,Cluster-45366.0,Cluster-35075.0,Cluster-37147.0,Cluster-32322.1,Cluster-53096.9,Cluster-49582.1,Cluster-49582.4,Cluster-42661.134,Cluster-33426.0,Cluster-55858.7,Cluster-3977.2,Cluster-3977.5,Cluster-53757.0,Cluster-44988.2,Cluster-44988.6,Cluster-25412.…	0.0212966
Biological process	phosphorelay signal transduction system	GO:0000160	7	0.000623118	1.8971	31	704	1346	57989	Cluster-41750.20,Cluster-50300.3,Cluster-50300.4,Cluster-27545.0,Cluster-25335.0,Cluster-20363.9,Cluster-31211.0,Cluster-31211.1,Cluster-53241.4,Cluster-48956.0,Cluster-60436.5,Cluster-8922.10,Cluster-22964.0,Cluster-51592.0,Cluster-29467.0,Cluster-47245.0,Cluster-21549.0,Cluster-35357.3,Cluster-40611.1,Cluster-57986.6,Cluster-57986.9,Cluster-60436.10,Cluster-12997.0,Cluster-21773.0,Cluster-52419…	0.0240554
Biological process	carbohydrate homeostasis	GO:0033500	6	0.000633134	3.80139	9	102	1346	57989	Cluster-55344.1,Cluster-59911.7,Cluster-59911.4,Cluster-59911.0,Cluster-59911.1,Cluster-59911.10,Cluster-59911.14,Cluster-59911.13,Cluster-59911.12,	0.024144
Biological process	interspecies interaction between organisms	GO:0044419	3	0.00066364	1.29513	151	5023	1346	57989	Cluster-36647.9,Cluster-46116.1,Cluster-3243.20,Cluster-49448.4,Cluster-49239.0,Cluster-45669.2,Cluster-45669.1,Cluster-57895.0,Cluster-49435.0,Cluster-32833.0,Cluster-48824.0,Cluster-55227.3,Cluster-55227.1,Cluster-58942.16,Cluster-44262.0,Cluster-55689.1,Cluster-57655.7,Cluster-49328.0,Cluster-56814.10,Cluster-45366.0,Cluster-35075.0,Cluster-51810.0,Cluster-37147.0,Cluster-56087.5,Cluster-32322…	0.0250024
Biological process	regulation of developmental growth	GO:0048638	5	0.00066907	2.21748	21	408	1346	57989	Cluster-45575.0,Cluster-20363.9,Cluster-36797.2,Cluster-42985.6,Cluster-14613.11,Cluster-47425.5,Cluster-27420.0,Cluster-32519.7,Cluster-14613.7,Cluster-11791.7,Cluster-43394.0,Cluster-40932.3,Cluster-35846.0,Cluster-60550.5,Cluster-16946.0,Cluster-54244.3,Cluster-54244.2,Cluster-54244.4,Cluster-54244.1,Cluster-59532.5,Cluster-51951.4,	0.0249069
Biological process	phloem or xylem histogenesis	GO:0010087	5	0.00069643	2.31889	19	353	1346	57989	Cluster-57067.0,Cluster-15408.5,Cluster-41750.20,Cluster-52927.1,Cluster-31211.1,Cluster-42852.0,Cluster-52875.0,Cluster-52875.4,Cluster-52875.6,Cluster-34584.1,Cluster-54793.8,Cluster-49108.2,Cluster-43039.1,Cluster-57986.6,Cluster-57986.9,Cluster-49914.0,Cluster-18539.0,Cluster-19524.0,Cluster-28984.0,	0.0256204
Biological process	ribonucleoside triphosphate biosynthetic process	GO:0009201	10	0.000793221	2.70473	14	223	1346	57989	Cluster-42302.0,Cluster-42302.5,Cluster-42302.6,Cluster-26279.2,Cluster-26279.3,Cluster-53752.2,Cluster-34060.1,Cluster-51063.4,Cluster-60181.10,Cluster-13370.1,Cluster-58694.6,Cluster-58694.8,Cluster-3751.0,Cluster-43580.3,	0.0288419
Biological process	abscisic acid-activated signaling pathway	GO:0009738	7	0.000801163	1.66869	44	1136	1346	57989	Cluster-58096.4,Cluster-47180.0,Cluster-51231.1,Cluster-12814.0,Cluster-35436.0,Cluster-50005.4,Cluster-53096.9,Cluster-54563.0,Cluster-44988.2,Cluster-44988.6,Cluster-13048.0,Cluster-31242.4,Cluster-43735.11,Cluster-43735.10,Cluster-8922.10,Cluster-36138.0,Cluster-27420.0,Cluster-52687.0,Cluster-53836.0,Cluster-58539.10,Cluster-58539.13,Cluster-58539.12,Cluster-24851.0,Cluster-56900.3,Cluster-56…	0.0287958
Biological process	ethylene-activated signaling pathway	GO:0009873	8	0.00080401	1.91331	29	653	1346	57989	Cluster-41750.20,Cluster-50300.3,Cluster-50300.4,Cluster-27545.0,Cluster-25335.0,Cluster-20363.9,Cluster-31211.0,Cluster-31211.1,Cluster-53241.4,Cluster-48956.0,Cluster-60436.5,Cluster-8922.10,Cluster-22964.0,Cluster-51592.0,Cluster-29467.0,Cluster-47245.0,Cluster-21549.0,Cluster-35357.3,Cluster-40611.1,Cluster-57986.6,Cluster-57986.9,Cluster-60436.10,Cluster-12997.0,Cluster-21773.0,Cluster-52419…	0.0285698
Biological process	regulation of biological process	GO:0050789	3	0.000889801	1.13388	445	16908	1346	57989	Cluster-16196.0,Cluster-54545.0,Cluster-58096.4,Cluster-56581.4,Cluster-56581.8,Cluster-49448.4,Cluster-38817.4,Cluster-57067.0,Cluster-44213.17,Cluster-54678.0,Cluster-49239.0,Cluster-36282.6,Cluster-42422.0,Cluster-42751.3,Cluster-39067.0,Cluster-47977.2,Cluster-41750.20,Cluster-43313.0,Cluster-50300.3,Cluster-50300.4,Cluster-43709.6,Cluster-43709.2,Cluster-60061.0,Cluster-48824.0,Cluster-47180…	0.031263
Biological process	nucleoside triphosphate biosynthetic process	GO:0009142	9	0.000904807	2.56443	15	252	1346	57989	Cluster-42302.0,Cluster-42302.5,Cluster-42302.6,Cluster-26279.2,Cluster-26279.3,Cluster-53752.2,Cluster-34060.1,Cluster-51063.4,Cluster-60181.10,Cluster-13370.1,Cluster-58694.6,Cluster-58694.8,Cluster-3751.0,Cluster-49069.0,Cluster-43580.3,	0.031437
Biological process	phosphorylation	GO:0016310	6	0.000965642	1.25699	175	5998	1346	57989	Cluster-42302.0,Cluster-42302.5,Cluster-42302.6,Cluster-28503.0,Cluster-57895.0,Cluster-32833.0,Cluster-42751.3,Cluster-26279.2,Cluster-26279.3,Cluster-50300.3,Cluster-50300.4,Cluster-43709.6,Cluster-43709.2,Cluster-48824.0,Cluster-40114.1,Cluster-40114.0,Cluster-58942.16,Cluster-55689.1,Cluster-30872.1,Cluster-50183.2,Cluster-24613.2,Cluster-49600.2,Cluster-49126.38,Cluster-58057.0,Cluster-49126…	0.033182
Biological process	cellular response to topologically incorrect protein	GO:0035967	6	0.00106991	2.43576	16	283	1346	57989	Cluster-56732.12,Cluster-3977.2,Cluster-3977.5,Cluster-56022.3,Cluster-54882.8,Cluster-54882.7,Cluster-54882.1,Cluster-54882.5,Cluster-40560.3,Cluster-3977.17,Cluster-15276.0,Cluster-3977.12,Cluster-24424.3,Cluster-13650.3,Cluster-27939.0,Cluster-41507.2,	0.0359742
Biological process	regulation of hydrogen peroxide metabolic process	GO:0010310	7	0.00114205	5.06853	6	51	1346	57989	Cluster-42985.6,Cluster-24859.13,Cluster-24859.12,Cluster-24859.11,Cluster-24859.5,Cluster-38313.0,	0.0379913
Biological process	cellular response to ethylene stimulus	GO:0071369	7	0.00121494	1.86198	29	671	1346	57989	Cluster-41750.20,Cluster-50300.3,Cluster-50300.4,Cluster-27545.0,Cluster-25335.0,Cluster-20363.9,Cluster-31211.0,Cluster-31211.1,Cluster-53241.4,Cluster-48956.0,Cluster-60436.5,Cluster-8922.10,Cluster-22964.0,Cluster-51592.0,Cluster-29467.0,Cluster-47245.0,Cluster-21549.0,Cluster-35357.3,Cluster-40611.1,Cluster-57986.6,Cluster-57986.9,Cluster-60436.10,Cluster-12997.0,Cluster-21773.0,Cluster-52419…	0.0399909
Biological process	protein autophosphorylation	GO:0046777	9	0.00151556	1.59565	46	1242	1346	57989	Cluster-57895.0,Cluster-50300.3,Cluster-50300.4,Cluster-43709.6,Cluster-43709.2,Cluster-50183.2,Cluster-40861.0,Cluster-6673.0,Cluster-32727.2,Cluster-32727.3,Cluster-5313.18,Cluster-3977.2,Cluster-42985.6,Cluster-8922.10,Cluster-27420.0,Cluster-50614.3,Cluster-27691.0,Cluster-6216.0,Cluster-3977.12,Cluster-37029.2,Cluster-48452.2,Cluster-21354.0,Cluster-57692.9,Cluster-57692.7,Cluster-36521.23,C…	0.0493661
Biological process	regulation of flower development	GO:0009909	7	0.00153953	1.93368	25	557	1346	57989	Cluster-44262.0,Cluster-60274.0,Cluster-45575.0,Cluster-40319.3,Cluster-41305.9,Cluster-36731.3,Cluster-52875.0,Cluster-52875.4,Cluster-52875.6,Cluster-54037.0,Cluster-54037.1,Cluster-57268.9,Cluster-60526.10,Cluster-60526.12,Cluster-60526.14,Cluster-5130.2,Cluster-5130.7,Cluster-42313.2,Cluster-47245.0,Cluster-32862.1,Cluster-11791.7,Cluster-40641.5,Cluster-43394.0,Cluster-5083.3,Cluster-46109.1,	0.0496301
Biological process	protein heterooligomerization	GO:0051291	8	0.00177689	5.66875	5	38	1346	57989	Cluster-46640.2,Cluster-46640.1,Cluster-46640.3,Cluster-58517.0,Cluster-58517.7,	0.0561246
Biological process	negative regulation of ion transport	GO:0043271	7	0.00177689	5.66875	5	38	1346	57989	Cluster-52875.0,Cluster-52875.4,Cluster-52875.6,Cluster-43735.11,Cluster-43735.10,	0.0561246
Biological process	regulation of cell wall organization or biogenesis	GO:1903338	5	0.00178132	3.28595	9	118	1346	57989	Cluster-52927.1,Cluster-42985.6,Cluster-42852.0,Cluster-56334.0,Cluster-5130.2,Cluster-5130.7,Cluster-49108.2,Cluster-37447.0,Cluster-35846.0,	0.0551503
Biological process	isoprenoid biosynthetic process	GO:0008299	7	0.00189116	1.68767	36	919	1346	57989	Cluster-52989.0,Cluster-38817.4,Cluster-43313.0,Cluster-50300.3,Cluster-50300.4,Cluster-57374.5,Cluster-57374.3,Cluster-57045.5,Cluster-20372.20,Cluster-54719.6,Cluster-28768.0,Cluster-56671.2,Cluster-49134.2,Cluster-49134.5,Cluster-44793.0,Cluster-43039.1,Cluster-46114.1,Cluster-58177.15,Cluster-58177.11,Cluster-17076.6,Cluster-17076.7,Cluster-17076.9,Cluster-54058.1,Cluster-37176.1,Cluster-5639…	0.0579771
Biological process	plant organ development	GO:0099402	4	0.00204376	1.31292	113	3708	1346	57989	Cluster-6010.1,Cluster-56581.4,Cluster-56581.8,Cluster-38817.4,Cluster-41750.20,Cluster-50300.3,Cluster-50300.4,Cluster-60061.0,Cluster-55227.3,Cluster-55227.1,Cluster-14997.0,Cluster-58431.1,Cluster-58431.2,Cluster-58431.5,Cluster-50183.2,Cluster-48454.0,Cluster-45575.0,Cluster-44815.0,Cluster-50005.4,Cluster-48660.15,Cluster-26893.0,Cluster-20363.9,Cluster-41305.9,Cluster-53809.1,Cluster-40026.…	0.062047
Biological process	response to abiotic stimulus	GO:0009628	3	0.00212393	1.22021	192	6779	1346	57989	Cluster-42359.0,Cluster-58096.4,Cluster-25918.0,Cluster-27429.0,Cluster-42809.0,Cluster-44213.17,Cluster-46321.0,Cluster-49239.0,Cluster-55650.1,Cluster-57895.0,Cluster-42422.0,Cluster-50300.3,Cluster-50300.4,Cluster-43709.6,Cluster-43709.2,Cluster-55641.0,Cluster-55641.7,Cluster-48091.12,Cluster-50348.5,Cluster-53806.3,Cluster-50766.2,Cluster-50766.1,Cluster-19610.0,Cluster-44262.0,Cluster-51288…	0.0638608
Biological process	response to starvation	GO:0042594	6	0.00213017	1.8607	26	602	1346	57989	Cluster-38817.4,Cluster-43709.2,Cluster-57762.0,Cluster-16383.0,Cluster-9785.24,Cluster-37544.2,Cluster-52875.0,Cluster-52875.4,Cluster-52875.6,Cluster-30121.64,Cluster-49134.2,Cluster-49134.5,Cluster-58420.0,Cluster-35357.3,Cluster-40611.1,Cluster-40932.3,Cluster-35846.0,Cluster-56220.2,Cluster-48299.3,Cluster-31364.2,Cluster-59866.4,Cluster-59866.2,Cluster-46527.3,Cluster-30963.0,Cluster-42165.…	0.0634385
Biological process	pyrimidine-containing compound biosynthetic process	GO:0072528	6	0.00232607	2.41262	14	250	1346	57989	Cluster-42302.0,Cluster-42302.5,Cluster-42302.6,Cluster-57356.3,Cluster-60067.12,Cluster-60067.8,Cluster-60181.10,Cluster-52681.5,Cluster-52681.0,Cluster-58694.6,Cluster-58694.8,Cluster-3751.0,Cluster-43580.3,Cluster-59180.4,	0.0686192
Biological process	auxin-activated signaling pathway	GO:0009734	7	0.0024862	1.70266	33	835	1346	57989	Cluster-56581.4,Cluster-56581.8,Cluster-41750.20,Cluster-60061.0,Cluster-58431.1,Cluster-58431.2,Cluster-18362.1,Cluster-58431.5,Cluster-53672.5,Cluster-56007.10,Cluster-53757.0,Cluster-33401.3,Cluster-40026.0,Cluster-15377.5,Cluster-27348.0,Cluster-56982.14,Cluster-56982.19,Cluster-52794.1,Cluster-41170.4,Cluster-16590.0,Cluster-57986.6,Cluster-57986.9,Cluster-53576.3,Cluster-41959.0,Cluster-349…	0.0726575
Biological process	regulation of shoot system development	GO:0048831	6	0.00259733	1.65525	36	937	1346	57989	Cluster-14997.0,Cluster-44262.0,Cluster-60274.0,Cluster-45575.0,Cluster-40319.3,Cluster-41305.9,Cluster-36731.3,Cluster-42985.6,Cluster-52875.0,Cluster-52875.4,Cluster-52875.6,Cluster-54037.0,Cluster-54037.1,Cluster-57268.9,Cluster-60526.10,Cluster-60526.12,Cluster-60526.14,Cluster-51592.0,Cluster-5130.2,Cluster-5130.7,Cluster-42313.2,Cluster-47245.0,Cluster-37029.2,Cluster-32862.1,Cluster-11791.…	0.0752025
Biological process	starch biosynthetic process	GO:0019252	9	0.00260137	2.47819	13	226	1346	57989	Cluster-53561.17,Cluster-53561.8,Cluster-48214.4,Cluster-57232.7,Cluster-39116.1,Cluster-60526.10,Cluster-60526.12,Cluster-60526.14,Cluster-48973.6,Cluster-48973.3,Cluster-58374.7,Cluster-53180.5,Cluster-21355.0,	0.0746282
Biological process	response to topologically incorrect protein	GO:0035966	5	0.00260699	2.23081	16	309	1346	57989	Cluster-56732.12,Cluster-3977.2,Cluster-3977.5,Cluster-56022.3,Cluster-54882.8,Cluster-54882.7,Cluster-54882.1,Cluster-54882.5,Cluster-40560.3,Cluster-3977.17,Cluster-15276.0,Cluster-3977.12,Cluster-24424.3,Cluster-13650.3,Cluster-27939.0,Cluster-41507.2,	0.0741097
Biological process	lipid catabolic process	GO:0016042	5	0.00260923	1.73	31	772	1346	57989	Cluster-48334.1,Cluster-59415.0,Cluster-53890.0,Cluster-57374.5,Cluster-57374.3,Cluster-26893.0,Cluster-53381.1,Cluster-55142.1,Cluster-55795.3,Cluster-49086.14,Cluster-28768.0,Cluster-31424.174,Cluster-53103.4,Cluster-53103.9,Cluster-53160.0,Cluster-44597.0,Cluster-46325.2,Cluster-35724.1,Cluster-57159.20,Cluster-59283.1,Cluster-52083.0,Cluster-35188.7,Cluster-49259.2,Cluster-49259.0,Cluster-551…	0.0735052
Biological process	regulation of cellular process	GO:0050794	4	0.00262842	1.13152	388	14773	1346	57989	Cluster-54545.0,Cluster-58096.4,Cluster-56581.4,Cluster-56581.8,Cluster-49448.4,Cluster-38817.4,Cluster-57067.0,Cluster-54678.0,Cluster-49239.0,Cluster-42751.3,Cluster-39067.0,Cluster-47977.2,Cluster-41750.20,Cluster-43313.0,Cluster-50300.3,Cluster-50300.4,Cluster-43709.6,Cluster-43709.2,Cluster-60061.0,Cluster-48824.0,Cluster-47180.0,Cluster-55227.3,Cluster-59758.0,Cluster-55227.1,Cluster-48091.…	0.0733846
Biological process	callose localization	GO:0052545	5	0.00262973	2.7236	11	174	1346	57989	Cluster-40328.0,Cluster-53096.9,Cluster-6673.0,Cluster-32727.2,Cluster-32727.3,Cluster-59615.6,Cluster-50614.3,Cluster-6216.0,Cluster-21354.0,Cluster-55570.0,Cluster-55570.5,	0.0727715
Biological process	cellular response to external stimulus	GO:0071496	4	0.0027426	1.74188	30	742	1346	57989	Cluster-38817.4,Cluster-43709.2,Cluster-57762.0,Cluster-9785.24,Cluster-58785.1,Cluster-37544.2,Cluster-58785.4,Cluster-42985.6,Cluster-52875.0,Cluster-52875.4,Cluster-52875.6,Cluster-26361.6,Cluster-49134.2,Cluster-49134.5,Cluster-26361.12,Cluster-26361.10,Cluster-5130.2,Cluster-5130.7,Cluster-58420.0,Cluster-35357.3,Cluster-40611.1,Cluster-37447.0,Cluster-40932.3,Cluster-48299.3,Cluster-30196.1…	0.075229
Biological process	reactive oxygen species metabolic process	GO:0072593	4	0.00278291	1.80066	27	646	1346	57989	Cluster-52491.1,Cluster-6673.0,Cluster-32727.2,Cluster-32727.3,Cluster-42985.6,Cluster-49516.1,Cluster-60044.12,Cluster-60044.5,Cluster-50614.3,Cluster-6216.0,Cluster-24859.13,Cluster-24859.12,Cluster-24859.11,Cluster-13570.0,Cluster-21354.0,Cluster-24859.5,Cluster-11401.25,Cluster-58334.3,Cluster-57334.11,Cluster-53180.5,Cluster-12498.0,Cluster-38313.0,Cluster-52223.5,Cluster-52223.7,Cluster-522…	0.0756709
Biological process	isoprenoid metabolic process	GO:0006720	6	0.00289698	1.63158	37	977	1346	57989	Cluster-52989.0,Cluster-38817.4,Cluster-43313.0,Cluster-50300.3,Cluster-50300.4,Cluster-53890.0,Cluster-57374.5,Cluster-57374.3,Cluster-57045.5,Cluster-20372.20,Cluster-54719.6,Cluster-28768.0,Cluster-56671.2,Cluster-49134.2,Cluster-49134.5,Cluster-44793.0,Cluster-43039.1,Cluster-46114.1,Cluster-58177.15,Cluster-58177.11,Cluster-17076.6,Cluster-17076.7,Cluster-17076.9,Cluster-54058.1,Cluster-3717…	0.0774262
Biological process	immune system process	GO:0002376	2	0.00340315	1.46811	55	1614	1346	57989	Cluster-49448.4,Cluster-57895.0,Cluster-48824.0,Cluster-55689.1,Cluster-32322.1,Cluster-49582.1,Cluster-49582.4,Cluster-42661.134,Cluster-55858.7,Cluster-3977.2,Cluster-3977.5,Cluster-53757.0,Cluster-41305.9,Cluster-59485.4,Cluster-36731.3,Cluster-39177.4,Cluster-42985.6,Cluster-56342.9,Cluster-39316.0,Cluster-17179.17,Cluster-17179.12,Cluster-43735.11,Cluster-43735.10,Cluster-45070.2,Cluster-515…	0.0872267
Biological process	polysaccharide localization	GO:0033037	4	0.0034096	2.63282	11	180	1346	57989	Cluster-40328.0,Cluster-53096.9,Cluster-6673.0,Cluster-32727.2,Cluster-32727.3,Cluster-59615.6,Cluster-50614.3,Cluster-6216.0,Cluster-21354.0,Cluster-55570.0,Cluster-55570.5,	0.0866813
Biological process	response to sucrose	GO:0009744	7	0.0034096	2.63282	11	180	1346	57989	Cluster-50300.3,Cluster-50300.4,Cluster-16383.0,Cluster-52875.0,Cluster-52875.4,Cluster-52875.6,Cluster-52419.0,Cluster-31364.2,Cluster-30963.0,Cluster-58067.0,Cluster-42165.0,	0.0866813
Biological process	intracellular signal transduction	GO:0035556	6	0.0035339	1.42055	64	1941	1346	57989	Cluster-49448.4,Cluster-41750.20,Cluster-50300.3,Cluster-50300.4,Cluster-43709.6,Cluster-43709.2,Cluster-27545.0,Cluster-25335.0,Cluster-49600.2,Cluster-29429.0,Cluster-33800.7,Cluster-49582.1,Cluster-49582.4,Cluster-20363.9,Cluster-31211.0,Cluster-31211.1,Cluster-53241.4,Cluster-48956.0,Cluster-26361.8,Cluster-31242.4,Cluster-26361.6,Cluster-60436.5,Cluster-8922.10,Cluster-60044.12,Cluster-22964…	0.088404
Biological process	hydrogen peroxide metabolic process	GO:0042743	5	0.00354423	2.30212	14	262	1346	57989	Cluster-52491.1,Cluster-42985.6,Cluster-24859.13,Cluster-24859.12,Cluster-24859.11,Cluster-13570.0,Cluster-24859.5,Cluster-53180.5,Cluster-38313.0,Cluster-52223.5,Cluster-52223.7,Cluster-52223.1,Cluster-52223.2,Cluster-52223.0,	0.0879587
Biological process	cellular response to extracellular stimulus	GO:0031668	5	0.00360599	1.74574	28	691	1346	57989	Cluster-38817.4,Cluster-43709.2,Cluster-57762.0,Cluster-9785.24,Cluster-58785.1,Cluster-37544.2,Cluster-58785.4,Cluster-42985.6,Cluster-52875.0,Cluster-52875.4,Cluster-52875.6,Cluster-26361.6,Cluster-49134.2,Cluster-49134.5,Cluster-26361.12,Cluster-26361.10,Cluster-58420.0,Cluster-35357.3,Cluster-40611.1,Cluster-37447.0,Cluster-40932.3,Cluster-48299.3,Cluster-30196.1,Cluster-30196.0,Cluster-59866…	0.0887868
Biological process	multi-organism process	GO:0051704	2	0.00384824	1.21292	179	6358	1346	57989	Cluster-36647.9,Cluster-46116.1,Cluster-3243.20,Cluster-49448.4,Cluster-20295.0,Cluster-49239.0,Cluster-45669.2,Cluster-45669.1,Cluster-57895.0,Cluster-49435.0,Cluster-32833.0,Cluster-48824.0,Cluster-55227.3,Cluster-55227.1,Cluster-58942.16,Cluster-44262.0,Cluster-55689.1,Cluster-57655.7,Cluster-49328.0,Cluster-50183.2,Cluster-56814.10,Cluster-45366.0,Cluster-49126.10,Cluster-35075.0,Cluster-5181…	0.0932824
Biological process	pyrimidine ribonucleoside triphosphate metabolic process	GO:0009208	10	0.00420901	3.13327	8	110	1346	57989	Cluster-42302.0,Cluster-42302.5,Cluster-42302.6,Cluster-60181.10,Cluster-58694.6,Cluster-58694.8,Cluster-3751.0,Cluster-43580.3,	0.101243
Biological process	pyrimidine ribonucleoside triphosphate biosynthetic process	GO:0009209	11	0.00420901	3.13327	8	110	1346	57989	Cluster-42302.0,Cluster-42302.5,Cluster-42302.6,Cluster-60181.10,Cluster-58694.6,Cluster-58694.8,Cluster-3751.0,Cluster-43580.3,	0.101243
Biological process	CTP metabolic process	GO:0046036	11	0.00420901	3.13327	8	110	1346	57989	Cluster-42302.0,Cluster-42302.5,Cluster-42302.6,Cluster-60181.10,Cluster-58694.6,Cluster-58694.8,Cluster-3751.0,Cluster-43580.3,	0.101243
Biological process	CTP biosynthetic process	GO:0006241	12	0.00420901	3.13327	8	110	1346	57989	Cluster-42302.0,Cluster-42302.5,Cluster-42302.6,Cluster-60181.10,Cluster-58694.6,Cluster-58694.8,Cluster-3751.0,Cluster-43580.3,	0.101243
Biological process	response to salt stress	GO:0009651	5	0.00425714	1.44641	56	1668	1346	57989	Cluster-42809.0,Cluster-55641.0,Cluster-55641.7,Cluster-51288.3,Cluster-53222.6,Cluster-53368.9,Cluster-44815.0,Cluster-22099.3,Cluster-54563.0,Cluster-36677.0,Cluster-25625.0,Cluster-53757.0,Cluster-44988.2,Cluster-44988.6,Cluster-48956.0,Cluster-32523.2,Cluster-52875.0,Cluster-52875.4,Cluster-52875.6,Cluster-24122.55,Cluster-51288.12,Cluster-39316.0,Cluster-56009.0,Cluster-56009.4,Cluster-22590…	0.0993439
Biological process	purine nucleoside triphosphate biosynthetic process	GO:0009145	10	0.0046221	2.85105	9	136	1346	57989	Cluster-42302.0,Cluster-42302.5,Cluster-42302.6,Cluster-26279.2,Cluster-26279.3,Cluster-53752.2,Cluster-34060.1,Cluster-51063.4,Cluster-13370.1,	0.107061
Biological process	purine ribonucleoside triphosphate biosynthetic process	GO:0009206	11	0.0046221	2.85105	9	136	1346	57989	Cluster-42302.0,Cluster-42302.5,Cluster-42302.6,Cluster-26279.2,Cluster-26279.3,Cluster-53752.2,Cluster-34060.1,Cluster-51063.4,Cluster-13370.1,	0.107061
Biological process	response to chitin	GO:0010200	6	0.00463006	3.85813	6	67	1346	57989	Cluster-14997.0,Cluster-53096.9,Cluster-49582.1,Cluster-49582.4,Cluster-53937.1,Cluster-26273.0,	0.10568
Biological process	response to disaccharide	GO:0034285	6	0.00472638	2.52078	11	188	1346	57989	Cluster-50300.3,Cluster-50300.4,Cluster-16383.0,Cluster-52875.0,Cluster-52875.4,Cluster-52875.6,Cluster-52419.0,Cluster-31364.2,Cluster-30963.0,Cluster-58067.0,Cluster-42165.0,	0.107097
Biological process	response to oxidative stress	GO:0006979	4	0.00485709	1.51408	44	1252	1346	57989	Cluster-42422.0,Cluster-58942.16,Cluster-53222.6,Cluster-52491.1,Cluster-48660.15,Cluster-33800.7,Cluster-6673.0,Cluster-32727.2,Cluster-32727.3,Cluster-53757.0,Cluster-40845.2,Cluster-29807.6,Cluster-42985.6,Cluster-24122.55,Cluster-30121.64,Cluster-8922.10,Cluster-60044.12,Cluster-55853.1,Cluster-27420.0,Cluster-60044.5,Cluster-58506.2,Cluster-58506.7,Cluster-50614.3,Cluster-5130.2,Cluster-5130…	0.109267
Biological process	cellular response to auxin stimulus	GO:0071365	7	0.00492634	1.62668	33	874	1346	57989	Cluster-56581.4,Cluster-56581.8,Cluster-41750.20,Cluster-60061.0,Cluster-58431.1,Cluster-58431.2,Cluster-18362.1,Cluster-58431.5,Cluster-53672.5,Cluster-56007.10,Cluster-53757.0,Cluster-33401.3,Cluster-40026.0,Cluster-15377.5,Cluster-27348.0,Cluster-56982.14,Cluster-56982.19,Cluster-52794.1,Cluster-41170.4,Cluster-16590.0,Cluster-57986.6,Cluster-57986.9,Cluster-53576.3,Cluster-41959.0,Cluster-349…	0.109253
Biological process	phospholipid dephosphorylation	GO:0046839	7	0.00508169	2.80973	9	138	1346	57989	Cluster-47180.0,Cluster-26361.8,Cluster-26361.6,Cluster-60067.16,Cluster-26361.12,Cluster-26361.10,Cluster-35523.2,Cluster-55157.9,Cluster-55157.3,	0.111904
Biological process	pyrimidine nucleoside triphosphate biosynthetic process	GO:0009148	10	0.00549615	2.99704	8	115	1346	57989	Cluster-42302.0,Cluster-42302.5,Cluster-42302.6,Cluster-60181.10,Cluster-58694.6,Cluster-58694.8,Cluster-3751.0,Cluster-43580.3,	0.11935
Biological process	regulation of sulfur metabolic process	GO:0042762	6	0.00549615	2.99704	8	115	1346	57989	Cluster-36731.3,Cluster-46203.4,Cluster-40611.1,Cluster-58177.15,Cluster-58177.11,Cluster-60550.5,Cluster-17721.0,Cluster-30175.0,	0.11935
Biological process	'de novo' CTP biosynthetic process	GO:0044210	13	0.00597032	4.30825	5	50	1346	57989	Cluster-60181.10,Cluster-58694.6,Cluster-58694.8,Cluster-3751.0,Cluster-43580.3,	0.127871
Biological process	negative regulation of developmental growth	GO:0048640	6	0.00597032	4.30825	5	50	1346	57989	Cluster-40932.3,Cluster-54244.3,Cluster-54244.2,Cluster-54244.4,Cluster-54244.1,	0.127871
Biological process	negative regulation of transport	GO:0051051	6	0.00657791	3.59021	6	72	1346	57989	Cluster-52875.0,Cluster-52875.4,Cluster-52875.6,Cluster-43735.11,Cluster-43735.10,Cluster-57533.0,	0.138981
Biological process	positive regulation of cofactor metabolic process	GO:0051194	7	0.00657791	3.59021	6	72	1346	57989	Cluster-24859.13,Cluster-24859.12,Cluster-24859.11,Cluster-58177.15,Cluster-58177.11,Cluster-24859.5,	0.138981
Biological process	pyrimidine nucleoside triphosphate metabolic process	GO:0009147	9	0.00706344	2.87216	8	120	1346	57989	Cluster-42302.0,Cluster-42302.5,Cluster-42302.6,Cluster-60181.10,Cluster-58694.6,Cluster-58694.8,Cluster-3751.0,Cluster-43580.3,	0.146274
Biological process	multicellular organismal process	GO:0032501	2	0.00749347	1.1535	252	9412	1346	57989	Cluster-16196.0,Cluster-6010.1,Cluster-49546.0,Cluster-49546.1,Cluster-56581.4,Cluster-56581.8,Cluster-49448.4,Cluster-38817.4,Cluster-20295.0,Cluster-44213.17,Cluster-46321.0,Cluster-49239.0,Cluster-32833.0,Cluster-42422.0,Cluster-41750.20,Cluster-43313.0,Cluster-50300.3,Cluster-50300.4,Cluster-60061.0,Cluster-47180.0,Cluster-55227.3,Cluster-55227.1,Cluster-53578.2,Cluster-27282.0,Cluster-55534.…	0.154158
Biological process	sulfur amino acid metabolic process	GO:0000096	8	0.00753191	2.10893	14	286	1346	57989	Cluster-23327.14,Cluster-49546.0,Cluster-49546.1,Cluster-15408.5,Cluster-59415.6,Cluster-59415.9,Cluster-59415.3,Cluster-51023.1,Cluster-60503.0,Cluster-60503.1,Cluster-57101.3,Cluster-60550.5,Cluster-59415.10,Cluster-719.9,	0.153937
Biological process	aspartate family amino acid biosynthetic process	GO:0009067	10	0.00769966	2.2576	12	229	1346	57989	Cluster-15408.5,Cluster-59415.6,Cluster-59415.9,Cluster-59415.3,Cluster-51023.1,Cluster-22748.27,Cluster-41212.11,Cluster-24262.18,Cluster-24262.11,Cluster-24262.9,Cluster-59415.10,Cluster-719.9,	0.154339
Biological process	dephosphorylation	GO:0016311	6	0.00776139	1.61559	30	800	1346	57989	Cluster-47180.0,Cluster-51231.1,Cluster-12814.0,Cluster-45366.0,Cluster-38109.0,Cluster-26361.8,Cluster-19072.4,Cluster-26361.6,Cluster-43735.11,Cluster-43735.10,Cluster-46930.3,Cluster-60067.16,Cluster-52687.0,Cluster-26361.12,Cluster-26361.10,Cluster-34775.0,Cluster-36716.11,Cluster-41261.2,Cluster-41261.1,Cluster-41261.4,Cluster-36716.3,Cluster-35523.2,Cluster-47904.0,Cluster-55157.9,Cluster-5…	0.153607
Biological process	defense response to oomycetes	GO:0002229	7	0.00779484	2.17082	13	258	1346	57989	Cluster-53096.9,Cluster-33426.0,Cluster-29174.0,Cluster-14299.0,Cluster-24859.13,Cluster-24859.12,Cluster-24859.11,Cluster-24859.5,Cluster-4651.0,Cluster-11401.25,Cluster-30362.0,Cluster-55570.0,Cluster-55570.5,	0.153299
Biological process	ubiquitin-dependent ERAD pathway	GO:0030433	11	0.00795704	2.24778	12	230	1346	57989	Cluster-38225.0,Cluster-59108.9,Cluster-59108.6,Cluster-49761.1,Cluster-54882.8,Cluster-54882.7,Cluster-54882.1,Cluster-54882.5,Cluster-40560.3,Cluster-58177.15,Cluster-58177.11,Cluster-58063.0,	0.154545
Biological process	biological regulation	GO:0065007	2	0.0081373	1.09389	486	19141	1346	57989	Cluster-16196.0,Cluster-54545.0,Cluster-58096.4,Cluster-47123.1,Cluster-56581.4,Cluster-56581.8,Cluster-49448.4,Cluster-38817.4,Cluster-57067.0,Cluster-44213.17,Cluster-54678.0,Cluster-49239.0,Cluster-36282.6,Cluster-42422.0,Cluster-42751.3,Cluster-39067.0,Cluster-47977.2,Cluster-41750.20,Cluster-43313.0,Cluster-50300.3,Cluster-50300.4,Cluster-43709.6,Cluster-43709.2,Cluster-60061.0,Cluster-48824…	0.15707
Biological process	starch metabolic process	GO:0005982	8	0.00870377	1.91728	17	382	1346	57989	Cluster-53561.17,Cluster-60274.0,Cluster-53561.8,Cluster-48214.4,Cluster-57232.7,Cluster-39116.1,Cluster-60526.10,Cluster-60526.12,Cluster-60526.14,Cluster-48973.6,Cluster-48973.3,Cluster-53331.7,Cluster-48452.2,Cluster-16510.1,Cluster-58374.7,Cluster-53180.5,Cluster-21355.0,	0.166974
Biological process	root system development	GO:0022622	5	0.00883921	1.37162	61	1916	1346	57989	Cluster-6010.1,Cluster-56581.4,Cluster-56581.8,Cluster-50300.3,Cluster-50300.4,Cluster-60061.0,Cluster-58431.1,Cluster-58431.2,Cluster-58431.5,Cluster-48454.0,Cluster-45575.0,Cluster-50005.4,Cluster-26893.0,Cluster-20363.9,Cluster-53809.1,Cluster-40026.0,Cluster-42985.6,Cluster-59615.6,Cluster-28737.0,Cluster-57447.1,Cluster-59820.1,Cluster-50084.4,Cluster-43321.0,Cluster-8922.10,Cluster-49134.2,…	0.168538
Biological process	root development	GO:0048364	5	0.00883921	1.37162	61	1916	1346	57989	Cluster-6010.1,Cluster-56581.4,Cluster-56581.8,Cluster-50300.3,Cluster-50300.4,Cluster-60061.0,Cluster-58431.1,Cluster-58431.2,Cluster-58431.5,Cluster-48454.0,Cluster-45575.0,Cluster-50005.4,Cluster-26893.0,Cluster-20363.9,Cluster-53809.1,Cluster-40026.0,Cluster-42985.6,Cluster-59615.6,Cluster-28737.0,Cluster-57447.1,Cluster-59820.1,Cluster-50084.4,Cluster-43321.0,Cluster-8922.10,Cluster-49134.2,…	0.168538
Biological process	pyrimidine ribonucleotide metabolic process	GO:0009218	10	0.00936393	2.55094	9	152	1346	57989	Cluster-42302.0,Cluster-42302.5,Cluster-42302.6,Cluster-57356.3,Cluster-60181.10,Cluster-58694.6,Cluster-58694.8,Cluster-3751.0,Cluster-43580.3,	0.174292
Biological process	pyrimidine ribonucleotide biosynthetic process	GO:0009220	11	0.00936393	2.55094	9	152	1346	57989	Cluster-42302.0,Cluster-42302.5,Cluster-42302.6,Cluster-57356.3,Cluster-60181.10,Cluster-58694.6,Cluster-58694.8,Cluster-3751.0,Cluster-43580.3,	0.174292
Biological process	pyrimidine ribonucleoside biosynthetic process	GO:0046132	10	0.00936393	2.55094	9	152	1346	57989	Cluster-42302.0,Cluster-42302.5,Cluster-42302.6,Cluster-57356.3,Cluster-60181.10,Cluster-58694.6,Cluster-58694.8,Cluster-3751.0,Cluster-43580.3,	0.174292
Biological process	pyrimidine nucleoside biosynthetic process	GO:0046134	9	0.00936393	2.55094	9	152	1346	57989	Cluster-42302.0,Cluster-42302.5,Cluster-42302.6,Cluster-57356.3,Cluster-60181.10,Cluster-58694.6,Cluster-58694.8,Cluster-3751.0,Cluster-43580.3,	0.174292
Biological process	terpenoid biosynthetic process	GO:0016114	8	0.00952742	1.67246	25	644	1346	57989	Cluster-38817.4,Cluster-43313.0,Cluster-50300.3,Cluster-50300.4,Cluster-57045.5,Cluster-54719.6,Cluster-28768.0,Cluster-56671.2,Cluster-49134.2,Cluster-49134.5,Cluster-43039.1,Cluster-46114.1,Cluster-17076.6,Cluster-17076.7,Cluster-17076.9,Cluster-54058.1,Cluster-37176.1,Cluster-56391.12,Cluster-10003.4,Cluster-52419.0,Cluster-17704.97,Cluster-46958.2,Cluster-41157.18,Cluster-55624.0,Cluster-2363…	0.173211
Biological process	plant organ morphogenesis	GO:1905392	4	0.0095654	1.42253	49	1484	1346	57989	Cluster-6010.1,Cluster-14997.0,Cluster-58431.1,Cluster-58431.2,Cluster-58431.5,Cluster-48454.0,Cluster-45575.0,Cluster-44815.0,Cluster-26893.0,Cluster-20363.9,Cluster-41305.9,Cluster-42985.6,Cluster-26602.0,Cluster-59615.6,Cluster-28737.0,Cluster-57447.1,Cluster-59820.1,Cluster-43321.0,Cluster-47425.5,Cluster-49134.2,Cluster-49134.5,Cluster-27420.0,Cluster-25341.8,Cluster-25341.1,Cluster-25341.3,…	0.172896
Biological process	phosphatidylinositol dephosphorylation	GO:0046856	9	0.00979586	2.71386	8	127	1346	57989	Cluster-47180.0,Cluster-26361.8,Cluster-26361.6,Cluster-60067.16,Cluster-26361.12,Cluster-26361.10,Cluster-55157.9,Cluster-55157.3,	0.176044
Biological process	lipid metabolic process	GO:0006629	4	0.00983428	1.23411	122	4259	1346	57989	Cluster-52989.0,Cluster-38817.4,Cluster-43313.0,Cluster-50300.3,Cluster-50300.4,Cluster-47180.0,Cluster-53578.2,Cluster-48957.7,Cluster-48334.1,Cluster-59415.0,Cluster-47261.0,Cluster-53890.0,Cluster-48660.15,Cluster-48214.4,Cluster-57374.5,Cluster-57374.3,Cluster-42836.1,Cluster-57045.5,Cluster-26893.0,Cluster-47461.5,Cluster-47461.6,Cluster-20372.20,Cluster-53381.1,Cluster-54719.6,Cluster-14913…	0.175724
Biological process	cytokinin-activated signaling pathway	GO:0009736	7	0.0101027	2.38025	10	181	1346	57989	Cluster-20363.9,Cluster-48956.0,Cluster-52875.0,Cluster-52875.4,Cluster-52875.6,Cluster-8922.10,Cluster-24851.0,Cluster-21773.0,Cluster-45170.1,Cluster-45170.0,	0.179495
Biological process	response to red light	GO:0010114	7	0.0101485	2.51781	9	154	1346	57989	Cluster-42422.0,Cluster-19610.0,Cluster-44262.0,Cluster-53757.0,Cluster-42985.6,Cluster-54037.1,Cluster-46305.4,Cluster-41982.2,Cluster-47386.8,	0.17929
Biological process	ERAD pathway	GO:0036503	9	0.0102016	2.09765	13	267	1346	57989	Cluster-38225.0,Cluster-59108.9,Cluster-59108.6,Cluster-49761.1,Cluster-54882.8,Cluster-54882.7,Cluster-54882.1,Cluster-54882.5,Cluster-40560.3,Cluster-24424.3,Cluster-58177.15,Cluster-58177.11,Cluster-58063.0,	0.179216
Biological process	cellular response to nutrient levels	GO:0031669	6	0.0102982	1.70257	23	582	1346	57989	Cluster-38817.4,Cluster-43709.2,Cluster-57762.0,Cluster-9785.24,Cluster-58785.1,Cluster-37544.2,Cluster-58785.4,Cluster-42985.6,Cluster-52875.0,Cluster-52875.4,Cluster-52875.6,Cluster-49134.2,Cluster-49134.5,Cluster-58420.0,Cluster-35357.3,Cluster-40611.1,Cluster-37447.0,Cluster-40932.3,Cluster-48299.3,Cluster-59866.4,Cluster-59866.2,Cluster-46527.3,Cluster-17721.0,	0.179902
Biological process	cellular response to biotic stimulus	GO:0071216	4	0.0103164	2.92793	7	103	1346	57989	Cluster-48824.0,Cluster-3977.5,Cluster-8922.10,Cluster-5130.2,Cluster-5130.7,Cluster-3977.17,Cluster-40932.3,	0.179218
Biological process	response to auxin	GO:0009733	6	0.0103993	1.46042	42	1239	1346	57989	Cluster-56581.4,Cluster-56581.8,Cluster-41750.20,Cluster-60061.0,Cluster-58431.1,Cluster-58431.2,Cluster-18362.1,Cluster-58431.5,Cluster-53672.5,Cluster-56007.10,Cluster-26893.0,Cluster-53757.0,Cluster-33401.3,Cluster-52483.0,Cluster-52483.1,Cluster-40026.0,Cluster-15377.5,Cluster-27348.0,Cluster-55853.1,Cluster-56982.14,Cluster-56982.19,Cluster-52794.1,Cluster-54793.8,Cluster-41170.4,Cluster-513…	0.17966
Biological process	xylem development	GO:0010089	6	0.0107039	2.67178	8	129	1346	57989	Cluster-57067.0,Cluster-52927.1,Cluster-42852.0,Cluster-34584.1,Cluster-49108.2,Cluster-49914.0,Cluster-19524.0,Cluster-28984.0,	0.17899
Biological process	leaf development	GO:0048366	6	0.0108001	1.407	50	1531	1346	57989	Cluster-41750.20,Cluster-14997.0,Cluster-58431.1,Cluster-58431.2,Cluster-58431.5,Cluster-44815.0,Cluster-20363.9,Cluster-42985.6,Cluster-26602.0,Cluster-49516.1,Cluster-52875.0,Cluster-52875.4,Cluster-52875.6,Cluster-30121.64,Cluster-47425.5,Cluster-46930.3,Cluster-57268.9,Cluster-51592.0,Cluster-27771.0,Cluster-53836.0,Cluster-34584.1,Cluster-54793.8,Cluster-5130.2,Cluster-5130.7,Cluster-27682.4…	0.179638
Biological process	response to hypoxia	GO:0001666	6	0.0110277	1.73987	21	520	1346	57989	Cluster-50300.3,Cluster-50300.4,Cluster-35075.0,Cluster-40845.2,Cluster-34944.0,Cluster-32767.0,Cluster-59526.1,Cluster-35185.0,Cluster-5130.2,Cluster-5130.7,Cluster-46325.2,Cluster-47245.0,Cluster-32920.0,Cluster-35771.0,Cluster-38970.0,Cluster-21478.0,Cluster-49259.0,Cluster-11964.0,Cluster-52419.0,Cluster-54613.7,Cluster-53127.2,	0.182454
Biological process	regulation of meristem development	GO:0048509	5	0.0110351	1.86837	17	392	1346	57989	Cluster-50300.3,Cluster-50300.4,Cluster-45575.0,Cluster-20363.9,Cluster-42985.6,Cluster-52875.0,Cluster-52875.4,Cluster-52875.6,Cluster-27420.0,Cluster-5130.2,Cluster-5130.7,Cluster-56900.3,Cluster-43394.0,Cluster-60550.5,Cluster-52419.0,Cluster-5083.3,Cluster-16946.0,	0.181615
Biological process	chiasma assembly	GO:0051026	5	0.011101	3.71401	5	58	1346	57989	Cluster-2636.5,Cluster-6194.1,Cluster-2636.10,Cluster-53042.0,Cluster-53042.1,	0.181743
Biological process	response to far red light	GO:0010218	7	0.0114168	2.4697	9	157	1346	57989	Cluster-42422.0,Cluster-19610.0,Cluster-44262.0,Cluster-56087.5,Cluster-53757.0,Cluster-40026.0,Cluster-42985.6,Cluster-46305.4,Cluster-47386.8,	0.182144
Biological process	terpenoid metabolic process	GO:0006721	7	0.0114458	1.62812	26	688	1346	57989	Cluster-38817.4,Cluster-43313.0,Cluster-50300.3,Cluster-50300.4,Cluster-53890.0,Cluster-57045.5,Cluster-54719.6,Cluster-28768.0,Cluster-56671.2,Cluster-49134.2,Cluster-49134.5,Cluster-43039.1,Cluster-46114.1,Cluster-17076.6,Cluster-17076.7,Cluster-17076.9,Cluster-54058.1,Cluster-37176.1,Cluster-56391.12,Cluster-10003.4,Cluster-52419.0,Cluster-17704.97,Cluster-46958.2,Cluster-41157.18,Cluster-5562…	0.18168
Biological process	regulation of intracellular signal transduction	GO:1902531	7	0.0115622	2.22492	11	213	1346	57989	Cluster-49448.4,Cluster-50300.3,Cluster-50300.4,Cluster-25335.0,Cluster-49582.1,Cluster-49582.4,Cluster-8922.10,Cluster-58334.3,Cluster-52419.0,Cluster-59866.4,Cluster-59866.2,	0.182602
Biological process	response to nitrogen compound	GO:1901698	4	0.0116477	1.48977	37	1070	1346	57989	Cluster-25918.0,Cluster-38225.0,Cluster-43709.6,Cluster-43709.2,Cluster-14997.0,Cluster-59108.9,Cluster-59108.6,Cluster-53096.9,Cluster-49582.1,Cluster-49582.4,Cluster-26893.0,Cluster-53757.0,Cluster-41305.9,Cluster-59485.4,Cluster-8922.10,Cluster-5130.2,Cluster-5130.7,Cluster-49761.1,Cluster-54882.8,Cluster-54882.7,Cluster-54882.1,Cluster-54882.5,Cluster-40560.3,Cluster-55933.0,Cluster-53277.9,C…	0.183027
Biological process	phosphorus metabolic process	GO:0006793	4	0.0118135	1.14614	241	9059	1346	57989	Cluster-42302.0,Cluster-42302.5,Cluster-42302.6,Cluster-28503.0,Cluster-57895.0,Cluster-32833.0,Cluster-42751.3,Cluster-26279.2,Cluster-26279.3,Cluster-50300.3,Cluster-50300.4,Cluster-43709.6,Cluster-43709.2,Cluster-48824.0,Cluster-47180.0,Cluster-53752.2,Cluster-40114.1,Cluster-40114.0,Cluster-58942.16,Cluster-55689.1,Cluster-30872.1,Cluster-51231.1,Cluster-50183.2,Cluster-24613.2,Cluster-49600.…	0.184704
Biological process	cellular protein modification process	GO:0006464	7	0.0119321	1.13452	272	10329	1346	57989	Cluster-54171.4,Cluster-42359.0,Cluster-43793.2,Cluster-58096.4,Cluster-59869.1,Cluster-28503.0,Cluster-36282.6,Cluster-57895.0,Cluster-32833.0,Cluster-42751.3,Cluster-41750.20,Cluster-50300.3,Cluster-50300.4,Cluster-43709.6,Cluster-43709.2,Cluster-48824.0,Cluster-40114.1,Cluster-40114.0,Cluster-46935.0,Cluster-31483.0,Cluster-58942.16,Cluster-40421.0,Cluster-14997.0,Cluster-55689.1,Cluster-51231…	0.18563
Biological process	phosphate-containing compound metabolic process	GO:0006796	5	0.0120806	1.14757	236	8860	1346	57989	Cluster-42302.0,Cluster-42302.5,Cluster-42302.6,Cluster-28503.0,Cluster-57895.0,Cluster-32833.0,Cluster-42751.3,Cluster-26279.2,Cluster-26279.3,Cluster-50300.3,Cluster-50300.4,Cluster-43709.6,Cluster-43709.2,Cluster-48824.0,Cluster-47180.0,Cluster-53752.2,Cluster-40114.1,Cluster-40114.0,Cluster-58942.16,Cluster-55689.1,Cluster-30872.1,Cluster-51231.1,Cluster-50183.2,Cluster-24613.2,Cluster-49600.…	0.18701
Biological process	protein modification process	GO:0036211	6	0.0123075	1.13375	272	10336	1346	57989	Cluster-54171.4,Cluster-42359.0,Cluster-43793.2,Cluster-58096.4,Cluster-59869.1,Cluster-28503.0,Cluster-36282.6,Cluster-57895.0,Cluster-32833.0,Cluster-42751.3,Cluster-41750.20,Cluster-50300.3,Cluster-50300.4,Cluster-43709.6,Cluster-43709.2,Cluster-48824.0,Cluster-40114.1,Cluster-40114.0,Cluster-46935.0,Cluster-31483.0,Cluster-58942.16,Cluster-40421.0,Cluster-14997.0,Cluster-55689.1,Cluster-51231…	0.188654
Biological process	response to insect	GO:0009625	6	0.0127427	3.59021	5	60	1346	57989	Cluster-45669.2,Cluster-45669.1,Cluster-53757.0,Cluster-30196.1,Cluster-30196.0,	0.19343
Biological process	regulation of unidimensional cell growth	GO:0051510	7	0.0127999	2.42339	9	160	1346	57989	Cluster-36797.2,Cluster-42985.6,Cluster-14613.11,Cluster-47425.5,Cluster-27420.0,Cluster-32519.7,Cluster-14613.7,Cluster-40932.3,Cluster-59532.5,	0.193359
Biological process	pyrimidine ribonucleoside metabolic process	GO:0046131	9	0.0127999	2.42339	9	160	1346	57989	Cluster-42302.0,Cluster-42302.5,Cluster-42302.6,Cluster-57356.3,Cluster-60181.10,Cluster-58694.6,Cluster-58694.8,Cluster-3751.0,Cluster-43580.3,	0.193359
Biological process	response to decreased oxygen levels	GO:0036293	5	0.0128922	1.71351	21	528	1346	57989	Cluster-50300.3,Cluster-50300.4,Cluster-35075.0,Cluster-40845.2,Cluster-34944.0,Cluster-32767.0,Cluster-59526.1,Cluster-35185.0,Cluster-5130.2,Cluster-5130.7,Cluster-46325.2,Cluster-47245.0,Cluster-32920.0,Cluster-35771.0,Cluster-38970.0,Cluster-21478.0,Cluster-49259.0,Cluster-11964.0,Cluster-52419.0,Cluster-54613.7,Cluster-53127.2,	0.192889
Biological process	response to endoplasmic reticulum stress	GO:0034976	5	0.0129388	1.76796	19	463	1346	57989	Cluster-38225.0,Cluster-59108.9,Cluster-59108.6,Cluster-3977.2,Cluster-3977.5,Cluster-56022.3,Cluster-49761.1,Cluster-54882.8,Cluster-54882.7,Cluster-54882.1,Cluster-54882.5,Cluster-40560.3,Cluster-3977.17,Cluster-3977.12,Cluster-24424.3,Cluster-27939.0,Cluster-58177.15,Cluster-58177.11,Cluster-58063.0,	0.192665
Biological process	response to oxygen levels	GO:0070482	4	0.0131419	1.71027	21	529	1346	57989	Cluster-50300.3,Cluster-50300.4,Cluster-35075.0,Cluster-40845.2,Cluster-34944.0,Cluster-32767.0,Cluster-59526.1,Cluster-35185.0,Cluster-5130.2,Cluster-5130.7,Cluster-46325.2,Cluster-47245.0,Cluster-32920.0,Cluster-35771.0,Cluster-38970.0,Cluster-21478.0,Cluster-49259.0,Cluster-11964.0,Cluster-52419.0,Cluster-54613.7,Cluster-53127.2,	0.194761
Biological process	cellular response to cytokinin stimulus	GO:0071368	7	0.0133756	2.2795	10	189	1346	57989	Cluster-20363.9,Cluster-48956.0,Cluster-52875.0,Cluster-52875.4,Cluster-52875.6,Cluster-8922.10,Cluster-24851.0,Cluster-21773.0,Cluster-45170.1,Cluster-45170.0,	0.19729
Biological process	galactose metabolic process	GO:0006012	7	0.0135703	3.07732	6	84	1346	57989	Cluster-58724.4,Cluster-53461.2,Cluster-59534.13,Cluster-31711.0,Cluster-42694.1,Cluster-58724.11,	0.199222
Biological process	response to organic cyclic compound	GO:0014070	5	0.0139424	1.39633	48	1481	1346	57989	Cluster-43709.6,Cluster-43709.2,Cluster-14997.0,Cluster-50183.2,Cluster-50005.4,Cluster-26893.0,Cluster-54719.6,Cluster-55858.7,Cluster-3977.2,Cluster-3977.5,Cluster-53757.0,Cluster-41305.9,Cluster-59485.4,Cluster-39177.4,Cluster-42985.6,Cluster-55853.1,Cluster-51592.0,Cluster-14299.0,Cluster-5130.2,Cluster-5130.7,Cluster-31642.0,Cluster-47245.0,Cluster-3977.17,Cluster-3977.12,Cluster-53277.9,Clu…	0.197275
Biological process	response to oomycetes	GO:0002239	6	0.0141012	1.95196	14	309	1346	57989	Cluster-53096.9,Cluster-33426.0,Cluster-29174.0,Cluster-14299.0,Cluster-24859.13,Cluster-24859.12,Cluster-24859.11,Cluster-24859.5,Cluster-4651.0,Cluster-11401.25,Cluster-30362.0,Cluster-45125.0,Cluster-55570.0,Cluster-55570.5,	0.198624
Biological process	plant-type cell wall biogenesis	GO:0009832	5	0.0144485	1.69425	21	534	1346	57989	Cluster-39034.19,Cluster-56154.8,Cluster-49283.4,Cluster-4058.0,Cluster-37165.4,Cluster-52927.1,Cluster-42985.6,Cluster-42852.0,Cluster-47425.5,Cluster-17856.1,Cluster-49108.2,Cluster-34008.0,Cluster-45347.2,Cluster-45347.5,Cluster-37447.0,Cluster-18031.0,Cluster-35846.0,Cluster-53461.2,Cluster-59534.13,Cluster-52535.9,Cluster-52535.1,	0.202603
Biological process	protein refolding	GO:0042026	4	0.0144637	1.94566	14	310	1346	57989	Cluster-47592.11,Cluster-47592.10,Cluster-56732.12,Cluster-51343.0,Cluster-51343.6,Cluster-54882.8,Cluster-54882.7,Cluster-54882.1,Cluster-54882.5,Cluster-15276.0,Cluster-13650.3,Cluster-39977.16,Cluster-41507.2,Cluster-29423.12,	0.201911
Biological process	mRNA cleavage	GO:0006379	9	0.0145411	3.47439	5	62	1346	57989	Cluster-3977.2,Cluster-41305.9,Cluster-53441.7,Cluster-53441.4,Cluster-3977.12,	0.202089
Biological process	developmental process	GO:0032502	2	0.0147362	1.13053	268	10213	1346	57989	Cluster-16196.0,Cluster-6010.1,Cluster-32361.0,Cluster-49546.0,Cluster-49546.1,Cluster-56581.4,Cluster-56581.8,Cluster-49448.4,Cluster-38817.4,Cluster-57067.0,Cluster-20295.0,Cluster-46321.0,Cluster-15408.5,Cluster-49239.0,Cluster-32833.0,Cluster-42422.0,Cluster-41750.20,Cluster-43313.0,Cluster-50300.3,Cluster-50300.4,Cluster-60061.0,Cluster-47180.0,Cluster-55227.3,Cluster-55227.1,Cluster-53578.2…	0.203894
Biological process	regulation of secondary metabolic process	GO:0043455	5	0.0147882	2.24388	10	192	1346	57989	Cluster-43313.0,Cluster-36731.3,Cluster-49134.2,Cluster-46177.2,Cluster-49134.5,Cluster-43039.1,Cluster-56391.12,Cluster-35846.0,Cluster-17704.97,Cluster-17721.0,	0.203712
Biological process	cellular carbohydrate biosynthetic process	GO:0034637	6	0.0149291	1.51167	32	912	1346	57989	Cluster-43793.2,Cluster-53561.17,Cluster-56154.8,Cluster-53222.6,Cluster-53222.3,Cluster-49283.4,Cluster-53561.8,Cluster-4058.0,Cluster-48214.4,Cluster-37165.4,Cluster-29024.0,Cluster-57232.7,Cluster-39116.1,Cluster-60526.10,Cluster-60526.12,Cluster-60526.14,Cluster-18866.5,Cluster-32519.7,Cluster-50649.1,Cluster-48973.6,Cluster-48973.3,Cluster-34166.11,Cluster-45347.2,Cluster-45347.5,Cluster-522…	0.200358
Biological process	sulfur amino acid biosynthetic process	GO:0000097	9	0.0153248	2.13472	11	222	1346	57989	Cluster-23327.14,Cluster-15408.5,Cluster-59415.6,Cluster-59415.9,Cluster-59415.3,Cluster-51023.1,Cluster-60503.0,Cluster-60503.1,Cluster-57101.3,Cluster-59415.10,Cluster-719.9,	0.20479
Biological process	pyrimidine nucleotide biosynthetic process	GO:0006221	10	0.0153763	2.34995	9	165	1346	57989	Cluster-42302.0,Cluster-42302.5,Cluster-42302.6,Cluster-57356.3,Cluster-60181.10,Cluster-58694.6,Cluster-58694.8,Cluster-3751.0,Cluster-43580.3,	0.204603
Biological process	regulation of secondary cell wall biogenesis	GO:2000652	6	0.0155009	3.41924	5	63	1346	57989	Cluster-52927.1,Cluster-42985.6,Cluster-42852.0,Cluster-49108.2,Cluster-35846.0,	0.205387
Biological process	chemical homeostasis	GO:0048878	5	0.0155445	1.38696	48	1491	1346	57989	Cluster-43433.0,Cluster-11691.2,Cluster-33404.0,Cluster-49893.2,Cluster-28768.0,Cluster-40503.4,Cluster-42985.6,Cluster-49516.1,Cluster-50641.5,Cluster-30121.64,Cluster-28737.0,Cluster-49134.2,Cluster-33331.15,Cluster-49134.5,Cluster-35185.0,Cluster-33845.0,Cluster-39530.0,Cluster-53836.0,Cluster-51063.4,Cluster-27712.0,Cluster-42085.3,Cluster-18586.0,Cluster-42085.0,Cluster-40641.5,Cluster-39960…	0.205095
Biological process	pyrimidine nucleoside metabolic process	GO:0006213	8	0.0159342	2.3358	9	166	1346	57989	Cluster-42302.0,Cluster-42302.5,Cluster-42302.6,Cluster-57356.3,Cluster-60181.10,Cluster-58694.6,Cluster-58694.8,Cluster-3751.0,Cluster-43580.3,	0.205046
Biological process	regulation of cell division	GO:0051302	5	0.0159576	2.04344	12	253	1346	57989	Cluster-50300.3,Cluster-50300.4,Cluster-43321.0,Cluster-37327.0,Cluster-32018.11,Cluster-53576.3,Cluster-42144.4,Cluster-42144.3,Cluster-42144.2,Cluster-52419.0,Cluster-59532.5,Cluster-57827.6,	0.204505
Biological process	response to absence of light	GO:0009646	7	0.0162005	2.47957	8	139	1346	57989	Cluster-43868.0,Cluster-53757.0,Cluster-42985.6,Cluster-53836.0,Cluster-43956.0,Cluster-30196.1,Cluster-30196.0,Cluster-58067.0,	0.20593
Biological process	chaperone-mediated protein folding	GO:0061077	4	0.0163852	1.91478	14	315	1346	57989	Cluster-56732.12,Cluster-53368.9,Cluster-5313.39,Cluster-55137.3,Cluster-49587.6,Cluster-54882.8,Cluster-54882.7,Cluster-54882.1,Cluster-54882.5,Cluster-40560.3,Cluster-15276.0,Cluster-13650.3,Cluster-39977.16,Cluster-41507.2,	0.207435
Biological process	aspartate family amino acid metabolic process	GO:0009066	9	0.016717	1.96517	13	285	1346	57989	Cluster-15408.5,Cluster-59415.6,Cluster-59415.9,Cluster-59415.3,Cluster-60715.4,Cluster-51023.1,Cluster-22748.27,Cluster-41212.11,Cluster-24262.18,Cluster-24262.11,Cluster-24262.9,Cluster-59415.10,Cluster-719.9,	0.210783
Biological process	innate immune response	GO:0045087	5	0.0168649	1.40209	44	1352	1346	57989	Cluster-49448.4,Cluster-57895.0,Cluster-48824.0,Cluster-55689.1,Cluster-32322.1,Cluster-49582.1,Cluster-49582.4,Cluster-42661.134,Cluster-55858.7,Cluster-53757.0,Cluster-41305.9,Cluster-59485.4,Cluster-36731.3,Cluster-39177.4,Cluster-42985.6,Cluster-56342.9,Cluster-39316.0,Cluster-17179.17,Cluster-17179.12,Cluster-45070.2,Cluster-51592.0,Cluster-17179.5,Cluster-15043.8,Cluster-48102.39,Cluster-48…	0.211793
Biological process	pyrimidine nucleotide metabolic process	GO:0006220	9	0.0170943	2.30799	9	168	1346	57989	Cluster-42302.0,Cluster-42302.5,Cluster-42302.6,Cluster-57356.3,Cluster-60181.10,Cluster-58694.6,Cluster-58694.8,Cluster-3751.0,Cluster-43580.3,	0.213815
Biological process	regulation of post-embryonic root development	GO:2000069	7	0.0176208	2.90444	6	89	1346	57989	Cluster-50300.3,Cluster-50300.4,Cluster-42985.6,Cluster-59615.6,Cluster-35846.0,Cluster-52419.0,	0.210307
Biological process	cellular carbohydrate metabolic process	GO:0044262	5	0.0176839	1.33268	58	1875	1346	57989	Cluster-43793.2,Cluster-53561.17,Cluster-54380.6,Cluster-47180.0,Cluster-56154.8,Cluster-53222.6,Cluster-53222.3,Cluster-49283.4,Cluster-43788.2,Cluster-60274.0,Cluster-53561.8,Cluster-40328.0,Cluster-4058.0,Cluster-48214.4,Cluster-37165.4,Cluster-29024.0,Cluster-57232.7,Cluster-58883.1,Cluster-60476.3,Cluster-55795.3,Cluster-36731.3,Cluster-60067.16,Cluster-39116.1,Cluster-60526.10,Cluster-60526…	0.210257
Biological process	'de novo' posttranslational protein folding	GO:0051084	5	0.017777	2.0877	11	227	1346	57989	Cluster-56732.12,Cluster-49587.6,Cluster-54882.8,Cluster-54882.7,Cluster-54882.1,Cluster-54882.5,Cluster-40560.3,Cluster-15276.0,Cluster-13650.3,Cluster-39977.16,Cluster-41507.2,	0.210563
Biological process	chaperone cofactor-dependent protein refolding	GO:0051085	6	0.017777	2.0877	11	227	1346	57989	Cluster-56732.12,Cluster-49587.6,Cluster-54882.8,Cluster-54882.7,Cluster-54882.1,Cluster-54882.5,Cluster-40560.3,Cluster-15276.0,Cluster-13650.3,Cluster-39977.16,Cluster-41507.2,	0.210563
Biological process	cellular response to starvation	GO:0009267	7	0.0178015	1.70891	19	479	1346	57989	Cluster-38817.4,Cluster-43709.2,Cluster-57762.0,Cluster-9785.24,Cluster-37544.2,Cluster-52875.0,Cluster-52875.4,Cluster-52875.6,Cluster-49134.2,Cluster-49134.5,Cluster-58420.0,Cluster-35357.3,Cluster-40611.1,Cluster-40932.3,Cluster-48299.3,Cluster-59866.4,Cluster-59866.2,Cluster-46527.3,Cluster-17721.0,	0.209268
Biological process	regulation of meristem growth	GO:0010075	6	0.0180271	2.62241	7	115	1346	57989	Cluster-45575.0,Cluster-20363.9,Cluster-42985.6,Cluster-27420.0,Cluster-43394.0,Cluster-60550.5,Cluster-16946.0,	0.211126
Biological process	protein tetramerization	GO:0051262	8	0.0180271	2.62241	7	115	1346	57989	Cluster-48091.12,Cluster-46640.2,Cluster-46640.1,Cluster-46640.3,Cluster-53495.4,Cluster-41652.0,Cluster-41652.1,	0.211126
Biological process	response to reactive oxygen species	GO:0000302	5	0.0181385	1.63416	22	580	1346	57989	Cluster-48660.15,Cluster-33800.7,Cluster-6673.0,Cluster-32727.2,Cluster-32727.3,Cluster-53757.0,Cluster-42985.6,Cluster-24122.55,Cluster-30121.64,Cluster-8922.10,Cluster-60044.12,Cluster-55853.1,Cluster-27420.0,Cluster-60044.5,Cluster-50614.3,Cluster-6216.0,Cluster-21354.0,Cluster-43537.0,Cluster-30196.1,Cluster-30196.0,Cluster-11964.0,Cluster-53180.5,	0.210851
Biological process	regulation of photoperiodism, flowering	GO:2000028	7	0.0183534	1.79979	16	383	1346	57989	Cluster-42422.0,Cluster-50348.5,Cluster-5186.10,Cluster-50005.4,Cluster-55226.14,Cluster-59517.5,Cluster-43321.0,Cluster-54717.2,Cluster-30196.1,Cluster-30196.0,Cluster-5083.3,Cluster-60434.8,Cluster-46109.1,Cluster-46305.4,Cluster-57827.6,Cluster-47386.8,	0.21256
Biological process	cellular response to jasmonic acid stimulus	GO:0071395	7	0.0184976	1.7018	19	481	1346	57989	Cluster-57067.0,Cluster-41750.20,Cluster-44262.0,Cluster-48454.0,Cluster-53757.0,Cluster-36731.3,Cluster-14299.0,Cluster-54807.1,Cluster-40332.22,Cluster-57986.6,Cluster-57986.9,Cluster-19816.2,Cluster-38275.3,Cluster-34996.0,Cluster-20504.0,Cluster-30362.0,Cluster-55570.0,Cluster-42957.0,Cluster-55570.5,	0.213439
Biological process	cellular glucan metabolic process	GO:0006073	7	0.0194615	1.49058	31	896	1346	57989	Cluster-53561.17,Cluster-54380.6,Cluster-56154.8,Cluster-49283.4,Cluster-43788.2,Cluster-60274.0,Cluster-53561.8,Cluster-4058.0,Cluster-48214.4,Cluster-37165.4,Cluster-29024.0,Cluster-57232.7,Cluster-39116.1,Cluster-60526.10,Cluster-60526.12,Cluster-60526.14,Cluster-32519.7,Cluster-50649.1,Cluster-48973.6,Cluster-48973.3,Cluster-45347.2,Cluster-45347.5,Cluster-53331.7,Cluster-48452.2,Cluster-1651…	0.221295
Biological process	cellular response to fatty acid	GO:0071398	7	0.019581	1.69125	19	484	1346	57989	Cluster-57067.0,Cluster-41750.20,Cluster-44262.0,Cluster-48454.0,Cluster-53757.0,Cluster-36731.3,Cluster-14299.0,Cluster-54807.1,Cluster-40332.22,Cluster-57986.6,Cluster-57986.9,Cluster-19816.2,Cluster-38275.3,Cluster-34996.0,Cluster-20504.0,Cluster-30362.0,Cluster-55570.0,Cluster-42957.0,Cluster-55570.5,	0.221847
Biological process	protein folding	GO:0006457	3	0.0196269	1.44276	36	1075	1346	57989	Cluster-38225.0,Cluster-49239.0,Cluster-55650.1,Cluster-55650.4,Cluster-40421.0,Cluster-47592.11,Cluster-47592.10,Cluster-56732.12,Cluster-53368.9,Cluster-5313.39,Cluster-55177.2,Cluster-55137.3,Cluster-32523.2,Cluster-53169.3,Cluster-51343.0,Cluster-51343.6,Cluster-49587.6,Cluster-49761.3,Cluster-49761.0,Cluster-49761.1,Cluster-54882.8,Cluster-54882.7,Cluster-54882.1,Cluster-54882.5,Cluster-4056…	0.219976
Biological process	glutamine family amino acid catabolic process	GO:0009065	10	0.01976	3.21511	5	67	1346	57989	Cluster-43868.0,Cluster-40845.2,Cluster-58251.9,Cluster-12498.0,Cluster-58317.0,	0.220677
Biological process	lipid modification	GO:0030258	6	0.0204428	1.61468	22	587	1346	57989	Cluster-47180.0,Cluster-48660.15,Cluster-26893.0,Cluster-53381.1,Cluster-49086.14,Cluster-26361.8,Cluster-26361.6,Cluster-60067.16,Cluster-53103.4,Cluster-53103.9,Cluster-26361.12,Cluster-26361.10,Cluster-57773.11,Cluster-57159.20,Cluster-59283.1,Cluster-35523.2,Cluster-55157.9,Cluster-55157.3,Cluster-57159.2,Cluster-57159.0,Cluster-58067.0,Cluster-33976.2,	0.226683
Biological process	gravitropism	GO:0009630	5	0.0216852	2.02524	11	234	1346	57989	Cluster-42359.0,Cluster-58431.1,Cluster-58431.2,Cluster-58431.5,Cluster-53194.4,Cluster-55142.1,Cluster-40026.0,Cluster-15377.5,Cluster-52974.1,Cluster-45125.0,Cluster-27684.0,	0.237096
Biological process	'de novo' protein folding	GO:0006458	4	0.0216852	2.02524	11	234	1346	57989	Cluster-56732.12,Cluster-49587.6,Cluster-54882.8,Cluster-54882.7,Cluster-54882.1,Cluster-54882.5,Cluster-40560.3,Cluster-15276.0,Cluster-13650.3,Cluster-39977.16,Cluster-41507.2,	0.237096
Biological process	regulation of root meristem growth	GO:0010082	7	0.0221505	3.12192	5	69	1346	57989	Cluster-45575.0,Cluster-20363.9,Cluster-27420.0,Cluster-43394.0,Cluster-60550.5,	0.238843
Biological process	pyrimidine-containing compound metabolic process	GO:0072527	5	0.0222929	1.83889	14	328	1346	57989	Cluster-42302.0,Cluster-42302.5,Cluster-42302.6,Cluster-57356.3,Cluster-60067.12,Cluster-60067.8,Cluster-60181.10,Cluster-52681.5,Cluster-52681.0,Cluster-58694.6,Cluster-58694.8,Cluster-3751.0,Cluster-43580.3,Cluster-59180.4,	0.239553
Biological process	small molecule catabolic process	GO:0044282	4	0.0223779	1.42072	37	1122	1346	57989	Cluster-58181.8,Cluster-47180.0,Cluster-54182.25,Cluster-54182.27,Cluster-54954.0,Cluster-53890.0,Cluster-48863.5,Cluster-48863.4,Cluster-48863.2,Cluster-48863.0,Cluster-43868.0,Cluster-26893.0,Cluster-60715.4,Cluster-40845.2,Cluster-49086.14,Cluster-28768.0,Cluster-60067.16,Cluster-46418.4,Cluster-53103.4,Cluster-53103.9,Cluster-41212.11,Cluster-57159.20,Cluster-59283.1,Cluster-24432.0,Cluster-5…	0.239643
Biological process	phyllome development	GO:0048827	5	0.0224939	1.31092	59	1939	1346	57989	Cluster-41750.20,Cluster-55227.3,Cluster-55227.1,Cluster-14997.0,Cluster-58431.1,Cluster-58431.2,Cluster-58431.5,Cluster-44815.0,Cluster-48660.15,Cluster-20363.9,Cluster-40026.0,Cluster-15377.5,Cluster-42985.6,Cluster-26602.0,Cluster-49516.1,Cluster-52875.0,Cluster-52875.4,Cluster-52875.6,Cluster-30121.64,Cluster-47425.5,Cluster-46930.3,Cluster-57268.9,Cluster-51592.0,Cluster-27771.0,Cluster-5383…	0.240063
Biological process	glucan metabolic process	GO:0044042	6	0.0225422	1.4725	31	907	1346	57989	Cluster-53561.17,Cluster-54380.6,Cluster-56154.8,Cluster-49283.4,Cluster-43788.2,Cluster-60274.0,Cluster-53561.8,Cluster-4058.0,Cluster-48214.4,Cluster-37165.4,Cluster-29024.0,Cluster-57232.7,Cluster-39116.1,Cluster-60526.10,Cluster-60526.12,Cluster-60526.14,Cluster-32519.7,Cluster-50649.1,Cluster-48973.6,Cluster-48973.3,Cluster-45347.2,Cluster-45347.5,Cluster-53331.7,Cluster-48452.2,Cluster-1651…	0.23976
Biological process	transmembrane transport	GO:0055085	5	0.0228292	1.2642	76	2590	1346	57989	Cluster-26320.0,Cluster-36251.0,Cluster-46116.1,Cluster-26279.2,Cluster-26279.3,Cluster-47977.2,Cluster-53752.2,Cluster-57454.1,Cluster-55889.0,Cluster-55889.4,Cluster-55889.5,Cluster-55889.8,Cluster-44815.0,Cluster-29366.0,Cluster-47274.1,Cluster-33404.0,Cluster-58601.1,Cluster-39486.0,Cluster-37446.0,Cluster-44134.0,Cluster-49086.14,Cluster-40503.4,Cluster-34060.1,Cluster-40026.0,Cluster-15377.…	0.241989
Biological process	cell wall biogenesis	GO:0042546	4	0.0228643	1.54528	25	697	1346	57989	Cluster-54380.6,Cluster-39034.19,Cluster-56154.8,Cluster-49283.4,Cluster-43788.2,Cluster-4058.0,Cluster-37165.4,Cluster-29024.0,Cluster-52927.1,Cluster-42985.6,Cluster-42852.0,Cluster-47425.5,Cluster-17856.1,Cluster-49108.2,Cluster-34008.0,Cluster-45347.2,Cluster-45347.5,Cluster-37447.0,Cluster-18031.0,Cluster-51082.1,Cluster-35846.0,Cluster-53461.2,Cluster-59534.13,Cluster-52535.9,Cluster-52535.…	0.241542
Biological process	response to ozone	GO:0010193	6	0.0231057	2.49237	7	121	1346	57989	Cluster-48660.15,Cluster-6673.0,Cluster-32727.2,Cluster-32727.3,Cluster-50614.3,Cluster-6216.0,Cluster-21354.0,	0.243271
Biological process	response to osmotic stress	GO:0006970	4	0.0231284	1.30553	60	1980	1346	57989	Cluster-42809.0,Cluster-57895.0,Cluster-55641.0,Cluster-55641.7,Cluster-51288.3,Cluster-53222.6,Cluster-53368.9,Cluster-35436.0,Cluster-44815.0,Cluster-22099.3,Cluster-54563.0,Cluster-36677.0,Cluster-25625.0,Cluster-53757.0,Cluster-44988.2,Cluster-44988.6,Cluster-31002.1,Cluster-48956.0,Cluster-32523.2,Cluster-52875.0,Cluster-52875.4,Cluster-52875.6,Cluster-24122.55,Cluster-51288.12,Cluster-39316…	0.242693
Biological process	negative regulation of developmental process	GO:0051093	5	0.0233023	1.63501	20	527	1346	57989	Cluster-5186.10,Cluster-54563.0,Cluster-40319.3,Cluster-42985.6,Cluster-59517.5,Cluster-43321.0,Cluster-51592.0,Cluster-47245.0,Cluster-32862.1,Cluster-13650.3,Cluster-40819.0,Cluster-54717.2,Cluster-40932.3,Cluster-57334.11,Cluster-54244.3,Cluster-54244.2,Cluster-54244.4,Cluster-54244.1,Cluster-57827.6,Cluster-47386.8,	0.232058
Biological process	negative regulation of multicellular organismal process	GO:0051241	5	0.023549	1.65702	19	494	1346	57989	Cluster-5186.10,Cluster-54563.0,Cluster-40319.3,Cluster-42985.6,Cluster-59517.5,Cluster-43321.0,Cluster-51592.0,Cluster-47245.0,Cluster-32862.1,Cluster-13650.3,Cluster-40819.0,Cluster-54717.2,Cluster-57334.11,Cluster-54244.3,Cluster-54244.2,Cluster-54244.4,Cluster-54244.1,Cluster-57827.6,Cluster-47386.8,	0.232296
Biological process	response to cytokinin	GO:0009735	6	0.0237596	1.92907	12	268	1346	57989	Cluster-20363.9,Cluster-48956.0,Cluster-52875.0,Cluster-52875.4,Cluster-52875.6,Cluster-8922.10,Cluster-24851.0,Cluster-35211.0,Cluster-21773.0,Cluster-45170.1,Cluster-45170.0,Cluster-55633.0,	0.233636
Biological process	regulation of anion transmembrane transport	GO:1903959	8	0.0247209	3.03398	5	71	1346	57989	Cluster-29366.0,Cluster-42985.6,Cluster-43735.11,Cluster-43735.10,Cluster-32876.0,	0.240817
Biological process	cellular lipid metabolic process	GO:0044255	5	0.0256186	1.21792	99	3502	1346	57989	Cluster-52989.0,Cluster-38817.4,Cluster-43313.0,Cluster-50300.3,Cluster-50300.4,Cluster-47180.0,Cluster-48957.7,Cluster-47261.0,Cluster-53890.0,Cluster-48660.15,Cluster-48214.4,Cluster-57374.5,Cluster-57374.3,Cluster-57045.5,Cluster-26893.0,Cluster-47461.5,Cluster-47461.6,Cluster-20372.20,Cluster-53381.1,Cluster-54719.6,Cluster-14913.5,Cluster-53757.0,Cluster-30096.0,Cluster-55795.3,Cluster-49086…	0.248787
Biological process	plant organ senescence	GO:0090693	4	0.0265208	1.52343	25	707	1346	57989	Cluster-38817.4,Cluster-20363.9,Cluster-49516.1,Cluster-52875.0,Cluster-52875.4,Cluster-52875.6,Cluster-30121.64,Cluster-51592.0,Cluster-27771.0,Cluster-53836.0,Cluster-34584.1,Cluster-27682.4,Cluster-37029.2,Cluster-35211.0,Cluster-40819.0,Cluster-52928.13,Cluster-49914.0,Cluster-43537.0,Cluster-56220.2,Cluster-30196.1,Cluster-30196.0,Cluster-17704.97,Cluster-57334.11,Cluster-20509.5,Cluster-461…	0.249041
Biological process	response to carbohydrate	GO:0009743	5	0.0271921	1.60755	20	536	1346	57989	Cluster-50300.3,Cluster-50300.4,Cluster-16383.0,Cluster-53096.9,Cluster-54563.0,Cluster-36677.0,Cluster-52875.0,Cluster-52875.4,Cluster-52875.6,Cluster-24122.55,Cluster-15977.0,Cluster-40932.3,Cluster-55629.3,Cluster-52419.0,Cluster-31364.2,Cluster-30963.0,Cluster-58067.0,Cluster-42165.0,Cluster-55570.0,Cluster-55570.5,	0.252314
Biological process	shoot system development	GO:0048367	5	0.0275816	1.22091	94	3317	1346	57989	Cluster-56581.4,Cluster-56581.8,Cluster-41750.20,Cluster-55227.3,Cluster-55227.1,Cluster-14997.0,Cluster-44262.0,Cluster-58431.1,Cluster-58431.2,Cluster-18362.1,Cluster-58431.5,Cluster-50183.2,Cluster-5186.10,Cluster-60274.0,Cluster-45575.0,Cluster-44815.0,Cluster-50005.4,Cluster-48660.15,Cluster-40319.3,Cluster-20363.9,Cluster-54719.6,Cluster-53757.0,Cluster-41305.9,Cluster-36731.3,Cluster-40026…	0.255171
Biological process	meristem maintenance	GO:0010073	3	0.0279562	1.64997	18	470	1346	57989	Cluster-27282.0,Cluster-48454.0,Cluster-45575.0,Cluster-40319.3,Cluster-20363.9,Cluster-49863.4,Cluster-42985.6,Cluster-27420.0,Cluster-5130.2,Cluster-5130.7,Cluster-43039.1,Cluster-40332.22,Cluster-19816.2,Cluster-20080.11,Cluster-43394.0,Cluster-60550.5,Cluster-20504.0,Cluster-16946.0,	0.257874
Biological process	immune response	GO:0006955	3	0.0280967	1.35402	44	1400	1346	57989	Cluster-49448.4,Cluster-57895.0,Cluster-48824.0,Cluster-55689.1,Cluster-32322.1,Cluster-49582.1,Cluster-49582.4,Cluster-42661.134,Cluster-55858.7,Cluster-53757.0,Cluster-41305.9,Cluster-59485.4,Cluster-36731.3,Cluster-39177.4,Cluster-42985.6,Cluster-56342.9,Cluster-39316.0,Cluster-17179.17,Cluster-17179.12,Cluster-45070.2,Cluster-51592.0,Cluster-17179.5,Cluster-15043.8,Cluster-48102.39,Cluster-48…	0.258407
Biological process	glucan biosynthetic process	GO:0009250	8	0.0282888	1.56147	22	607	1346	57989	Cluster-53561.17,Cluster-56154.8,Cluster-49283.4,Cluster-53561.8,Cluster-4058.0,Cluster-48214.4,Cluster-29024.0,Cluster-57232.7,Cluster-39116.1,Cluster-60526.10,Cluster-60526.12,Cluster-60526.14,Cluster-32519.7,Cluster-50649.1,Cluster-48973.6,Cluster-48973.3,Cluster-45347.2,Cluster-45347.5,Cluster-54742.2,Cluster-58374.7,Cluster-53180.5,Cluster-21355.0,	0.259411
Biological process	response to gravity	GO:0009629	4	0.0283133	1.94224	11	244	1346	57989	Cluster-42359.0,Cluster-58431.1,Cluster-58431.2,Cluster-58431.5,Cluster-53194.4,Cluster-55142.1,Cluster-40026.0,Cluster-15377.5,Cluster-52974.1,Cluster-45125.0,Cluster-27684.0,	0.258876
Biological process	multicellular organism development	GO:0007275	4	0.0297245	1.12546	225	8613	1346	57989	Cluster-16196.0,Cluster-6010.1,Cluster-49546.0,Cluster-49546.1,Cluster-56581.4,Cluster-56581.8,Cluster-49448.4,Cluster-38817.4,Cluster-46321.0,Cluster-49239.0,Cluster-32833.0,Cluster-42422.0,Cluster-41750.20,Cluster-43313.0,Cluster-50300.3,Cluster-50300.4,Cluster-60061.0,Cluster-47180.0,Cluster-55227.3,Cluster-55227.1,Cluster-53578.2,Cluster-55534.1,Cluster-50348.5,Cluster-14997.0,Cluster-19610.0…	0.269416
Biological process	nucleoside metabolic process	GO:0009116	7	0.0311397	1.71872	15	376	1346	57989	Cluster-42302.0,Cluster-42302.5,Cluster-42302.6,Cluster-15408.5,Cluster-57356.3,Cluster-46418.4,Cluster-52928.13,Cluster-60181.10,Cluster-60674.3,Cluster-58694.6,Cluster-58694.8,Cluster-3751.0,Cluster-45126.2,Cluster-719.9,Cluster-43580.3,	0.278211
Biological process	sesquiterpene metabolic process	GO:0051761	8	0.0319593	2.83437	5	76	1346	57989	Cluster-52989.0,Cluster-54058.1,Cluster-37176.1,Cluster-52833.4,Cluster-26407.11,	0.283107
Biological process	sesquiterpene biosynthetic process	GO:0051762	9	0.0319593	2.83437	5	76	1346	57989	Cluster-52989.0,Cluster-54058.1,Cluster-37176.1,Cluster-52833.4,Cluster-26407.11,	0.283107
Biological process	regulation of chlorophyll metabolic process	GO:0090056	7	0.0324463	2.31983	7	130	1346	57989	Cluster-19610.0,Cluster-52875.0,Cluster-52875.4,Cluster-52875.6,Cluster-17704.97,Cluster-53180.5,Cluster-16946.0,	0.285802
Biological process	drug transport	GO:0015893	5	0.032931	1.74322	14	346	1346	57989	Cluster-26320.0,Cluster-46116.1,Cluster-37446.0,Cluster-58785.1,Cluster-58785.4,Cluster-14666.139,Cluster-60067.12,Cluster-53987.3,Cluster-60067.8,Cluster-37141.8,Cluster-31471.11,Cluster-51581.0,Cluster-57529.6,Cluster-57529.5,	0.288446
Biological process	tissue development	GO:0009888	4	0.0331929	1.25939	67	2292	1346	57989	Cluster-6010.1,Cluster-32361.0,Cluster-56581.4,Cluster-56581.8,Cluster-49448.4,Cluster-57067.0,Cluster-15408.5,Cluster-41750.20,Cluster-43313.0,Cluster-50300.3,Cluster-50300.4,Cluster-27282.0,Cluster-44262.0,Cluster-48454.0,Cluster-45575.0,Cluster-40319.3,Cluster-26893.0,Cluster-20363.9,Cluster-52927.1,Cluster-31211.1,Cluster-49863.4,Cluster-42985.6,Cluster-26735.0,Cluster-42852.0,Cluster-52875.0…	0.289928
Biological process	regulation of isoprenoid metabolic process	GO:0019747	7	0.0332236	2.05155	9	189	1346	57989	Cluster-38817.4,Cluster-43313.0,Cluster-49134.2,Cluster-49134.5,Cluster-43039.1,Cluster-58177.15,Cluster-58177.11,Cluster-56391.12,Cluster-17704.97,	0.289388
Biological process	isopentenyl diphosphate biosynthetic process, mevalonate pathway	GO:0019287	9	0.0335495	2.79756	5	77	1346	57989	Cluster-44793.0,Cluster-58177.15,Cluster-58177.11,Cluster-10003.4,Cluster-56523.1,	0.291414
Biological process	protein peptidyl-prolyl isomerization	GO:0000413	10	0.0337862	1.95829	10	220	1346	57989	Cluster-54171.4,Cluster-40421.0,Cluster-5313.39,Cluster-55177.2,Cluster-55137.3,Cluster-54171.23,Cluster-51308.0,Cluster-51308.2,Cluster-20080.11,Cluster-26393.6,	0.292658
Biological process	plant-type secondary cell wall biogenesis	GO:0009834	6	0.0338738	2.15412	8	160	1346	57989	Cluster-37165.4,Cluster-52927.1,Cluster-42985.6,Cluster-42852.0,Cluster-49108.2,Cluster-34008.0,Cluster-18031.0,Cluster-35846.0,	0.292606
Biological process	photomorphogenesis	GO:0009640	7	0.0339787	1.77801	13	315	1346	57989	Cluster-45575.0,Cluster-40026.0,Cluster-15377.5,Cluster-42985.6,Cluster-26735.0,Cluster-14613.11,Cluster-54037.1,Cluster-43956.0,Cluster-14604.0,Cluster-14613.7,Cluster-37613.0,Cluster-43394.0,Cluster-47386.8,	0.292703
Biological process	negative regulation of ethylene-activated signaling pathway	GO:0010105	10	0.035188	2.7617	5	78	1346	57989	Cluster-50300.3,Cluster-50300.4,Cluster-25335.0,Cluster-8922.10,Cluster-52419.0,	0.30146
Biological process	negative regulation of phosphorelay signal transduction system	GO:0070298	9	0.035188	2.7617	5	78	1346	57989	Cluster-50300.3,Cluster-50300.4,Cluster-25335.0,Cluster-8922.10,Cluster-52419.0,	0.30146
Biological process	plant-type cell wall organization or biogenesis	GO:0071669	4	0.0353641	1.46808	26	763	1346	57989	Cluster-17074.1,Cluster-39034.19,Cluster-56154.8,Cluster-49283.4,Cluster-43788.2,Cluster-4058.0,Cluster-37165.4,Cluster-52927.1,Cluster-42985.6,Cluster-42852.0,Cluster-47425.5,Cluster-17856.1,Cluster-5130.2,Cluster-5130.7,Cluster-49108.2,Cluster-34008.0,Cluster-45347.2,Cluster-45347.5,Cluster-37447.0,Cluster-18031.0,Cluster-44585.0,Cluster-35846.0,Cluster-53461.2,Cluster-59534.13,Cluster-52535.9,…	0.301318
Biological process	root morphogenesis	GO:0010015	5	0.0366418	1.39521	33	1019	1346	57989	Cluster-6010.1,Cluster-58431.1,Cluster-58431.2,Cluster-58431.5,Cluster-48454.0,Cluster-45575.0,Cluster-26893.0,Cluster-20363.9,Cluster-59615.6,Cluster-28737.0,Cluster-57447.1,Cluster-59820.1,Cluster-43321.0,Cluster-49134.2,Cluster-49134.5,Cluster-27420.0,Cluster-25341.8,Cluster-25341.1,Cluster-25341.3,Cluster-59708.8,Cluster-43039.1,Cluster-40332.22,Cluster-53576.3,Cluster-37447.0,Cluster-19816.2…	0.304731
Biological process	regulation of tetrapyrrole metabolic process	GO:1901401	6	0.037305	2.25058	7	134	1346	57989	Cluster-19610.0,Cluster-52875.0,Cluster-52875.4,Cluster-52875.6,Cluster-17704.97,Cluster-53180.5,Cluster-16946.0,	0.309424
Biological process	positive regulation of defense response to bacterium	GO:1900426	8	0.0373773	2.43863	6	106	1346	57989	Cluster-53096.9,Cluster-49582.1,Cluster-49582.4,Cluster-44988.2,Cluster-44988.6,Cluster-42985.6,	0.309204
Biological process	leaf senescence	GO:0010150	5	0.0379019	1.48347	24	697	1346	57989	Cluster-20363.9,Cluster-49516.1,Cluster-52875.0,Cluster-52875.4,Cluster-52875.6,Cluster-30121.64,Cluster-51592.0,Cluster-27771.0,Cluster-53836.0,Cluster-34584.1,Cluster-27682.4,Cluster-37029.2,Cluster-35211.0,Cluster-40819.0,Cluster-52928.13,Cluster-49914.0,Cluster-43537.0,Cluster-56220.2,Cluster-30196.1,Cluster-30196.0,Cluster-17704.97,Cluster-57334.11,Cluster-20509.5,Cluster-46109.1,	0.312716
Biological process	cellular polysaccharide biosynthetic process	GO:0033692	7	0.0382653	1.45662	26	769	1346	57989	Cluster-43793.2,Cluster-53561.17,Cluster-56154.8,Cluster-49283.4,Cluster-53561.8,Cluster-4058.0,Cluster-48214.4,Cluster-37165.4,Cluster-29024.0,Cluster-57232.7,Cluster-39116.1,Cluster-60526.10,Cluster-60526.12,Cluster-60526.14,Cluster-32519.7,Cluster-50649.1,Cluster-48973.6,Cluster-48973.3,Cluster-45347.2,Cluster-45347.5,Cluster-54742.2,Cluster-53461.2,Cluster-59534.13,Cluster-58374.7,Cluster-531…	0.314883
Biological process	lysine biosynthetic process	GO:0009085	11	0.0386109	2.69265	5	80	1346	57989	Cluster-22748.27,Cluster-41212.11,Cluster-24262.18,Cluster-24262.11,Cluster-24262.9,	0.316893
Biological process	regulation of localization	GO:0032879	4	0.0387901	1.50926	22	628	1346	57989	Cluster-47977.2,Cluster-53096.9,Cluster-29366.0,Cluster-47274.1,Cluster-49176.14,Cluster-52927.1,Cluster-36797.2,Cluster-32523.2,Cluster-42985.6,Cluster-42852.0,Cluster-52875.0,Cluster-52875.4,Cluster-52875.6,Cluster-43735.11,Cluster-43735.10,Cluster-57533.0,Cluster-37447.0,Cluster-11401.25,Cluster-32876.0,Cluster-55570.0,Cluster-51951.4,Cluster-55570.5,	0.316701
Biological process	cellular response to stress	GO:0033554	4	0.0392802	1.16367	131	4850	1346	57989	Cluster-50518.156,Cluster-38817.4,Cluster-44213.17,Cluster-46321.0,Cluster-38225.0,Cluster-51977.16,Cluster-43709.2,Cluster-57762.0,Cluster-54023.14,Cluster-50766.2,Cluster-50766.1,Cluster-19610.0,Cluster-57655.7,Cluster-2636.5,Cluster-52491.1,Cluster-56732.12,Cluster-35075.0,Cluster-59108.9,Cluster-59108.6,Cluster-32322.1,Cluster-9785.24,Cluster-5313.39,Cluster-42661.134,Cluster-55858.7,Cluster-…	0.319868
Biological process	regulation of ion transport	GO:0043269	6	0.0398735	1.83685	11	258	1346	57989	Cluster-47977.2,Cluster-29366.0,Cluster-47274.1,Cluster-32523.2,Cluster-42985.6,Cluster-52875.0,Cluster-52875.4,Cluster-52875.6,Cluster-43735.11,Cluster-43735.10,Cluster-32876.0,	0.323856
Biological process	anatomical structure development	GO:0048856	3	0.0400896	1.10679	255	9926	1346	57989	Cluster-16196.0,Cluster-6010.1,Cluster-32361.0,Cluster-49546.0,Cluster-49546.1,Cluster-56581.4,Cluster-56581.8,Cluster-49448.4,Cluster-38817.4,Cluster-57067.0,Cluster-20295.0,Cluster-46321.0,Cluster-15408.5,Cluster-49239.0,Cluster-32833.0,Cluster-42422.0,Cluster-41750.20,Cluster-43313.0,Cluster-50300.3,Cluster-50300.4,Cluster-60061.0,Cluster-47180.0,Cluster-55227.3,Cluster-55227.1,Cluster-53578.2…	0.324768
Biological process	steroid metabolic process	GO:0008202	5	0.0402012	1.73397	13	323	1346	57989	Cluster-53578.2,Cluster-53890.0,Cluster-42836.1,Cluster-53381.1,Cluster-44793.0,Cluster-40641.5,Cluster-10003.4,Cluster-57952.2,Cluster-31168.0,Cluster-48214.10,Cluster-43906.3,Cluster-42957.0,Cluster-56523.1,	0.32483
Biological process	ATP biosynthetic process	GO:0006754	12	0.0403636	2.39347	6	108	1346	57989	Cluster-26279.2,Cluster-26279.3,Cluster-53752.2,Cluster-34060.1,Cluster-51063.4,Cluster-13370.1,	0.325301
Biological process	energy coupled proton transport, down electrochemical gradient	GO:0015985	10	0.0403636	2.39347	6	108	1346	57989	Cluster-26279.2,Cluster-26279.3,Cluster-53752.2,Cluster-34060.1,Cluster-51063.4,Cluster-13370.1,	0.325301
Biological process	ATP synthesis coupled proton transport	GO:0015986	13	0.0403636	2.39347	6	108	1346	57989	Cluster-26279.2,Cluster-26279.3,Cluster-53752.2,Cluster-34060.1,Cluster-51063.4,Cluster-13370.1,	0.325301
Biological process	pyrimidine nucleobase biosynthetic process	GO:0019856	9	0.0403958	2.65941	5	81	1346	57989	Cluster-57356.3,Cluster-60067.12,Cluster-60067.8,Cluster-60181.10,Cluster-43580.3,	0.323063
Biological process	polysaccharide biosynthetic process	GO:0000271	6	0.0409134	1.40639	30	919	1346	57989	Cluster-43793.2,Cluster-53561.17,Cluster-56154.8,Cluster-49283.4,Cluster-53561.8,Cluster-4058.0,Cluster-48214.4,Cluster-37165.4,Cluster-29024.0,Cluster-57232.7,Cluster-47425.5,Cluster-39116.1,Cluster-60526.10,Cluster-60526.12,Cluster-60526.14,Cluster-33823.0,Cluster-32519.7,Cluster-5130.2,Cluster-5130.7,Cluster-50649.1,Cluster-48973.6,Cluster-48973.3,Cluster-45347.2,Cluster-45347.5,Cluster-54742.…	0.324711
Biological process	positive regulation of autophagy	GO:0010508	8	0.04223	2.62698	5	82	1346	57989	Cluster-49239.0,Cluster-3977.5,Cluster-39316.0,Cluster-3977.17,Cluster-56220.2,	0.331792
Biological process	xylem and phloem pattern formation	GO:0010051	5	0.0427225	1.81574	11	261	1346	57989	Cluster-56581.4,Cluster-56581.8,Cluster-60061.0,Cluster-45575.0,Cluster-44815.0,Cluster-41305.9,Cluster-54793.8,Cluster-37447.0,Cluster-29586.0,Cluster-43394.0,Cluster-35846.0,	0.33482
Biological process	developmental growth	GO:0048589	3	0.0433261	1.28416	51	1711	1346	57989	Cluster-6010.1,Cluster-20295.0,Cluster-45575.0,Cluster-4223.0,Cluster-26893.0,Cluster-20363.9,Cluster-36797.2,Cluster-53757.0,Cluster-42985.6,Cluster-42162.0,Cluster-14613.11,Cluster-54539.7,Cluster-53441.7,Cluster-28737.0,Cluster-53441.4,Cluster-59820.1,Cluster-47425.5,Cluster-14666.107,Cluster-27420.0,Cluster-60503.0,Cluster-60503.1,Cluster-25341.8,Cluster-25341.1,Cluster-25341.3,Cluster-32519.…	0.337017
Biological process	monovalent inorganic anion homeostasis	GO:0055083	8	0.0441136	2.59533	5	83	1346	57989	Cluster-49134.2,Cluster-49134.5,Cluster-38970.0,Cluster-21478.0,Cluster-11964.0,	0.342291
Biological process	response to monosaccharide	GO:0034284	6	0.0443992	2.03941	8	169	1346	57989	Cluster-50300.3,Cluster-50300.4,Cluster-16383.0,Cluster-55629.3,Cluster-52419.0,Cluster-31364.2,Cluster-30963.0,Cluster-42165.0,	0.343654
Biological process	negative regulation of response to stimulus	GO:0048585	5	0.0445963	1.35102	36	1148	1346	57989	Cluster-58096.4,Cluster-49448.4,Cluster-50300.3,Cluster-50300.4,Cluster-25335.0,Cluster-5186.10,Cluster-53096.9,Cluster-36731.3,Cluster-41954.0,Cluster-39177.4,Cluster-53210.7,Cluster-24122.55,Cluster-43321.0,Cluster-43735.11,Cluster-43735.10,Cluster-8922.10,Cluster-5130.2,Cluster-5130.7,Cluster-54807.1,Cluster-24851.0,Cluster-14604.0,Cluster-55554.6,Cluster-56900.3,Cluster-38275.3,Cluster-58593.…	0.344328
Biological process	regulation of cell communication	GO:0010646	5	0.0451245	1.31693	42	1374	1346	57989	Cluster-49448.4,Cluster-50300.3,Cluster-50300.4,Cluster-25335.0,Cluster-50005.4,Cluster-53096.9,Cluster-49582.1,Cluster-49582.4,Cluster-55858.7,Cluster-44988.2,Cluster-44988.6,Cluster-15377.5,Cluster-53210.7,Cluster-43735.11,Cluster-43735.10,Cluster-8922.10,Cluster-31642.0,Cluster-54807.1,Cluster-24851.0,Cluster-14604.0,Cluster-56900.3,Cluster-38275.3,Cluster-34996.0,Cluster-37613.0,Cluster-45493…	0.347547
Biological process	disaccharide catabolic process	GO:0046352	7	0.0460467	2.56443	5	84	1346	57989	Cluster-60476.3,Cluster-53331.7,Cluster-53661.0,Cluster-36521.18,Cluster-16510.1,	0.346125
Biological process	positive regulation of cell communication	GO:0010647	6	0.0462216	1.74071	12	297	1346	57989	Cluster-49582.1,Cluster-49582.4,Cluster-44988.2,Cluster-44988.6,Cluster-31642.0,Cluster-34996.0,Cluster-32262.0,Cluster-22072.0,Cluster-30522.3,Cluster-59866.4,Cluster-59866.2,Cluster-46527.3,	0.346607
Biological process	glycogen biosynthetic process	GO:0005978	9	0.0480295	2.53426	5	85	1346	57989	Cluster-53561.17,Cluster-53561.8,Cluster-57232.7,Cluster-39116.1,Cluster-58374.7,	0.355896
Biological process	lysine metabolic process	GO:0006553	10	0.0480295	2.53426	5	85	1346	57989	Cluster-22748.27,Cluster-41212.11,Cluster-24262.18,Cluster-24262.11,Cluster-24262.9,	0.355896
Biological process	peroxisomal membrane transport	GO:0015919	7	0.0483994	2.12378	7	142	1346	57989	Cluster-49086.14,Cluster-53103.4,Cluster-53103.9,Cluster-57159.20,Cluster-59283.1,Cluster-57159.2,Cluster-57159.0,	0.356946

## Sheet: yellow module
Table S5 GO analysis of genes obtained through WGCNA analysis.
Class	GO_Name	GO_ID	GO_Level	P_value	EnrichmentScore	HitsGenesCountsInSelectedSet	HitsGenesCountsInBackground	AllGenesCountsInSelectedSet	AllGenesCountsInBackground	GenesOfSelectedSetInGOterm	corrected p-value(BH method)
Molecular function	transcription factor activity, protein binding	GO:0000988	3	7.77303e-05	2.33055	26	670	1010	60657	Cluster-60760.4,Cluster-20184.3,Cluster-36945.1,Cluster-55921.2,Cluster-39867.2,Cluster-52537.3,Cluster-59779.7,Cluster-60436.2,Cluster-9238.8,Cluster-5130.3,Cluster-53998.6,Cluster-20052.33,Cluster-14613.4,Cluster-60085.6,Cluster-15752.2,Cluster-47783.2,Cluster-53822.1,Cluster-9238.16,Cluster-44078.0,Cluster-44078.2,Cluster-44078.3,Cluster-47995.1,Cluster-48575.2,Cluster-52770.5,Cluster-52770.3,…	0.0844151
Molecular function	four-way junction helicase activity	GO:0009378	10	0.00131797	6.12821	5	49	1010	60657	Cluster-42217.1,Cluster-58287.2,Cluster-58104.4,Cluster-48920.0,Cluster-39225.0,	0.357829
Molecular function	transcription factor activity, transcription factor binding	GO:0000989	4	0.0013334	2.06122	22	641	1010	60657	Cluster-60760.4,Cluster-20184.3,Cluster-36945.1,Cluster-55921.2,Cluster-39867.2,Cluster-52537.3,Cluster-59779.7,Cluster-60436.2,Cluster-9238.8,Cluster-5130.3,Cluster-53998.6,Cluster-20052.33,Cluster-14613.4,Cluster-60085.6,Cluster-15752.2,Cluster-53822.1,Cluster-9238.16,Cluster-47995.1,Cluster-48575.2,Cluster-52770.5,Cluster-52770.3,Cluster-52770.2,	0.289615
Molecular function	transcription cofactor activity	GO:0003712	5	0.0013334	2.06122	22	641	1010	60657	Cluster-60760.4,Cluster-20184.3,Cluster-36945.1,Cluster-55921.2,Cluster-39867.2,Cluster-52537.3,Cluster-59779.7,Cluster-60436.2,Cluster-9238.8,Cluster-5130.3,Cluster-53998.6,Cluster-20052.33,Cluster-14613.4,Cluster-60085.6,Cluster-15752.2,Cluster-53822.1,Cluster-9238.16,Cluster-47995.1,Cluster-48575.2,Cluster-52770.5,Cluster-52770.3,Cluster-52770.2,	0.289615
Molecular function	chlorophyll binding	GO:0016168	5	0.00208467	3.53273	8	136	1010	60657	Cluster-56092.0,Cluster-42294.0,Cluster-19224.7,Cluster-19224.6,Cluster-58068.2,Cluster-55246.0,Cluster-21013.0,Cluster-58557.0,	0.282994
Molecular function	3'-5' DNA helicase activity	GO:0043138	10	0.00267223	4.34143	6	83	1010	60657	Cluster-43699.0,Cluster-42217.1,Cluster-58287.2,Cluster-58104.4,Cluster-48920.0,Cluster-39225.0,	0.263822
Molecular function	nutrient reservoir activity	GO:0045735	2	0.00378433	4.04875	6	89	1010	60657	Cluster-51852.10,Cluster-51852.3,Cluster-51852.2,Cluster-51852.1,Cluster-51852.7,Cluster-51852.6,	0.316137
Molecular function	ion channel activity	GO:0005216	7	0.00567108	1.92424	19	593	1010	60657	Cluster-26279.4,Cluster-51614.4,Cluster-47274.0,Cluster-59263.7,Cluster-59263.16,Cluster-59263.17,Cluster-48444.8,Cluster-48444.6,Cluster-48008.5,Cluster-40419.0,Cluster-36835.10,Cluster-27189.0,Cluster-43389.4,Cluster-36835.4,Cluster-36835.5,Cluster-36835.2,Cluster-39576.0,Cluster-55001.0,Cluster-59902.6,	0.362282
Molecular function	mechanosensitive ion channel activity	GO:0008381	8	0.00570967	2.263	13	345	1010	60657	Cluster-51614.4,Cluster-47274.0,Cluster-59263.7,Cluster-59263.16,Cluster-59263.17,Cluster-48444.8,Cluster-48444.6,Cluster-48008.5,Cluster-40419.0,Cluster-27189.0,Cluster-43389.4,Cluster-39576.0,Cluster-59902.6,	0.344483
Molecular function	gated channel activity	GO:0022836	6	0.00570967	2.263	13	345	1010	60657	Cluster-51614.4,Cluster-47274.0,Cluster-59263.7,Cluster-59263.16,Cluster-59263.17,Cluster-48444.8,Cluster-48444.6,Cluster-48008.5,Cluster-40419.0,Cluster-27189.0,Cluster-43389.4,Cluster-39576.0,Cluster-59902.6,	0.344483
Molecular function	metal ion transmembrane transporter activity	GO:0046873	7	0.00579636	1.79389	23	770	1010	60657	Cluster-20510.4,Cluster-18086.2,Cluster-33866.4,Cluster-33866.0,Cluster-56747.0,Cluster-28350.0,Cluster-54526.4,Cluster-26979.0,Cluster-48444.8,Cluster-48444.6,Cluster-48008.5,Cluster-53157.11,Cluster-60046.10,Cluster-39840.1,Cluster-40419.0,Cluster-27189.0,Cluster-47961.1,Cluster-47961.0,Cluster-50919.4,Cluster-11782.8,Cluster-44355.2,Cluster-44355.1,Cluster-59902.6,	0.314743
Molecular function	protein tyrosine kinase activity	GO:0004713	7	0.0071899	1.73657	24	830	1010	60657	Cluster-2425.33,Cluster-54438.0,Cluster-40960.0,Cluster-59526.7,Cluster-4549.21,Cluster-4549.22,Cluster-4549.25,Cluster-26361.26,Cluster-26361.22,Cluster-26361.20,Cluster-59896.11,Cluster-37797.15,Cluster-35037.0,Cluster-35037.1,Cluster-53981.8,Cluster-38538.4,Cluster-14598.0,Cluster-48073.0,Cluster-17125.0,Cluster-17704.89,Cluster-42517.0,Cluster-59896.1,Cluster-40607.0,Cluster-23651.41,	0.289194
Molecular function	ubiquitin protein ligase binding	GO:0031625	6	0.00859537	1.96906	16	488	1010	60657	Cluster-41750.24,Cluster-48091.14,Cluster-55632.9,Cluster-6254.15,Cluster-6254.37,Cluster-54826.1,Cluster-39034.9,Cluster-46292.0,Cluster-41750.36,Cluster-60011.6,Cluster-60011.0,Cluster-41750.41,Cluster-41750.59,Cluster-41750.57,Cluster-41750.53,Cluster-41960.0,	0.259294
Molecular function	protein serine/threonine kinase activity	GO:0004674	7	0.0108495	1.28923	84	3913	1010	60657	Cluster-46201.1,Cluster-57895.5,Cluster-55361.19,Cluster-48091.14,Cluster-43709.0,Cluster-2425.33,Cluster-54438.0,Cluster-55632.9,Cluster-40960.0,Cluster-54826.1,Cluster-27892.0,Cluster-50308.2,Cluster-18815.15,Cluster-59126.4,Cluster-56013.5,Cluster-58358.0,Cluster-59517.7,Cluster-60654.7,Cluster-17179.15,Cluster-59526.7,Cluster-34855.2,Cluster-4549.21,Cluster-4549.22,Cluster-34855.1,Cluster-454…	0.287381
Molecular function	ubiquitin-like protein ligase binding	GO:0044389	5	0.0116133	1.90278	16	505	1010	60657	Cluster-41750.24,Cluster-48091.14,Cluster-55632.9,Cluster-6254.15,Cluster-6254.37,Cluster-54826.1,Cluster-39034.9,Cluster-46292.0,Cluster-41750.36,Cluster-60011.6,Cluster-60011.0,Cluster-41750.41,Cluster-41750.59,Cluster-41750.57,Cluster-41750.53,Cluster-41960.0,	0.280269
Molecular function	transmembrane receptor protein tyrosine kinase activity	GO:0004714	8	0.0117377	1.78851	19	638	1010	60657	Cluster-2425.33,Cluster-54438.0,Cluster-40960.0,Cluster-59526.7,Cluster-4549.21,Cluster-4549.22,Cluster-4549.25,Cluster-26361.26,Cluster-26361.22,Cluster-26361.20,Cluster-59896.11,Cluster-37797.15,Cluster-38538.4,Cluster-14598.0,Cluster-17125.0,Cluster-17704.89,Cluster-42517.0,Cluster-59896.1,Cluster-23651.41,	0.277111
Molecular function	oxidoreductase activity, acting on CH or CH2 groups	GO:0016725	4	0.0120592	3.66198	5	82	1010	60657	Cluster-42077.2,Cluster-42077.5,Cluster-59122.10,Cluster-51149.0,Cluster-51149.3,	0.278644
Molecular function	calcium channel activity	GO:0005262	9	0.0127861	3.13338	6	115	1010	60657	Cluster-48444.8,Cluster-48444.6,Cluster-48008.5,Cluster-40419.0,Cluster-27189.0,Cluster-59902.6,	0.289285
Molecular function	transmembrane signaling receptor activity	GO:0004888	5	0.0147057	1.61096	25	932	1010	60657	Cluster-2425.33,Cluster-54438.0,Cluster-40960.0,Cluster-52875.3,Cluster-59526.7,Cluster-4549.21,Cluster-4549.22,Cluster-4549.25,Cluster-48008.5,Cluster-26361.26,Cluster-26361.22,Cluster-26361.20,Cluster-59896.11,Cluster-37797.15,Cluster-59635.10,Cluster-38538.4,Cluster-14598.0,Cluster-40419.0,Cluster-27189.0,Cluster-17125.0,Cluster-17704.89,Cluster-42517.0,Cluster-59896.1,Cluster-59902.6,Cluster-…	0.280182
Molecular function	transmembrane receptor activity	GO:0099600	4	0.0147057	1.61096	25	932	1010	60657	Cluster-2425.33,Cluster-54438.0,Cluster-40960.0,Cluster-52875.3,Cluster-59526.7,Cluster-4549.21,Cluster-4549.22,Cluster-4549.25,Cluster-48008.5,Cluster-26361.26,Cluster-26361.22,Cluster-26361.20,Cluster-59896.11,Cluster-37797.15,Cluster-59635.10,Cluster-38538.4,Cluster-14598.0,Cluster-40419.0,Cluster-27189.0,Cluster-17125.0,Cluster-17704.89,Cluster-42517.0,Cluster-59896.1,Cluster-59902.6,Cluster-…	0.280182
Molecular function	telomeric DNA binding	GO:0042162	7	0.0160814	2.97801	6	121	1010	60657	Cluster-56142.0,Cluster-9906.7,Cluster-55264.5,Cluster-42325.1,Cluster-43149.9,Cluster-43149.12,	0.291074
Molecular function	phosphatidylinositol phosphate binding	GO:1901981	7	0.0190696	2.1603	10	278	1010	60657	Cluster-60026.3,Cluster-59685.14,Cluster-59685.1,Cluster-59685.9,Cluster-42455.1,Cluster-44412.4,Cluster-11920.1,Cluster-60495.10,Cluster-45664.6,Cluster-33451.0,	0.313781
Molecular function	calcium ion transmembrane transporter activity	GO:0015085	8	0.0203654	2.13724	10	281	1010	60657	Cluster-20510.4,Cluster-56747.0,Cluster-26979.0,Cluster-48444.8,Cluster-48444.6,Cluster-48008.5,Cluster-40419.0,Cluster-27189.0,Cluster-11782.8,Cluster-59902.6,	0.315955
Molecular function	substrate-specific channel activity	GO:0022838	6	0.0218137	1.67313	19	682	1010	60657	Cluster-26279.4,Cluster-51614.4,Cluster-47274.0,Cluster-59263.7,Cluster-59263.16,Cluster-59263.17,Cluster-48444.8,Cluster-48444.6,Cluster-48008.5,Cluster-40419.0,Cluster-36835.10,Cluster-27189.0,Cluster-43389.4,Cluster-36835.4,Cluster-36835.5,Cluster-36835.2,Cluster-39576.0,Cluster-55001.0,Cluster-59902.6,	0.333658
Molecular function	molecular transducer activity	GO:0060089	2	0.0224139	1.45404	33	1363	1010	60657	Cluster-2425.33,Cluster-54438.0,Cluster-40960.0,Cluster-59126.4,Cluster-52875.3,Cluster-59526.7,Cluster-4549.21,Cluster-4549.22,Cluster-4549.25,Cluster-48008.5,Cluster-26361.26,Cluster-26361.22,Cluster-26361.20,Cluster-59896.11,Cluster-37797.15,Cluster-59635.10,Cluster-38538.4,Cluster-46733.2,Cluster-14598.0,Cluster-40419.0,Cluster-27189.0,Cluster-17125.0,Cluster-54524.9,Cluster-54524.5,Cluster-1…	0.324554
Molecular function	nuclear export signal receptor activity	GO:0005049	4	0.0242271	3.0641	5	98	1010	60657	Cluster-31455.7,Cluster-31455.5,Cluster-31455.3,Cluster-14666.106,Cluster-60726.20,	0.341697
Molecular function	protein kinase activity	GO:0004672	6	0.0251823	1.22728	92	4502	1010	60657	Cluster-46201.1,Cluster-57895.5,Cluster-55361.19,Cluster-48091.14,Cluster-43709.0,Cluster-2425.33,Cluster-54438.0,Cluster-55632.9,Cluster-40960.0,Cluster-59171.13,Cluster-54826.1,Cluster-27892.0,Cluster-50308.2,Cluster-18815.15,Cluster-59126.4,Cluster-56013.5,Cluster-58358.0,Cluster-59517.7,Cluster-52875.3,Cluster-48614.64,Cluster-60654.7,Cluster-17179.15,Cluster-59526.7,Cluster-34855.2,Cluster-4…	0.34185
Molecular function	flavin adenine dinucleotide binding	GO:0050660	6	0.0254427	1.73136	16	555	1010	60657	Cluster-46913.2,Cluster-46913.0,Cluster-53163.2,Cluster-40845.1,Cluster-46320.0,Cluster-42077.2,Cluster-42077.5,Cluster-54420.4,Cluster-46774.0,Cluster-45534.4,Cluster-26407.3,Cluster-57354.5,Cluster-49625.2,Cluster-60011.6,Cluster-60011.0,Cluster-52890.1,	0.317595
Molecular function	ion gated channel activity	GO:0022839	8	0.0301015	2.00188	10	300	1010	60657	Cluster-47274.0,Cluster-59263.7,Cluster-59263.16,Cluster-59263.17,Cluster-48444.8,Cluster-48444.6,Cluster-48008.5,Cluster-40419.0,Cluster-27189.0,Cluster-59902.6,	0.359233
Molecular function	phosphatidylinositol binding	GO:0035091	6	0.030256	1.81145	13	431	1010	60657	Cluster-60026.3,Cluster-58194.9,Cluster-41859.0,Cluster-59685.14,Cluster-59685.1,Cluster-55737.3,Cluster-59685.9,Cluster-42455.1,Cluster-44412.4,Cluster-11920.1,Cluster-60495.10,Cluster-45664.6,Cluster-33451.0,	0.357153
Molecular function	cysteine-type endopeptidase activity	GO:0004197	7	0.0366436	1.86616	11	354	1010	60657	Cluster-49052.0,Cluster-45660.0,Cluster-45660.4,Cluster-30026.0,Cluster-59778.13,Cluster-59582.5,Cluster-44950.4,Cluster-46385.3,Cluster-46385.8,Cluster-44381.14,Cluster-55472.4,	0.371916
Molecular function	beta-glucosidase activity	GO:0008422	7	0.0379681	2.2481	7	187	1010	60657	Cluster-60773.2,Cluster-57998.1,Cluster-39271.0,Cluster-33583.2,Cluster-32342.0,Cluster-31484.1,Cluster-21400.5,	0.381791
Molecular function	histone methyltransferase activity	GO:0042054	7	0.0388948	2.23614	7	188	1010	60657	Cluster-44904.7,Cluster-44904.6,Cluster-58737.10,Cluster-58737.9,Cluster-26055.12,Cluster-52428.3,Cluster-52428.5,	0.387521
Molecular function	transferase activity, transferring glycosyl groups	GO:0016757	4	0.0405181	1.30497	47	2163	1010	60657	Cluster-43793.3,Cluster-43793.7,Cluster-44373.2,Cluster-43255.0,Cluster-53698.1,Cluster-33257.0,Cluster-34602.5,Cluster-23174.0,Cluster-15845.1,Cluster-23651.208,Cluster-56390.6,Cluster-56390.5,Cluster-58291.9,Cluster-55453.2,Cluster-57216.4,Cluster-42536.11,Cluster-57998.1,Cluster-52928.7,Cluster-38194.0,Cluster-56610.9,Cluster-18008.0,Cluster-16189.6,Cluster-16189.8,Cluster-8871.1,Cluster-60424…	0.400025
Molecular function	passive transmembrane transporter activity	GO:0022803	4	0.0429233	1.54617	19	738	1010	60657	Cluster-26279.4,Cluster-51614.4,Cluster-47274.0,Cluster-59263.7,Cluster-59263.16,Cluster-59263.17,Cluster-48444.8,Cluster-48444.6,Cluster-48008.5,Cluster-40419.0,Cluster-36835.10,Cluster-27189.0,Cluster-43389.4,Cluster-36835.4,Cluster-36835.5,Cluster-36835.2,Cluster-39576.0,Cluster-55001.0,Cluster-59902.6,	0.416202
Molecular function	channel activity	GO:0015267	5	0.0429233	1.54617	19	738	1010	60657	Cluster-26279.4,Cluster-51614.4,Cluster-47274.0,Cluster-59263.7,Cluster-59263.16,Cluster-59263.17,Cluster-48444.8,Cluster-48444.6,Cluster-48008.5,Cluster-40419.0,Cluster-36835.10,Cluster-27189.0,Cluster-43389.4,Cluster-36835.4,Cluster-36835.5,Cluster-36835.2,Cluster-39576.0,Cluster-55001.0,Cluster-59902.6,	0.416202
Molecular function	transcription corepressor activity	GO:0003714	6	0.0479022	2.13399	7	197	1010	60657	Cluster-20184.3,Cluster-59779.7,Cluster-60436.2,Cluster-9238.8,Cluster-5130.3,Cluster-15752.2,Cluster-9238.16,	0.426408
Molecular function	hydrolase activity, acting on carbon-nitrogen (but not peptide) bonds	GO:0016810	4	0.0484102	1.5909	16	604	1010	60657	Cluster-53119.7,Cluster-53119.3,Cluster-54212.4,Cluster-53439.9,Cluster-42536.11,Cluster-60436.2,Cluster-42054.0,Cluster-45214.2,Cluster-56628.1,Cluster-1774.4,Cluster-56081.8,Cluster-38344.4,Cluster-29959.1,Cluster-29959.2,Cluster-40693.16,Cluster-21400.5,	0.417249
Molecular function	receptor activity	GO:0004872	3	0.049158	1.41002	27	1150	1010	60657	Cluster-2425.33,Cluster-54438.0,Cluster-40960.0,Cluster-52875.3,Cluster-59526.7,Cluster-4549.21,Cluster-4549.22,Cluster-4549.25,Cluster-48008.5,Cluster-26361.26,Cluster-26361.22,Cluster-26361.20,Cluster-59896.11,Cluster-37797.15,Cluster-59635.10,Cluster-38538.4,Cluster-14598.0,Cluster-40419.0,Cluster-27189.0,Cluster-17125.0,Cluster-17704.89,Cluster-15353.0,Cluster-42517.0,Cluster-59896.1,Cluster-…	0.401396
Molecular function	signaling receptor activity	GO:0038023	4	0.049158	1.41002	27	1150	1010	60657	Cluster-2425.33,Cluster-54438.0,Cluster-40960.0,Cluster-52875.3,Cluster-59526.7,Cluster-4549.21,Cluster-4549.22,Cluster-4549.25,Cluster-48008.5,Cluster-26361.26,Cluster-26361.22,Cluster-26361.20,Cluster-59896.11,Cluster-37797.15,Cluster-59635.10,Cluster-38538.4,Cluster-14598.0,Cluster-40419.0,Cluster-27189.0,Cluster-17125.0,Cluster-17704.89,Cluster-15353.0,Cluster-42517.0,Cluster-59896.1,Cluster-…	0.401396
Cellular component	aleurone grain	GO:0033095	7	7.35628e-07	17.7144	6	20	1022	60347	Cluster-51852.10,Cluster-51852.3,Cluster-51852.2,Cluster-51852.1,Cluster-51852.7,Cluster-51852.6,	0.000397239
Cellular component	endosomal part	GO:0044440	6	9.77396e-06	2.22589	36	955	1022	60347	Cluster-37107.5,Cluster-47234.0,Cluster-2425.33,Cluster-20510.4,Cluster-9785.10,Cluster-56725.2,Cluster-30121.69,Cluster-41660.1,Cluster-3353.1,Cluster-15467.14,Cluster-55021.2,Cluster-55021.1,Cluster-55021.0,Cluster-42455.1,Cluster-58775.7,Cluster-16189.6,Cluster-16189.8,Cluster-40744.1,Cluster-46835.4,Cluster-51763.0,Cluster-59444.4,Cluster-14598.0,Cluster-53879.4,Cluster-60495.10,Cluster-42863…	0.00263897
Cellular component	endosome membrane	GO:0010008	7	4.30851e-05	2.15313	33	905	1022	60347	Cluster-37107.5,Cluster-47234.0,Cluster-2425.33,Cluster-20510.4,Cluster-9785.10,Cluster-56725.2,Cluster-30121.69,Cluster-41660.1,Cluster-3353.1,Cluster-15467.14,Cluster-42455.1,Cluster-58775.7,Cluster-16189.6,Cluster-16189.8,Cluster-40744.1,Cluster-46835.4,Cluster-51763.0,Cluster-59444.4,Cluster-14598.0,Cluster-53879.4,Cluster-60495.10,Cluster-42863.0,Cluster-45664.6,Cluster-52970.8,Cluster-59621…	0.00775532
Cellular component	storage vacuole	GO:0000322	7	7.76638e-05	5.76078	8	82	1022	60347	Cluster-51852.10,Cluster-59778.13,Cluster-59939.9,Cluster-51852.3,Cluster-51852.2,Cluster-51852.1,Cluster-51852.7,Cluster-51852.6,	0.0104846
Cellular component	protein storage vacuole	GO:0000326	8	7.76638e-05	5.76078	8	82	1022	60347	Cluster-51852.10,Cluster-59778.13,Cluster-59939.9,Cluster-51852.3,Cluster-51852.2,Cluster-51852.1,Cluster-51852.7,Cluster-51852.6,	0.0104846
Cellular component	endosome	GO:0005768	7	0.000208886	1.66205	55	1954	1022	60347	Cluster-37107.5,Cluster-60026.3,Cluster-47234.0,Cluster-2425.33,Cluster-20510.4,Cluster-43255.0,Cluster-59317.5,Cluster-46130.4,Cluster-46130.1,Cluster-43010.0,Cluster-9785.10,Cluster-56725.2,Cluster-30121.69,Cluster-23872.0,Cluster-41660.1,Cluster-3353.1,Cluster-38194.0,Cluster-54793.5,Cluster-51063.2,Cluster-54793.6,Cluster-60605.2,Cluster-15467.14,Cluster-55021.2,Cluster-55737.3,Cluster-55021.…	0.0187997
Cellular component	photosystem II	GO:0009523	6	0.00055891	2.9524	13	260	1022	60347	Cluster-46361.0,Cluster-56092.0,Cluster-48084.0,Cluster-24966.0,Cluster-36747.1,Cluster-42294.0,Cluster-19224.7,Cluster-19224.6,Cluster-58068.2,Cluster-55246.0,Cluster-45655.0,Cluster-21013.0,Cluster-58557.0,	0.0431159
Cellular component	cytoplasmic vesicle part	GO:0044433	5	0.00149177	1.64804	41	1469	1022	60347	Cluster-37107.5,Cluster-47234.0,Cluster-2425.33,Cluster-20510.4,Cluster-53592.3,Cluster-9785.10,Cluster-56725.2,Cluster-30121.69,Cluster-41660.1,Cluster-3353.1,Cluster-51063.2,Cluster-15467.14,Cluster-55021.2,Cluster-55021.1,Cluster-55021.0,Cluster-58588.7,Cluster-42455.1,Cluster-58775.7,Cluster-16189.6,Cluster-16189.8,Cluster-40744.1,Cluster-46835.4,Cluster-51763.0,Cluster-59444.4,Cluster-14598.…	0.0895064
Cellular component	vesicle	GO:0031982	4	0.00319858	1.38264	75	3203	1022	60347	Cluster-37107.5,Cluster-60026.0,Cluster-60026.3,Cluster-47234.0,Cluster-2425.33,Cluster-20510.4,Cluster-43255.0,Cluster-59317.5,Cluster-46130.4,Cluster-46130.1,Cluster-43010.0,Cluster-53592.3,Cluster-57267.5,Cluster-9785.10,Cluster-54326.9,Cluster-56725.2,Cluster-30121.69,Cluster-23872.0,Cluster-55929.10,Cluster-53191.8,Cluster-41660.1,Cluster-33912.0,Cluster-3353.1,Cluster-51852.10,Cluster-38194…	0.157021
Cellular component	organelle subcompartment	GO:0031984	5	0.00360503	1.26941	124	5768	1022	60347	Cluster-54171.6,Cluster-37107.5,Cluster-43793.3,Cluster-43793.7,Cluster-44373.2,Cluster-47234.0,Cluster-57895.5,Cluster-35925.0,Cluster-20510.4,Cluster-43255.0,Cluster-45439.71,Cluster-20203.2,Cluster-57535.0,Cluster-59317.5,Cluster-58747.5,Cluster-45575.2,Cluster-43010.0,Cluster-50308.2,Cluster-56092.0,Cluster-58730.8,Cluster-34861.0,Cluster-48084.0,Cluster-53833.0,Cluster-56390.6,Cluster-56390.…	0.162226
Cellular component	photosystem	GO:0009521	5	0.00391345	2.36921	13	324	1022	60347	Cluster-46361.0,Cluster-56092.0,Cluster-48084.0,Cluster-24966.0,Cluster-36747.1,Cluster-42294.0,Cluster-19224.7,Cluster-19224.6,Cluster-58068.2,Cluster-55246.0,Cluster-45655.0,Cluster-21013.0,Cluster-58557.0,	0.162559
Cellular component	cytoplasmic vesicle membrane	GO:0030659	6	0.0040129	1.58798	38	1413	1022	60347	Cluster-37107.5,Cluster-47234.0,Cluster-2425.33,Cluster-20510.4,Cluster-53592.3,Cluster-9785.10,Cluster-56725.2,Cluster-30121.69,Cluster-41660.1,Cluster-3353.1,Cluster-51063.2,Cluster-15467.14,Cluster-58588.7,Cluster-42455.1,Cluster-58775.7,Cluster-16189.6,Cluster-16189.8,Cluster-40744.1,Cluster-46835.4,Cluster-51763.0,Cluster-59444.4,Cluster-14598.0,Cluster-53879.4,Cluster-53496.0,Cluster-60495.…	0.154783
Cellular component	preribosome, large subunit precursor	GO:0030687	6	0.00410713	3.98076	6	89	1022	60347	Cluster-54974.4,Cluster-54974.1,Cluster-54974.0,Cluster-52628.5,Cluster-57445.8,Cluster-60162.0,	0.147857
Cellular component	vesicle membrane	GO:0012506	4	0.00444199	1.57793	38	1422	1022	60347	Cluster-37107.5,Cluster-47234.0,Cluster-2425.33,Cluster-20510.4,Cluster-53592.3,Cluster-9785.10,Cluster-56725.2,Cluster-30121.69,Cluster-41660.1,Cluster-3353.1,Cluster-51063.2,Cluster-15467.14,Cluster-58588.7,Cluster-42455.1,Cluster-58775.7,Cluster-16189.6,Cluster-16189.8,Cluster-40744.1,Cluster-46835.4,Cluster-51763.0,Cluster-59444.4,Cluster-14598.0,Cluster-53879.4,Cluster-53496.0,Cluster-60495.…	0.149917
Cellular component	cytoplasmic vesicle	GO:0031410	6	0.00502483	1.36659	72	3111	1022	60347	Cluster-37107.5,Cluster-60026.0,Cluster-60026.3,Cluster-47234.0,Cluster-2425.33,Cluster-20510.4,Cluster-43255.0,Cluster-59317.5,Cluster-46130.4,Cluster-46130.1,Cluster-43010.0,Cluster-53592.3,Cluster-57267.5,Cluster-9785.10,Cluster-56725.2,Cluster-30121.69,Cluster-23872.0,Cluster-55929.10,Cluster-53191.8,Cluster-41660.1,Cluster-33912.0,Cluster-3353.1,Cluster-51852.10,Cluster-38194.0,Cluster-54793…	0.159612
Cellular component	bounding membrane of organelle	GO:0098588	4	0.00514423	1.29227	101	4615	1022	60347	Cluster-37107.5,Cluster-43793.3,Cluster-60026.3,Cluster-43793.7,Cluster-44373.2,Cluster-47234.0,Cluster-2425.33,Cluster-35925.0,Cluster-47421.0,Cluster-20510.4,Cluster-60128.3,Cluster-60128.2,Cluster-43255.0,Cluster-55209.1,Cluster-43010.0,Cluster-47274.0,Cluster-53592.3,Cluster-56390.6,Cluster-56390.5,Cluster-9785.10,Cluster-56747.0,Cluster-52670.0,Cluster-56725.2,Cluster-51992.1,Cluster-37877.4…	0.154327
Cellular component	whole membrane	GO:0098805	3	0.00524155	1.35129	76	3321	1022	60347	Cluster-37107.5,Cluster-60026.3,Cluster-47234.0,Cluster-2425.33,Cluster-47421.0,Cluster-20510.4,Cluster-60128.3,Cluster-60128.2,Cluster-55209.1,Cluster-47274.0,Cluster-53592.3,Cluster-9785.10,Cluster-56747.0,Cluster-52670.0,Cluster-56725.2,Cluster-51992.1,Cluster-59263.7,Cluster-59263.16,Cluster-59263.17,Cluster-26979.0,Cluster-30121.69,Cluster-46956.3,Cluster-48444.8,Cluster-48444.6,Cluster-4166…	0.14897
Cellular component	intracellular vesicle	GO:0097708	5	0.00532859	1.36308	72	3119	1022	60347	Cluster-37107.5,Cluster-60026.0,Cluster-60026.3,Cluster-47234.0,Cluster-2425.33,Cluster-20510.4,Cluster-43255.0,Cluster-59317.5,Cluster-46130.4,Cluster-46130.1,Cluster-43010.0,Cluster-53592.3,Cluster-57267.5,Cluster-9785.10,Cluster-56725.2,Cluster-30121.69,Cluster-23872.0,Cluster-55929.10,Cluster-53191.8,Cluster-41660.1,Cluster-33912.0,Cluster-3353.1,Cluster-51852.10,Cluster-38194.0,Cluster-54793…	0.143872
Cellular component	preribosome	GO:0030684	5	0.00543528	2.36982	12	299	1022	60347	Cluster-49176.24,Cluster-42536.13,Cluster-54974.4,Cluster-54974.1,Cluster-54974.0,Cluster-29244.1,Cluster-60269.1,Cluster-52628.5,Cluster-5836.3,Cluster-51630.5,Cluster-57445.8,Cluster-60162.0,	0.139764
Cellular component	cell wall part	GO:0044426	4	0.00897639	3.93653	5	75	1022	60347	Cluster-32299.0,Cluster-4549.25,Cluster-59896.11,Cluster-42517.0,Cluster-59896.1,	0.186433
Cellular component	external encapsulating structure part	GO:0044462	3	0.00897639	3.93653	5	75	1022	60347	Cluster-32299.0,Cluster-4549.25,Cluster-59896.11,Cluster-42517.0,Cluster-59896.1,	0.186433
Cellular component	photosystem I	GO:0009522	6	0.0120878	2.62435	8	180	1022	60347	Cluster-56092.0,Cluster-42294.0,Cluster-19224.7,Cluster-19224.6,Cluster-58068.2,Cluster-55246.0,Cluster-21013.0,Cluster-58557.0,	0.210562
Cellular component	cullin-RING ubiquitin ligase complex	GO:0031461	6	0.0185752	1.65334	21	750	1022	60347	Cluster-38804.2,Cluster-1774.21,Cluster-1774.20,Cluster-41750.24,Cluster-42836.4,Cluster-59983.3,Cluster-49258.4,Cluster-39034.9,Cluster-40646.0,Cluster-20670.12,Cluster-48149.0,Cluster-60051.7,Cluster-60051.4,Cluster-25900.8,Cluster-41750.36,Cluster-41750.41,Cluster-41750.59,Cluster-41750.57,Cluster-41750.53,Cluster-41960.0,Cluster-34991.0,	0.278628
Cellular component	extracellular space	GO:0005615	3	0.0187155	2.00163	12	354	1022	60347	Cluster-14236.0,Cluster-57374.14,Cluster-57374.19,Cluster-29607.0,Cluster-54326.9,Cluster-55653.8,Cluster-45641.3,Cluster-45641.6,Cluster-45641.2,Cluster-35612.6,Cluster-54530.4,Cluster-33451.0,	0.273146
Cellular component	thylakoid	GO:0009579	4	0.019982	1.39798	42	1774	1022	60347	Cluster-54171.6,Cluster-20203.2,Cluster-46361.0,Cluster-58747.5,Cluster-56092.0,Cluster-58730.8,Cluster-48084.0,Cluster-53833.0,Cluster-59717.5,Cluster-55475.0,Cluster-54526.4,Cluster-30786.0,Cluster-21779.0,Cluster-53649.2,Cluster-40254.0,Cluster-24966.0,Cluster-54889.5,Cluster-54889.3,Cluster-36747.1,Cluster-42294.0,Cluster-19224.7,Cluster-19224.6,Cluster-59559.1,Cluster-25605.2,Cluster-58068.2…	0.283955
Cellular component	extracellular region part	GO:0044421	2	0.0230644	1.9413	12	365	1022	60347	Cluster-14236.0,Cluster-57374.14,Cluster-57374.19,Cluster-29607.0,Cluster-54326.9,Cluster-55653.8,Cluster-45641.3,Cluster-45641.6,Cluster-45641.2,Cluster-35612.6,Cluster-54530.4,Cluster-33451.0,	0.319353
Cellular component	thylakoid part	GO:0044436	4	0.0235587	1.42284	36	1494	1022	60347	Cluster-54171.6,Cluster-20203.2,Cluster-46361.0,Cluster-58747.5,Cluster-56092.0,Cluster-58730.8,Cluster-48084.0,Cluster-53833.0,Cluster-59717.5,Cluster-55475.0,Cluster-54526.4,Cluster-30786.0,Cluster-40254.0,Cluster-24966.0,Cluster-36747.1,Cluster-42294.0,Cluster-19224.7,Cluster-19224.6,Cluster-25605.2,Cluster-58068.2,Cluster-36835.10,Cluster-55246.0,Cluster-45655.0,Cluster-22281.0,Cluster-51012.…	0.318042
Cellular component	chloroplast thylakoid membrane	GO:0009535	8	0.0245877	1.45237	32	1301	1022	60347	Cluster-54171.6,Cluster-20203.2,Cluster-58747.5,Cluster-56092.0,Cluster-48084.0,Cluster-53833.0,Cluster-59717.5,Cluster-55475.0,Cluster-54526.4,Cluster-30786.0,Cluster-40254.0,Cluster-24966.0,Cluster-36747.1,Cluster-42294.0,Cluster-19224.7,Cluster-19224.6,Cluster-25605.2,Cluster-58068.2,Cluster-36835.10,Cluster-55246.0,Cluster-45655.0,Cluster-22281.0,Cluster-51012.0,Cluster-36835.4,Cluster-36835.…	0.316128
Cellular component	plastid thylakoid membrane	GO:0055035	7	0.0245877	1.45237	32	1301	1022	60347	Cluster-54171.6,Cluster-20203.2,Cluster-58747.5,Cluster-56092.0,Cluster-48084.0,Cluster-53833.0,Cluster-59717.5,Cluster-55475.0,Cluster-54526.4,Cluster-30786.0,Cluster-40254.0,Cluster-24966.0,Cluster-36747.1,Cluster-42294.0,Cluster-19224.7,Cluster-19224.6,Cluster-25605.2,Cluster-58068.2,Cluster-36835.10,Cluster-55246.0,Cluster-45655.0,Cluster-22281.0,Cluster-51012.0,Cluster-36835.4,Cluster-36835.…	0.316128
Cellular component	tethering complex	GO:0099023	3	0.0248909	1.98632	11	327	1022	60347	Cluster-57267.5,Cluster-54326.9,Cluster-35666.4,Cluster-55021.2,Cluster-55021.1,Cluster-55021.0,Cluster-35612.6,Cluster-33451.0,Cluster-52970.8,Cluster-26051.0,Cluster-26051.5,	0.305479
Cellular component	Golgi subcompartment	GO:0098791	6	0.0248985	1.33191	51	2261	1022	60347	Cluster-37107.5,Cluster-43793.3,Cluster-43793.7,Cluster-44373.2,Cluster-47234.0,Cluster-35925.0,Cluster-20510.4,Cluster-43255.0,Cluster-59317.5,Cluster-43010.0,Cluster-56390.6,Cluster-56390.5,Cluster-9785.10,Cluster-37877.4,Cluster-30121.69,Cluster-35666.4,Cluster-59534.4,Cluster-59534.2,Cluster-59534.0,Cluster-38194.0,Cluster-51063.2,Cluster-60605.2,Cluster-55021.2,Cluster-18008.0,Cluster-55021.…	0.298783
Cellular component	plastid thylakoid	GO:0031976	6	0.02651	1.39541	38	1608	1022	60347	Cluster-54171.6,Cluster-20203.2,Cluster-58747.5,Cluster-56092.0,Cluster-58730.8,Cluster-48084.0,Cluster-53833.0,Cluster-59717.5,Cluster-55475.0,Cluster-54526.4,Cluster-30786.0,Cluster-21779.0,Cluster-40254.0,Cluster-24966.0,Cluster-36747.1,Cluster-42294.0,Cluster-19224.7,Cluster-19224.6,Cluster-59559.1,Cluster-25605.2,Cluster-58068.2,Cluster-36835.10,Cluster-55246.0,Cluster-45655.0,Cluster-22281.…	0.311204
Cellular component	chloroplast thylakoid	GO:0009534	7	0.02651	1.39541	38	1608	1022	60347	Cluster-54171.6,Cluster-20203.2,Cluster-58747.5,Cluster-56092.0,Cluster-58730.8,Cluster-48084.0,Cluster-53833.0,Cluster-59717.5,Cluster-55475.0,Cluster-54526.4,Cluster-30786.0,Cluster-21779.0,Cluster-40254.0,Cluster-24966.0,Cluster-36747.1,Cluster-42294.0,Cluster-19224.7,Cluster-19224.6,Cluster-59559.1,Cluster-25605.2,Cluster-58068.2,Cluster-36835.10,Cluster-55246.0,Cluster-45655.0,Cluster-22281.…	0.311204
Cellular component	extracellular region	GO:0005576	2	0.0273829	1.30152	57	2586	1022	60347	Cluster-57886.1,Cluster-41272.0,Cluster-33217.0,Cluster-46913.0,Cluster-57971.2,Cluster-14236.0,Cluster-60292.1,Cluster-33257.0,Cluster-50606.0,Cluster-42453.5,Cluster-57374.14,Cluster-57374.19,Cluster-29607.0,Cluster-9785.10,Cluster-46542.2,Cluster-58915.2,Cluster-54326.9,Cluster-32299.0,Cluster-29117.0,Cluster-29927.0,Cluster-36174.0,Cluster-57827.14,Cluster-55653.8,Cluster-57827.10,Cluster-336…	0.308058
Cellular component	transmembrane transporter complex	GO:1902495	4	0.0277019	2.12573	9	250	1022	60347	Cluster-53837.6,Cluster-47274.0,Cluster-56747.0,Cluster-59263.7,Cluster-59263.16,Cluster-59263.17,Cluster-27391.2,Cluster-47494.4,Cluster-39153.0,	0.305286
Cellular component	Golgi apparatus part	GO:0044431	5	0.0303382	1.31106	52	2342	1022	60347	Cluster-37107.5,Cluster-43793.3,Cluster-43793.7,Cluster-44373.2,Cluster-47234.0,Cluster-35925.0,Cluster-20510.4,Cluster-43255.0,Cluster-59317.5,Cluster-43010.0,Cluster-57267.5,Cluster-56390.6,Cluster-56390.5,Cluster-9785.10,Cluster-37877.4,Cluster-30121.69,Cluster-35666.4,Cluster-59534.4,Cluster-59534.2,Cluster-59534.0,Cluster-38194.0,Cluster-51063.2,Cluster-60605.2,Cluster-55021.2,Cluster-18008.…	0.321229
Cellular component	photosynthetic membrane	GO:0034357	5	0.0305839	1.41715	33	1375	1022	60347	Cluster-54171.6,Cluster-20203.2,Cluster-46361.0,Cluster-58747.5,Cluster-56092.0,Cluster-48084.0,Cluster-53833.0,Cluster-59717.5,Cluster-55475.0,Cluster-54526.4,Cluster-30786.0,Cluster-40254.0,Cluster-24966.0,Cluster-36747.1,Cluster-42294.0,Cluster-19224.7,Cluster-19224.6,Cluster-25605.2,Cluster-58068.2,Cluster-36835.10,Cluster-55246.0,Cluster-45655.0,Cluster-22281.0,Cluster-51012.0,Cluster-36835.…	0.317602
Cellular component	transporter complex	GO:1990351	3	0.0307077	1.99486	10	296	1022	60347	Cluster-53837.6,Cluster-47274.0,Cluster-56747.0,Cluster-59263.7,Cluster-59263.16,Cluster-59263.17,Cluster-53103.7,Cluster-27391.2,Cluster-47494.4,Cluster-39153.0,	0.312871
Cellular component	late endosome membrane	GO:0031902	8	0.0310606	2.3485	7	176	1022	60347	Cluster-37107.5,Cluster-41660.1,Cluster-3353.1,Cluster-40744.1,Cluster-46835.4,Cluster-53879.4,Cluster-46835.11,	0.310606
Cellular component	Golgi membrane	GO:0000139	6	0.0349917	1.34798	41	1796	1022	60347	Cluster-43793.3,Cluster-43793.7,Cluster-44373.2,Cluster-47234.0,Cluster-35925.0,Cluster-20510.4,Cluster-43255.0,Cluster-43010.0,Cluster-56390.6,Cluster-56390.5,Cluster-9785.10,Cluster-37877.4,Cluster-35666.4,Cluster-59534.4,Cluster-59534.2,Cluster-59534.0,Cluster-38194.0,Cluster-51063.2,Cluster-18008.0,Cluster-41296.3,Cluster-50212.22,Cluster-16189.6,Cluster-16189.8,Cluster-60424.1,Cluster-58714.…	0.33742
Cellular component	transcription factor complex	GO:0005667	4	0.0367532	1.71865	14	481	1022	60347	Cluster-36945.1,Cluster-40007.0,Cluster-25301.1,Cluster-47612.0,Cluster-39739.1,Cluster-39739.2,Cluster-14613.4,Cluster-15752.2,Cluster-53822.1,Cluster-56612.1,Cluster-60434.5,Cluster-47995.1,Cluster-3066.3,Cluster-3066.2,	0.348188
Cellular component	phagophore assembly site	GO:0000407	5	0.0419521	2.37777	6	149	1022	60347	Cluster-46130.4,Cluster-46130.1,Cluster-57267.5,Cluster-59685.14,Cluster-59685.1,Cluster-59685.9,	0.371379
Cellular component	thylakoid membrane	GO:0042651	6	0.042407	1.38529	32	1364	1022	60347	Cluster-54171.6,Cluster-20203.2,Cluster-58747.5,Cluster-56092.0,Cluster-48084.0,Cluster-53833.0,Cluster-59717.5,Cluster-55475.0,Cluster-54526.4,Cluster-30786.0,Cluster-40254.0,Cluster-24966.0,Cluster-36747.1,Cluster-42294.0,Cluster-19224.7,Cluster-19224.6,Cluster-25605.2,Cluster-58068.2,Cluster-36835.10,Cluster-55246.0,Cluster-45655.0,Cluster-22281.0,Cluster-51012.0,Cluster-36835.4,Cluster-36835.…	0.369351
Cellular component	membrane	GO:0016020	2	0.044793	1.06357	453	25150	1022	60347	Cluster-51609.7,Cluster-11691.3,Cluster-19209.1,Cluster-54171.6,Cluster-60159.1,Cluster-46445.0,Cluster-37107.5,Cluster-60026.0,Cluster-43793.3,Cluster-60026.3,Cluster-43793.7,Cluster-36318.0,Cluster-44373.2,Cluster-50668.0,Cluster-58194.9,Cluster-46201.1,Cluster-47234.0,Cluster-30783.0,Cluster-57895.5,Cluster-49593.22,Cluster-52166.0,Cluster-43616.8,Cluster-26279.4,Cluster-22016.0,Cluster-48091.…	0.361019
Cellular component	vacuole	GO:0005773	6	0.0454228	1.22318	73	3524	1022	60347	Cluster-41272.0,Cluster-37107.5,Cluster-60026.3,Cluster-56350.5,Cluster-47234.0,Cluster-43255.0,Cluster-12293.0,Cluster-55209.1,Cluster-53837.6,Cluster-43010.0,Cluster-47274.0,Cluster-22502.11,Cluster-29607.0,Cluster-53163.2,Cluster-46542.2,Cluster-56747.0,Cluster-52670.0,Cluster-56725.2,Cluster-51992.1,Cluster-36174.0,Cluster-59263.7,Cluster-32732.0,Cluster-33619.0,Cluster-59263.16,Cluster-59263…	0.36071
Biological process	cellular response to lead ion	GO:0071284	7	3.70559e-05	12.7594	5	23	988	57989	Cluster-21005.1,Cluster-21005.2,Cluster-21005.9,Cluster-21005.3,Cluster-29782.0,	0.103089
Biological process	lead ion transport	GO:0015692	8	3.70559e-05	12.7594	5	23	988	57989	Cluster-21005.1,Cluster-21005.2,Cluster-21005.9,Cluster-21005.3,Cluster-29782.0,	0.103089
Biological process	stomatal movement	GO:0010118	3	4.22883e-05	2.41843	26	631	988	57989	Cluster-49934.0,Cluster-56747.0,Cluster-2615.8,Cluster-4549.25,Cluster-59896.11,Cluster-59635.10,Cluster-42294.0,Cluster-45641.3,Cluster-45641.6,Cluster-45641.2,Cluster-14380.5,Cluster-14380.7,Cluster-14380.9,Cluster-50696.7,Cluster-49673.1,Cluster-2615.11,Cluster-48073.0,Cluster-53668.0,Cluster-53668.4,Cluster-53668.5,Cluster-60434.5,Cluster-42517.0,Cluster-57956.6,Cluster-59896.1,Cluster-40607.…	0.0392154
Biological process	shoot apical meristem development	GO:1902182	6	6.77923e-05	5.86933	8	80	988	57989	Cluster-5130.3,Cluster-16189.6,Cluster-16189.8,Cluster-16189.10,Cluster-16189.14,Cluster-16189.13,Cluster-16189.11,Cluster-25900.8,	0.0471495
Biological process	tissue development	GO:0009888	4	9.51722e-05	1.63891	64	2292	988	57989	Cluster-56581.5,Cluster-41750.24,Cluster-45456.0,Cluster-46134.4,Cluster-53698.1,Cluster-45575.2,Cluster-39019.7,Cluster-45660.0,Cluster-45660.4,Cluster-9773.7,Cluster-56106.7,Cluster-57077.5,Cluster-48031.0,Cluster-46320.0,Cluster-50987.2,Cluster-52875.3,Cluster-49547.4,Cluster-49547.9,Cluster-59779.7,Cluster-57268.1,Cluster-57673.2,Cluster-33912.0,Cluster-25256.4,Cluster-9238.8,Cluster-30026.0,…	0.0529538
Biological process	regulation of gibberellic acid mediated signaling pathway	GO:0009937	7	0.000301688	4.74289	8	99	988	57989	Cluster-45456.0,Cluster-59779.7,Cluster-9238.8,Cluster-9238.16,Cluster-54568.2,Cluster-54568.5,Cluster-54568.7,Cluster-52535.5,	0.119899
Biological process	deoxyribonucleotide biosynthetic process	GO:0009263	10	0.000301886	8.38476	5	35	988	57989	Cluster-59122.10,Cluster-46059.3,Cluster-59805.3,Cluster-51149.0,Cluster-51149.3,	0.104981
Biological process	phytochelatin metabolic process	GO:0046937	7	0.000394125	7.93153	5	37	988	57989	Cluster-21005.1,Cluster-21005.2,Cluster-21005.9,Cluster-21005.3,Cluster-29782.0,	0.109645
Biological process	phytochelatin biosynthetic process	GO:0046938	8	0.000394125	7.93153	5	37	988	57989	Cluster-21005.1,Cluster-21005.2,Cluster-21005.9,Cluster-21005.3,Cluster-29782.0,	0.109645
Biological process	regulation of stomatal movement	GO:0010119	5	0.000441311	2.565	17	389	988	57989	Cluster-49934.0,Cluster-56747.0,Cluster-2615.8,Cluster-59635.10,Cluster-42294.0,Cluster-45641.3,Cluster-45641.6,Cluster-45641.2,Cluster-50696.7,Cluster-2615.11,Cluster-48073.0,Cluster-53668.0,Cluster-53668.4,Cluster-53668.5,Cluster-60434.5,Cluster-57956.6,Cluster-40607.0,	0.102311
Biological process	circadian rhythm	GO:0007623	3	0.000448219	2.15388	24	654	988	57989	Cluster-41750.24,Cluster-59171.13,Cluster-36174.0,Cluster-24099.1,Cluster-4549.25,Cluster-59896.11,Cluster-34725.1,Cluster-45641.3,Cluster-45641.6,Cluster-45641.2,Cluster-32431.2,Cluster-26055.12,Cluster-60434.5,Cluster-51012.0,Cluster-42517.0,Cluster-53345.7,Cluster-53345.8,Cluster-59171.8,Cluster-59896.1,Cluster-60305.18,Cluster-46305.1,Cluster-41750.41,Cluster-41750.53,Cluster-54092.2,	0.0959188
Biological process	deoxyribonucleotide metabolic process	GO:0009262	9	0.000570425	7.33666	5	40	988	57989	Cluster-59122.10,Cluster-46059.3,Cluster-59805.3,Cluster-51149.0,Cluster-51149.3,	0.113352
Biological process	metal ion transport	GO:0030001	7	0.000630253	2.03199	26	751	988	57989	Cluster-20510.4,Cluster-18086.2,Cluster-33866.4,Cluster-33866.0,Cluster-21005.1,Cluster-21005.2,Cluster-21005.9,Cluster-21005.3,Cluster-56747.0,Cluster-54526.4,Cluster-52875.3,Cluster-26979.0,Cluster-48444.8,Cluster-48444.6,Cluster-48008.5,Cluster-60046.10,Cluster-39840.1,Cluster-29782.0,Cluster-40419.0,Cluster-27189.0,Cluster-47961.1,Cluster-47961.0,Cluster-11782.8,Cluster-44355.2,Cluster-44355.…	0.116891
Biological process	cytosolic transport	GO:0016482	6	0.000632914	3.82783	9	138	988	57989	Cluster-43010.0,Cluster-55021.2,Cluster-55021.1,Cluster-55021.0,Cluster-53522.0,Cluster-52970.8,Cluster-59621.7,Cluster-26051.0,Cluster-26051.5,	0.110048
Biological process	rhythmic process	GO:0048511	2	0.000902088	2.04744	24	688	988	57989	Cluster-41750.24,Cluster-59171.13,Cluster-36174.0,Cluster-24099.1,Cluster-4549.25,Cluster-59896.11,Cluster-34725.1,Cluster-45641.3,Cluster-45641.6,Cluster-45641.2,Cluster-32431.2,Cluster-26055.12,Cluster-60434.5,Cluster-51012.0,Cluster-42517.0,Cluster-53345.7,Cluster-53345.8,Cluster-59171.8,Cluster-59896.1,Cluster-60305.18,Cluster-46305.1,Cluster-41750.41,Cluster-41750.53,Cluster-54092.2,	0.139423
Biological process	divalent metal ion transport	GO:0070838	8	0.000923389	2.47782	16	379	988	57989	Cluster-20510.4,Cluster-56747.0,Cluster-26979.0,Cluster-48444.8,Cluster-48444.6,Cluster-48008.5,Cluster-60046.10,Cluster-39840.1,Cluster-40419.0,Cluster-27189.0,Cluster-47961.1,Cluster-47961.0,Cluster-11782.8,Cluster-44355.2,Cluster-44355.1,Cluster-59902.6,	0.135204
Biological process	divalent inorganic cation transport	GO:0072511	7	0.000949106	2.4713	16	380	988	57989	Cluster-20510.4,Cluster-56747.0,Cluster-26979.0,Cluster-48444.8,Cluster-48444.6,Cluster-48008.5,Cluster-60046.10,Cluster-39840.1,Cluster-40419.0,Cluster-27189.0,Cluster-47961.1,Cluster-47961.0,Cluster-11782.8,Cluster-44355.2,Cluster-44355.1,Cluster-59902.6,	0.132021
Biological process	DNA duplex unwinding	GO:0032508	8	0.000985579	3.31601	10	177	988	57989	Cluster-42217.1,Cluster-56142.0,Cluster-9906.7,Cluster-58287.2,Cluster-43557.11,Cluster-58104.4,Cluster-45641.3,Cluster-45641.6,Cluster-45641.2,Cluster-39225.0,	0.130566
Biological process	retrograde transport, endosome to Golgi	GO:0042147	7	0.00108451	3.91289	8	120	988	57989	Cluster-43010.0,Cluster-55021.2,Cluster-55021.1,Cluster-55021.0,Cluster-52970.8,Cluster-59621.7,Cluster-26051.0,Cluster-26051.5,	0.137142
Biological process	protein modification by small protein conjugation or removal	GO:0070647	8	0.00114314	1.48446	65	2570	988	57989	Cluster-46445.0,Cluster-50668.0,Cluster-1774.21,Cluster-1774.20,Cluster-41750.24,Cluster-56924.3,Cluster-46134.4,Cluster-59535.9,Cluster-45090.0,Cluster-6254.15,Cluster-45660.0,Cluster-6254.37,Cluster-56893.6,Cluster-45660.4,Cluster-60667.10,Cluster-52461.8,Cluster-52461.1,Cluster-31420.0,Cluster-59855.0,Cluster-59983.3,Cluster-39227.2,Cluster-39227.7,Cluster-53103.7,Cluster-49258.4,Cluster-59926…	0.138271
Biological process	transcription from RNA polymerase I promoter	GO:0006360	11	0.00132714	6.11389	5	48	988	57989	Cluster-39739.1,Cluster-39739.2,Cluster-44078.0,Cluster-44078.2,Cluster-44078.3,	0.153837
Biological process	cellular response to acid chemical	GO:0071229	5	0.00136903	1.51231	58	2251	988	57989	Cluster-46445.0,Cluster-36318.0,Cluster-41750.24,Cluster-45456.0,Cluster-25407.9,Cluster-45660.0,Cluster-49934.0,Cluster-45660.4,Cluster-54038.0,Cluster-36174.0,Cluster-59517.7,Cluster-52875.3,Cluster-32732.0,Cluster-59779.7,Cluster-59855.0,Cluster-34855.2,Cluster-34855.1,Cluster-4549.25,Cluster-58287.2,Cluster-48008.5,Cluster-25256.4,Cluster-9238.8,Cluster-59896.11,Cluster-58588.7,Cluster-47321.…	0.152345
Biological process	meristem development	GO:0048507	5	0.0015406	1.7926	31	1015	988	57989	Cluster-56581.5,Cluster-45456.0,Cluster-53698.1,Cluster-45575.2,Cluster-52875.3,Cluster-49547.4,Cluster-49547.9,Cluster-59779.7,Cluster-25256.4,Cluster-9238.8,Cluster-5130.3,Cluster-60605.2,Cluster-19058.0,Cluster-53998.6,Cluster-25061.2,Cluster-44950.4,Cluster-16189.6,Cluster-16189.8,Cluster-56900.2,Cluster-20670.12,Cluster-46385.3,Cluster-46385.8,Cluster-9238.16,Cluster-47995.1,Cluster-48575.2,…	0.164844
Biological process	DNA geometric change	GO:0032392	7	0.00161178	3.10547	10	189	988	57989	Cluster-42217.1,Cluster-56142.0,Cluster-9906.7,Cluster-58287.2,Cluster-43557.11,Cluster-58104.4,Cluster-45641.3,Cluster-45641.6,Cluster-45641.2,Cluster-39225.0,	0.166073
Biological process	positive regulation of phosphorylation	GO:0042327	9	0.00166889	4.75892	6	74	988	57989	Cluster-56725.2,Cluster-49547.5,Cluster-60360.1,Cluster-60605.2,Cluster-20670.12,Cluster-42863.0,	0.165817
Biological process	response to lead ion	GO:0010288	6	0.00225428	5.43457	5	54	988	57989	Cluster-21005.1,Cluster-21005.2,Cluster-21005.9,Cluster-21005.3,Cluster-29782.0,	0.209047
Biological process	secondary metabolite biosynthetic process	GO:0044550	4	0.00259016	2.0274	20	579	988	57989	Cluster-59362.8,Cluster-49934.0,Cluster-21005.1,Cluster-21005.2,Cluster-21005.9,Cluster-21005.3,Cluster-21668.0,Cluster-57998.1,Cluster-24099.1,Cluster-28239.0,Cluster-35607.1,Cluster-34725.1,Cluster-44785.0,Cluster-53937.7,Cluster-48696.2,Cluster-29782.0,Cluster-57142.7,Cluster-52779.1,Cluster-60077.1,Cluster-34938.0,	0.218358
Biological process	protein ubiquitination	GO:0016567	10	0.00261206	1.5118	51	1980	988	57989	Cluster-46445.0,Cluster-50668.0,Cluster-1774.21,Cluster-1774.20,Cluster-41750.24,Cluster-56924.3,Cluster-46134.4,Cluster-59535.9,Cluster-45090.0,Cluster-6254.15,Cluster-6254.37,Cluster-60667.10,Cluster-52461.8,Cluster-52461.1,Cluster-31420.0,Cluster-59855.0,Cluster-59983.3,Cluster-39227.2,Cluster-39227.7,Cluster-53103.7,Cluster-49258.4,Cluster-59926.3,Cluster-39034.9,Cluster-40646.0,Cluster-46790…	0.213728
Biological process	regulation of stomatal opening	GO:1902456	6	0.00281396	4.29463	6	82	988	57989	Cluster-50696.7,Cluster-48073.0,Cluster-53668.0,Cluster-53668.4,Cluster-53668.5,Cluster-40607.0,	0.217456
Biological process	magnesium ion transport	GO:0015693	9	0.00299029	4.24289	6	83	988	57989	Cluster-60046.10,Cluster-39840.1,Cluster-47961.1,Cluster-47961.0,Cluster-44355.2,Cluster-44355.1,	0.224837
Biological process	cellular response to metal ion	GO:0071248	6	0.00336754	4.14306	6	85	988	57989	Cluster-21005.1,Cluster-21005.2,Cluster-21005.9,Cluster-21005.3,Cluster-58856.12,Cluster-29782.0,	0.240218
Biological process	endonucleolytic cleavage of tricistronic rRNA transcript (SSU-rRNA, 5.8S rRNA, LSU-rRNA)	GO:0000479	11	0.00358124	4.89111	5	60	988	57989	Cluster-30156.1,Cluster-54974.4,Cluster-54974.1,Cluster-54974.0,Cluster-29244.1,	0.237215
Biological process	immune response	GO:0006955	3	0.00379438	1.5931	38	1400	988	57989	Cluster-57886.1,Cluster-46201.1,Cluster-57895.5,Cluster-1774.21,Cluster-1774.20,Cluster-37841.0,Cluster-39019.7,Cluster-49934.0,Cluster-50308.2,Cluster-56106.7,Cluster-4902.19,Cluster-43979.0,Cluster-49547.5,Cluster-17179.15,Cluster-40205.0,Cluster-48008.5,Cluster-17179.2,Cluster-15043.7,Cluster-53503.1,Cluster-6178.13,Cluster-6178.14,Cluster-42455.1,Cluster-44647.0,Cluster-55554.7,Cluster-45641.…	0.245488
Biological process	photosynthesis, light harvesting	GO:0009765	5	0.00393759	2.93467	9	180	988	57989	Cluster-56092.0,Cluster-42294.0,Cluster-19224.7,Cluster-19224.6,Cluster-58068.2,Cluster-55246.0,Cluster-21013.0,Cluster-49376.0,Cluster-58557.0,	0.248963
Biological process	calcium ion transport	GO:0006816	9	0.0040779	2.72992	10	215	988	57989	Cluster-20510.4,Cluster-56747.0,Cluster-26979.0,Cluster-48444.8,Cluster-48444.6,Cluster-48008.5,Cluster-40419.0,Cluster-27189.0,Cluster-11782.8,Cluster-59902.6,	0.252105
Biological process	stomatal opening	GO:1990069	4	0.00422678	3.95685	6	89	988	57989	Cluster-50696.7,Cluster-48073.0,Cluster-53668.0,Cluster-53668.4,Cluster-53668.5,Cluster-40607.0,	0.250189
Biological process	intracellular signal transduction	GO:0035556	6	0.00457293	1.4817	49	1941	988	57989	Cluster-33217.0,Cluster-55361.19,Cluster-41750.24,Cluster-43709.0,Cluster-46130.4,Cluster-46130.1,Cluster-49934.0,Cluster-30802.0,Cluster-45812.0,Cluster-45812.7,Cluster-45812.3,Cluster-54633.0,Cluster-37877.4,Cluster-60436.2,Cluster-34855.2,Cluster-34855.1,Cluster-4549.25,Cluster-53191.9,Cluster-48008.5,Cluster-60044.2,Cluster-25256.4,Cluster-54353.5,Cluster-59896.11,Cluster-58588.7,Cluster-4245…	0.25963
Biological process	cellular response to amino acid stimulus	GO:0071230	7	0.00505314	4.51487	5	65	988	57989	Cluster-48008.5,Cluster-20670.12,Cluster-40419.0,Cluster-27189.0,Cluster-59902.6,	0.281157
Biological process	endosomal transport	GO:0016197	6	0.00526521	2.13689	15	412	988	57989	Cluster-58194.9,Cluster-41859.0,Cluster-43010.0,Cluster-55021.2,Cluster-55021.1,Cluster-55021.0,Cluster-58775.7,Cluster-40744.1,Cluster-51763.0,Cluster-59444.4,Cluster-53879.4,Cluster-52970.8,Cluster-59621.7,Cluster-26051.0,Cluster-26051.5,	0.281689
Biological process	root hair elongation	GO:0048767	5	0.00588004	2.45485	11	263	988	57989	Cluster-39019.7,Cluster-45660.0,Cluster-45660.4,Cluster-56106.7,Cluster-46320.0,Cluster-33912.0,Cluster-54793.5,Cluster-54793.6,Cluster-52421.9,Cluster-56686.3,Cluster-53522.0,	0.308646
Biological process	endonucleolytic cleavage involved in rRNA processing	GO:0000478	10	0.0061176	4.31569	5	68	988	57989	Cluster-30156.1,Cluster-54974.4,Cluster-54974.1,Cluster-54974.0,Cluster-29244.1,	0.309439
Biological process	photosynthesis, light harvesting in photosystem I	GO:0009768	6	0.00707176	3.55717	6	99	988	57989	Cluster-56092.0,Cluster-42294.0,Cluster-19224.7,Cluster-58068.2,Cluster-55246.0,Cluster-21013.0,	0.351315
Biological process	DNA alkylation	GO:0006305	9	0.00737899	2.00233	16	469	988	57989	Cluster-46953.0,Cluster-31455.0,Cluster-57887.2,Cluster-57887.1,Cluster-57268.1,Cluster-59013.7,Cluster-46706.1,Cluster-12140.0,Cluster-20052.33,Cluster-60085.6,Cluster-8968.31,Cluster-46953.13,Cluster-60754.2,Cluster-52939.4,Cluster-40825.7,Cluster-34991.0,	0.360147
Biological process	DNA methylation	GO:0006306	10	0.00737899	2.00233	16	469	988	57989	Cluster-46953.0,Cluster-31455.0,Cluster-57887.2,Cluster-57887.1,Cluster-57268.1,Cluster-59013.7,Cluster-46706.1,Cluster-12140.0,Cluster-20052.33,Cluster-60085.6,Cluster-8968.31,Cluster-46953.13,Cluster-60754.2,Cluster-52939.4,Cluster-40825.7,Cluster-34991.0,	0.360147
Biological process	protein modification by small protein conjugation	GO:0032446	9	0.00766912	1.42813	51	2096	988	57989	Cluster-46445.0,Cluster-50668.0,Cluster-1774.21,Cluster-1774.20,Cluster-41750.24,Cluster-56924.3,Cluster-46134.4,Cluster-59535.9,Cluster-45090.0,Cluster-6254.15,Cluster-6254.37,Cluster-60667.10,Cluster-52461.8,Cluster-52461.1,Cluster-31420.0,Cluster-59855.0,Cluster-59983.3,Cluster-39227.2,Cluster-39227.7,Cluster-53103.7,Cluster-49258.4,Cluster-59926.3,Cluster-39034.9,Cluster-40646.0,Cluster-46790…	0.31844
Biological process	immune system process	GO:0002376	2	0.00812329	1.49097	41	1614	988	57989	Cluster-57886.1,Cluster-46201.1,Cluster-57895.5,Cluster-1774.21,Cluster-1774.20,Cluster-37841.0,Cluster-39019.7,Cluster-49934.0,Cluster-50308.2,Cluster-56106.7,Cluster-4902.19,Cluster-43979.0,Cluster-55653.8,Cluster-49547.5,Cluster-17179.15,Cluster-40205.0,Cluster-41660.1,Cluster-48008.5,Cluster-17179.2,Cluster-15043.7,Cluster-53503.1,Cluster-6178.13,Cluster-6178.14,Cluster-42455.1,Cluster-44647.…	0.332338
Biological process	negative regulation of RNA metabolic process	GO:0051253	8	0.0082125	1.62415	29	1048	988	57989	Cluster-1774.21,Cluster-1774.20,Cluster-20184.3,Cluster-46953.0,Cluster-49934.0,Cluster-9773.7,Cluster-27744.3,Cluster-55653.8,Cluster-38693.0,Cluster-59779.7,Cluster-57887.2,Cluster-60436.2,Cluster-57887.1,Cluster-60044.2,Cluster-9238.8,Cluster-5130.3,Cluster-59013.7,Cluster-46706.1,Cluster-15752.2,Cluster-55963.0,Cluster-9238.16,Cluster-8968.31,Cluster-29644.6,Cluster-60434.5,Cluster-46953.13,C…	0.331118
Biological process	second-messenger-mediated signaling	GO:0019932	7	0.00846936	2.79492	8	168	988	57989	Cluster-33217.0,Cluster-37877.4,Cluster-53191.9,Cluster-48008.5,Cluster-25256.4,Cluster-40419.0,Cluster-27189.0,Cluster-59902.6,	0.331856
Biological process	DNA replication	GO:0006260	8	0.0084727	1.71159	24	823	988	57989	Cluster-42217.1,Cluster-51832.3,Cluster-53931.2,Cluster-57077.5,Cluster-57827.14,Cluster-57827.10,Cluster-9906.7,Cluster-58287.2,Cluster-60044.2,Cluster-59122.10,Cluster-58104.4,Cluster-48920.0,Cluster-6034.9,Cluster-51577.11,Cluster-24450.2,Cluster-30670.1,Cluster-51149.0,Cluster-51149.3,Cluster-56273.0,Cluster-56273.1,Cluster-38135.2,Cluster-39225.0,Cluster-25900.8,Cluster-57827.5,	0.327376
Biological process	developmental cell growth	GO:0048588	4	0.00868891	1.81152	20	648	988	57989	Cluster-47421.0,Cluster-39019.7,Cluster-45660.0,Cluster-45660.4,Cluster-39135.9,Cluster-56106.7,Cluster-39135.3,Cluster-46320.0,Cluster-14666.106,Cluster-33912.0,Cluster-50453.2,Cluster-54793.5,Cluster-54793.6,Cluster-52421.9,Cluster-56686.3,Cluster-53822.1,Cluster-53522.0,Cluster-51924.4,Cluster-43140.9,Cluster-52970.8,	0.331131
Biological process	glutamine metabolic process	GO:0006541	10	0.00876132	2.77838	8	169	988	57989	Cluster-49858.4,Cluster-38684.0,Cluster-42536.11,Cluster-54420.4,Cluster-59559.1,Cluster-56081.8,Cluster-49625.2,Cluster-2635.3,	0.329378
Biological process	DNA methylation or demethylation	GO:0044728	9	0.00916115	1.86988	18	565	988	57989	Cluster-46953.0,Cluster-5083.14,Cluster-31455.0,Cluster-57887.2,Cluster-57887.1,Cluster-57268.1,Cluster-59013.7,Cluster-46706.1,Cluster-12140.0,Cluster-20052.33,Cluster-60085.6,Cluster-8968.31,Cluster-51928.0,Cluster-46953.13,Cluster-60754.2,Cluster-52939.4,Cluster-40825.7,Cluster-34991.0,	0.339817
Biological process	cell growth	GO:0016049	3	0.00963536	1.49123	39	1535	988	57989	Cluster-47421.0,Cluster-39019.7,Cluster-45660.0,Cluster-43010.0,Cluster-45660.4,Cluster-39135.9,Cluster-56106.7,Cluster-39135.3,Cluster-57077.5,Cluster-18240.10,Cluster-46320.0,Cluster-4549.25,Cluster-53191.9,Cluster-14666.106,Cluster-33912.0,Cluster-50453.2,Cluster-26361.26,Cluster-26361.22,Cluster-26361.20,Cluster-30026.0,Cluster-54793.5,Cluster-54793.6,Cluster-52421.9,Cluster-5130.3,Cluster-59…	0.322959
Biological process	DNA modification	GO:0006304	8	0.00979616	1.85673	18	569	988	57989	Cluster-46953.0,Cluster-5083.14,Cluster-31455.0,Cluster-57887.2,Cluster-57887.1,Cluster-57268.1,Cluster-59013.7,Cluster-46706.1,Cluster-12140.0,Cluster-20052.33,Cluster-60085.6,Cluster-8968.31,Cluster-51928.0,Cluster-46953.13,Cluster-60754.2,Cluster-52939.4,Cluster-40825.7,Cluster-34991.0,	0.316894
Biological process	heterocycle biosynthetic process	GO:0018130	5	0.00999946	1.19751	154	7548	988	57989	Cluster-56581.5,Cluster-49675.0,Cluster-26111.5,Cluster-26279.4,Cluster-1774.21,Cluster-1774.20,Cluster-20184.3,Cluster-45456.0,Cluster-53698.1,Cluster-24613.6,Cluster-28111.0,Cluster-36945.1,Cluster-53881.0,Cluster-53881.1,Cluster-40007.0,Cluster-49858.4,Cluster-53210.14,Cluster-44904.7,Cluster-44904.6,Cluster-46953.0,Cluster-59317.5,Cluster-41441.2,Cluster-55088.1,Cluster-50441.7,Cluster-41377.…	0.319753
Biological process	root hair cell development	GO:0080147	5	0.0101604	2.18056	12	323	988	57989	Cluster-39019.7,Cluster-45660.0,Cluster-45660.4,Cluster-56106.7,Cluster-46320.0,Cluster-33912.0,Cluster-54793.5,Cluster-54793.6,Cluster-52421.9,Cluster-56686.3,Cluster-33735.0,Cluster-53522.0,	0.321206
Biological process	regulation of transcription from RNA polymerase II promoter	GO:0006357	11	0.0102154	1.48542	39	1541	988	57989	Cluster-20184.3,Cluster-53881.0,Cluster-53881.1,Cluster-40007.0,Cluster-9773.7,Cluster-55921.2,Cluster-58987.1,Cluster-53931.2,Cluster-25301.1,Cluster-39867.2,Cluster-48031.0,Cluster-48031.2,Cluster-48031.1,Cluster-47612.0,Cluster-60436.2,Cluster-52621.0,Cluster-52621.4,Cluster-57673.2,Cluster-55626.0,Cluster-55626.1,Cluster-39739.1,Cluster-39739.2,Cluster-53998.6,Cluster-46706.1,Cluster-20052.33…	0.319317
Biological process	phosphorelay signal transduction system	GO:0000160	7	0.0104461	1.7508	21	704	988	57989	Cluster-41750.24,Cluster-49934.0,Cluster-30802.0,Cluster-45812.0,Cluster-45812.7,Cluster-45812.3,Cluster-54633.0,Cluster-60436.2,Cluster-4549.25,Cluster-59896.11,Cluster-58588.7,Cluster-42455.1,Cluster-55785.3,Cluster-53594.4,Cluster-60495.10,Cluster-45664.6,Cluster-42517.0,Cluster-47995.1,Cluster-59896.1,Cluster-41750.41,Cluster-41750.53,	0.3229
Biological process	negative regulation of RNA biosynthetic process	GO:1902679	9	0.0106184	1.60646	28	1023	988	57989	Cluster-1774.21,Cluster-1774.20,Cluster-20184.3,Cluster-46953.0,Cluster-49934.0,Cluster-9773.7,Cluster-55653.8,Cluster-38693.0,Cluster-59779.7,Cluster-57887.2,Cluster-60436.2,Cluster-57887.1,Cluster-60044.2,Cluster-9238.8,Cluster-5130.3,Cluster-59013.7,Cluster-46706.1,Cluster-15752.2,Cluster-55963.0,Cluster-9238.16,Cluster-8968.31,Cluster-29644.6,Cluster-60434.5,Cluster-46953.13,Cluster-60754.2,C…	0.324621
Biological process	negative regulation of nucleic acid-templated transcription	GO:1903507	10	0.0106184	1.60646	28	1023	988	57989	Cluster-1774.21,Cluster-1774.20,Cluster-20184.3,Cluster-46953.0,Cluster-49934.0,Cluster-9773.7,Cluster-55653.8,Cluster-38693.0,Cluster-59779.7,Cluster-57887.2,Cluster-60436.2,Cluster-57887.1,Cluster-60044.2,Cluster-9238.8,Cluster-5130.3,Cluster-59013.7,Cluster-46706.1,Cluster-15752.2,Cluster-55963.0,Cluster-9238.16,Cluster-8968.31,Cluster-29644.6,Cluster-60434.5,Cluster-46953.13,Cluster-60754.2,C…	0.324621
Biological process	response to acid chemical	GO:0001101	4	0.0107214	1.26919	94	4347	988	57989	Cluster-46445.0,Cluster-36318.0,Cluster-41750.24,Cluster-45456.0,Cluster-25407.9,Cluster-55996.3,Cluster-55996.2,Cluster-45660.0,Cluster-49934.0,Cluster-56893.6,Cluster-45660.4,Cluster-60724.7,Cluster-54038.0,Cluster-22502.11,Cluster-40845.1,Cluster-36174.0,Cluster-55653.8,Cluster-42077.2,Cluster-42077.5,Cluster-57216.4,Cluster-52537.3,Cluster-59517.7,Cluster-52875.3,Cluster-59263.7,Cluster-32732…	0.313969
Biological process	negative regulation of nucleobase-containing compound metabolic process	GO:0045934	7	0.010728	1.56314	31	1164	988	57989	Cluster-1774.21,Cluster-1774.20,Cluster-20184.3,Cluster-46953.0,Cluster-49934.0,Cluster-9773.7,Cluster-27744.3,Cluster-55653.8,Cluster-38693.0,Cluster-59779.7,Cluster-57887.2,Cluster-60436.2,Cluster-57887.1,Cluster-60044.2,Cluster-9238.8,Cluster-5130.3,Cluster-59013.7,Cluster-46706.1,Cluster-15752.2,Cluster-55963.0,Cluster-9238.16,Cluster-43149.9,Cluster-8968.31,Cluster-43149.12,Cluster-29644.6,C…	0.310889
Biological process	DNA-dependent DNA replication	GO:0006261	9	0.0111715	1.83099	18	577	988	57989	Cluster-42217.1,Cluster-51832.3,Cluster-57077.5,Cluster-57827.14,Cluster-57827.10,Cluster-9906.7,Cluster-58287.2,Cluster-60044.2,Cluster-58104.4,Cluster-48920.0,Cluster-6034.9,Cluster-51577.11,Cluster-30670.1,Cluster-56273.0,Cluster-56273.1,Cluster-39225.0,Cluster-25900.8,Cluster-57827.5,	0.313931
Biological process	cellular response to gibberellin stimulus	GO:0071370	7	0.011264	2.34773	10	250	988	57989	Cluster-45456.0,Cluster-45660.0,Cluster-45660.4,Cluster-59779.7,Cluster-9238.8,Cluster-9238.16,Cluster-54568.2,Cluster-54568.5,Cluster-54568.7,Cluster-52535.5,	0.313365
Biological process	response to metal ion	GO:0010038	5	0.0114035	1.66703	24	845	988	57989	Cluster-36318.0,Cluster-54438.0,Cluster-46134.4,Cluster-18660.0,Cluster-21005.1,Cluster-21005.2,Cluster-21005.9,Cluster-21005.3,Cluster-56747.0,Cluster-29117.0,Cluster-51992.1,Cluster-58856.12,Cluster-5130.3,Cluster-37797.15,Cluster-43721.0,Cluster-45641.3,Cluster-45641.6,Cluster-45641.2,Cluster-38538.4,Cluster-15752.2,Cluster-49259.8,Cluster-29782.0,Cluster-57142.7,Cluster-51992.10,	0.314105
Biological process	cellular protein modification process	GO:0006464	7	0.0115137	1.15921	204	10329	988	57989	Cluster-54171.6,Cluster-46445.0,Cluster-43793.3,Cluster-43793.7,Cluster-50668.0,Cluster-46201.1,Cluster-57895.5,Cluster-55361.19,Cluster-43616.8,Cluster-1774.21,Cluster-1774.20,Cluster-41750.24,Cluster-20184.3,Cluster-48091.14,Cluster-43709.0,Cluster-56924.3,Cluster-54438.0,Cluster-46134.4,Cluster-55632.9,Cluster-53698.1,Cluster-36945.1,Cluster-59535.9,Cluster-46953.0,Cluster-58737.10,Cluster-450…	0.314031
Biological process	positive regulation of phosphate metabolic process	GO:0045937	8	0.0115707	3.20145	6	110	988	57989	Cluster-56725.2,Cluster-49547.5,Cluster-60360.1,Cluster-60605.2,Cluster-20670.12,Cluster-42863.0,	0.312522
Biological process	positive regulation of phosphorus metabolic process	GO:0010562	7	0.0115707	3.20145	6	110	988	57989	Cluster-56725.2,Cluster-49547.5,Cluster-60360.1,Cluster-60605.2,Cluster-20670.12,Cluster-42863.0,	0.312522
Biological process	protein modification process	GO:0036211	6	0.0118248	1.15842	204	10336	988	57989	Cluster-54171.6,Cluster-46445.0,Cluster-43793.3,Cluster-43793.7,Cluster-50668.0,Cluster-46201.1,Cluster-57895.5,Cluster-55361.19,Cluster-43616.8,Cluster-1774.21,Cluster-1774.20,Cluster-41750.24,Cluster-20184.3,Cluster-48091.14,Cluster-43709.0,Cluster-56924.3,Cluster-54438.0,Cluster-46134.4,Cluster-55632.9,Cluster-53698.1,Cluster-36945.1,Cluster-59535.9,Cluster-46953.0,Cluster-58737.10,Cluster-450…	0.310346
Biological process	cellular response to oxygen-containing compound	GO:1901701	5	0.0119192	1.33165	66	2909	988	57989	Cluster-46445.0,Cluster-36318.0,Cluster-1774.21,Cluster-1774.20,Cluster-41750.24,Cluster-45456.0,Cluster-25407.9,Cluster-45660.0,Cluster-49934.0,Cluster-51614.4,Cluster-45660.4,Cluster-18815.15,Cluster-60667.10,Cluster-54038.0,Cluster-55921.2,Cluster-52670.0,Cluster-36174.0,Cluster-59517.7,Cluster-52875.3,Cluster-32732.0,Cluster-59779.7,Cluster-59855.0,Cluster-34855.2,Cluster-34855.1,Cluster-4549…	0.301446
Biological process	DNA-dependent DNA replication maintenance of fidelity	GO:0045005	8	0.0119554	3.66833	5	80	988	57989	Cluster-57827.14,Cluster-57827.10,Cluster-60044.2,Cluster-48920.0,Cluster-57827.5,	0.299638
Biological process	carbohydrate derivative catabolic process	GO:1901136	5	0.0124893	2.60859	8	180	988	57989	Cluster-60773.2,Cluster-32691.0,Cluster-39271.0,Cluster-52928.7,Cluster-34948.13,Cluster-51420.2,Cluster-43590.0,Cluster-238.9,	0.310225
Biological process	cell communication	GO:0007154	3	0.0137494	1.18925	150	7403	988	57989	Cluster-46445.0,Cluster-44240.0,Cluster-33217.0,Cluster-36318.0,Cluster-56581.5,Cluster-46201.1,Cluster-55361.19,Cluster-1774.21,Cluster-1774.20,Cluster-41750.24,Cluster-45456.0,Cluster-48091.14,Cluster-43709.0,Cluster-55632.9,Cluster-57535.0,Cluster-15105.0,Cluster-53210.14,Cluster-25407.9,Cluster-46130.4,Cluster-46130.1,Cluster-54230.3,Cluster-45660.0,Cluster-49934.0,Cluster-54826.1,Cluster-568…	0.329748
Biological process	RNA phosphodiester bond hydrolysis, endonucleolytic	GO:0090502	9	0.0138558	3.53574	5	83	988	57989	Cluster-30156.1,Cluster-54974.4,Cluster-54974.1,Cluster-54974.0,Cluster-29244.1,	0.32946
Biological process	anatomical structure maturation	GO:0071695	4	0.0144815	1.69541	21	727	988	57989	Cluster-39019.7,Cluster-45660.0,Cluster-45660.4,Cluster-9773.7,Cluster-56106.7,Cluster-46320.0,Cluster-33912.0,Cluster-60044.2,Cluster-54793.5,Cluster-54793.6,Cluster-52421.9,Cluster-31085.1,Cluster-53094.2,Cluster-56686.3,Cluster-33735.0,Cluster-54568.2,Cluster-54568.5,Cluster-54568.7,Cluster-53522.0,Cluster-29644.6,Cluster-24818.0,	0.332954
Biological process	cellular response to cold	GO:0070417	6	0.0145318	3.49365	5	84	988	57989	Cluster-55921.2,Cluster-52875.3,Cluster-58287.2,Cluster-58104.4,Cluster-52770.2,	0.331373
Biological process	organic cyclic compound biosynthetic process	GO:1901362	5	0.0146127	1.17345	168	8403	988	57989	Cluster-56581.5,Cluster-49675.0,Cluster-46201.1,Cluster-26111.5,Cluster-26279.4,Cluster-1774.21,Cluster-1774.20,Cluster-20184.3,Cluster-45456.0,Cluster-59362.8,Cluster-53698.1,Cluster-24613.6,Cluster-28111.0,Cluster-36945.1,Cluster-53881.0,Cluster-53881.1,Cluster-40007.0,Cluster-49858.4,Cluster-53210.14,Cluster-44904.7,Cluster-44904.6,Cluster-46953.0,Cluster-59317.5,Cluster-41441.2,Cluster-55088.…	0.330509
Biological process	signaling	GO:0023052	2	0.0153347	1.19837	135	6612	988	57989	Cluster-46445.0,Cluster-33217.0,Cluster-36318.0,Cluster-56581.5,Cluster-46201.1,Cluster-55361.19,Cluster-1774.21,Cluster-1774.20,Cluster-41750.24,Cluster-45456.0,Cluster-43709.0,Cluster-57535.0,Cluster-53587.1,Cluster-15105.0,Cluster-53210.14,Cluster-25407.9,Cluster-46130.4,Cluster-46130.1,Cluster-54230.3,Cluster-45660.0,Cluster-49934.0,Cluster-56893.6,Cluster-45660.4,Cluster-30802.0,Cluster-1881…	0.344042
Biological process	aromatic compound biosynthetic process	GO:0019438	5	0.0155473	1.17992	156	7760	988	57989	Cluster-56581.5,Cluster-49675.0,Cluster-46201.1,Cluster-26111.5,Cluster-26279.4,Cluster-1774.21,Cluster-1774.20,Cluster-20184.3,Cluster-45456.0,Cluster-59362.8,Cluster-53698.1,Cluster-36945.1,Cluster-53881.0,Cluster-53881.1,Cluster-40007.0,Cluster-49858.4,Cluster-53210.14,Cluster-44904.7,Cluster-44904.6,Cluster-46953.0,Cluster-59317.5,Cluster-41441.2,Cluster-55088.1,Cluster-50441.7,Cluster-41377.…	0.340571
Biological process	DNA conformation change	GO:0071103	6	0.0156938	1.58466	26	963	988	57989	Cluster-29193.0,Cluster-42217.1,Cluster-46953.0,Cluster-9773.7,Cluster-56142.0,Cluster-57887.2,Cluster-57887.1,Cluster-9906.7,Cluster-58287.2,Cluster-43557.11,Cluster-59013.7,Cluster-46706.1,Cluster-45658.0,Cluster-58104.4,Cluster-45641.3,Cluster-45641.6,Cluster-45641.2,Cluster-8968.31,Cluster-44813.0,Cluster-46953.13,Cluster-42186.4,Cluster-60754.2,Cluster-39225.0,Cluster-40825.7,Cluster-59114.8…	0.341095
Biological process	nuclear export	GO:0051168	6	0.0162315	1.97672	13	386	988	57989	Cluster-48574.1,Cluster-31455.7,Cluster-31455.5,Cluster-31455.3,Cluster-49547.4,Cluster-49547.9,Cluster-14666.106,Cluster-54974.4,Cluster-54974.1,Cluster-54974.0,Cluster-45641.3,Cluster-45641.6,Cluster-45641.2,	0.350046
Biological process	transcription from RNA polymerase II promoter	GO:0006366	11	0.0164542	1.40995	43	1790	988	57989	Cluster-20184.3,Cluster-36945.1,Cluster-53881.0,Cluster-53881.1,Cluster-40007.0,Cluster-9773.7,Cluster-55921.2,Cluster-58987.1,Cluster-53931.2,Cluster-25301.1,Cluster-39867.2,Cluster-48031.0,Cluster-48031.2,Cluster-48031.1,Cluster-47612.0,Cluster-60436.2,Cluster-52621.0,Cluster-52621.4,Cluster-57673.2,Cluster-43557.11,Cluster-55626.0,Cluster-55626.1,Cluster-39739.1,Cluster-39739.2,Cluster-53998.6…	0.35212
Biological process	innate immune response	GO:0045087	5	0.0170436	1.47602	34	1352	988	57989	Cluster-57886.1,Cluster-46201.1,Cluster-57895.5,Cluster-1774.21,Cluster-1774.20,Cluster-39019.7,Cluster-49934.0,Cluster-50308.2,Cluster-56106.7,Cluster-4902.19,Cluster-43979.0,Cluster-49547.5,Cluster-17179.15,Cluster-40205.0,Cluster-48008.5,Cluster-15043.7,Cluster-6178.13,Cluster-6178.14,Cluster-42455.1,Cluster-44647.0,Cluster-55554.7,Cluster-45641.3,Cluster-45641.6,Cluster-45641.2,Cluster-21910.…	0.348643
Biological process	developmental growth involved in morphogenesis	GO:0060560	4	0.0171493	1.49537	32	1256	988	57989	Cluster-47421.0,Cluster-39019.7,Cluster-45660.0,Cluster-45660.4,Cluster-39135.9,Cluster-56106.7,Cluster-39135.3,Cluster-18240.10,Cluster-46320.0,Cluster-53191.9,Cluster-14666.106,Cluster-33912.0,Cluster-50453.2,Cluster-26361.26,Cluster-26361.22,Cluster-26361.20,Cluster-30026.0,Cluster-54793.5,Cluster-54793.6,Cluster-52421.9,Cluster-5130.3,Cluster-14613.4,Cluster-31721.4,Cluster-56686.3,Cluster-53…	0.335981
Biological process	embryo development	GO:0009790	5	0.0174523	1.43154	39	1599	988	57989	Cluster-56581.5,Cluster-1774.21,Cluster-1774.20,Cluster-41750.24,Cluster-43993.7,Cluster-20203.2,Cluster-33341.8,Cluster-45575.2,Cluster-39019.7,Cluster-45660.0,Cluster-45660.4,Cluster-56106.7,Cluster-32691.0,Cluster-57827.14,Cluster-57827.10,Cluster-59779.7,Cluster-59983.3,Cluster-53103.7,Cluster-25256.4,Cluster-9238.8,Cluster-30026.0,Cluster-5130.3,Cluster-53649.2,Cluster-49258.4,Cluster-12140.…	0.339527
Biological process	response to nitrogen compound	GO:1901698	4	0.018117	1.5359	28	1070	988	57989	Cluster-43709.0,Cluster-60657.0,Cluster-39019.7,Cluster-53119.7,Cluster-53119.3,Cluster-55921.2,Cluster-56106.7,Cluster-58291.9,Cluster-29117.0,Cluster-59263.7,Cluster-59263.16,Cluster-48008.5,Cluster-5130.3,Cluster-19058.0,Cluster-46706.1,Cluster-25061.2,Cluster-60085.6,Cluster-20670.12,Cluster-21242.2,Cluster-53937.7,Cluster-15752.2,Cluster-50696.7,Cluster-40419.0,Cluster-27189.0,Cluster-49625.…	0.35001
Biological process	regulation of meristem development	GO:0048509	5	0.0181735	1.94646	13	392	988	57989	Cluster-45456.0,Cluster-53698.1,Cluster-45575.2,Cluster-52875.3,Cluster-49547.4,Cluster-49547.9,Cluster-5130.3,Cluster-53998.6,Cluster-56900.2,Cluster-47995.1,Cluster-48575.2,Cluster-25900.8,Cluster-34991.0,	0.34868
Biological process	cellular response to organonitrogen compound	GO:0071417	6	0.0191197	2.86309	6	123	988	57989	Cluster-55921.2,Cluster-48008.5,Cluster-20670.12,Cluster-40419.0,Cluster-27189.0,Cluster-59902.6,	0.361843
Biological process	response to amino acid	GO:0043200	6	0.0191197	2.86309	6	123	988	57989	Cluster-48008.5,Cluster-20670.12,Cluster-53937.7,Cluster-40419.0,Cluster-27189.0,Cluster-59902.6,	0.361843
Biological process	lipoxygenase pathway	GO:0019372	9	0.0191197	2.86309	6	123	988	57989	Cluster-59615.1,Cluster-24099.1,Cluster-45512.1,Cluster-34725.1,Cluster-53345.7,Cluster-53345.8,	0.361843
Biological process	cation transport	GO:0006812	6	0.0197861	1.49983	30	1174	988	57989	Cluster-26279.4,Cluster-20510.4,Cluster-45439.71,Cluster-18086.2,Cluster-33866.4,Cluster-33866.0,Cluster-21005.1,Cluster-21005.2,Cluster-21005.9,Cluster-21005.3,Cluster-56747.0,Cluster-54526.4,Cluster-52875.3,Cluster-26979.0,Cluster-48444.8,Cluster-48444.6,Cluster-48008.5,Cluster-60046.10,Cluster-39840.1,Cluster-50350.7,Cluster-29782.0,Cluster-40419.0,Cluster-27189.0,Cluster-47961.1,Cluster-47961…	0.366966
Biological process	histone H3 acetylation	GO:0043966	13	0.020365	2.38349	8	197	988	57989	Cluster-36945.1,Cluster-46953.0,Cluster-60436.2,Cluster-60085.6,Cluster-23635.6,Cluster-46953.13,Cluster-40825.7,Cluster-34991.0,	0.358579
Biological process	lipid homeostasis	GO:0055088	6	0.0209174	2.37145	8	198	988	57989	Cluster-46913.2,Cluster-46913.0,Cluster-59779.7,Cluster-9238.8,Cluster-45534.4,Cluster-23025.0,Cluster-9238.16,Cluster-57952.4,	0.365989
Biological process	response to UV	GO:0009411	6	0.0222283	1.84239	14	446	988	57989	Cluster-38804.2,Cluster-36318.0,Cluster-42416.1,Cluster-42416.3,Cluster-42416.9,Cluster-9906.7,Cluster-43557.11,Cluster-53998.6,Cluster-44647.0,Cluster-53937.7,Cluster-38135.2,Cluster-48575.2,Cluster-54092.2,Cluster-34991.0,	0.381724
Biological process	response to oxygen-containing compound	GO:1901700	4	0.0228942	1.20036	116	5672	988	57989	Cluster-46445.0,Cluster-36318.0,Cluster-1774.21,Cluster-1774.20,Cluster-41750.24,Cluster-45456.0,Cluster-43709.0,Cluster-25407.9,Cluster-55996.3,Cluster-55996.2,Cluster-45660.0,Cluster-49934.0,Cluster-56893.6,Cluster-51614.4,Cluster-45660.4,Cluster-60724.7,Cluster-18815.15,Cluster-60667.10,Cluster-54038.0,Cluster-22502.11,Cluster-55921.2,Cluster-52670.0,Cluster-29117.0,Cluster-40845.1,Cluster-361…	0.388365
Biological process	ribonucleoprotein complex localization	GO:0071166	4	0.0243896	2.07397	10	283	988	57989	Cluster-48574.1,Cluster-49547.4,Cluster-49547.9,Cluster-14666.106,Cluster-54974.4,Cluster-54974.1,Cluster-54974.0,Cluster-45641.3,Cluster-45641.6,Cluster-45641.2,	0.399129
Biological process	ribonucleoprotein complex export from nucleus	GO:0071426	10	0.0243896	2.07397	10	283	988	57989	Cluster-48574.1,Cluster-49547.4,Cluster-49547.9,Cluster-14666.106,Cluster-54974.4,Cluster-54974.1,Cluster-54974.0,Cluster-45641.3,Cluster-45641.6,Cluster-45641.2,	0.399129
Biological process	riboflavin biosynthetic process	GO:0009231	7	0.0244142	3.05694	5	96	988	57989	Cluster-28111.0,Cluster-60746.7,Cluster-54212.4,Cluster-56628.1,Cluster-1774.4,	0.394886
Biological process	nucleobase catabolic process	GO:0046113	8	0.0244142	3.05694	5	96	988	57989	Cluster-57708.4,Cluster-12313.11,Cluster-42077.2,Cluster-42077.5,Cluster-56833.3,	0.394886
Biological process	riboflavin metabolic process	GO:0006771	6	0.0244142	3.05694	5	96	988	57989	Cluster-28111.0,Cluster-60746.7,Cluster-54212.4,Cluster-56628.1,Cluster-1774.4,	0.394886
Biological process	response to stimulus	GO:0050896	2	0.0244713	1.08564	380	20544	988	57989	Cluster-38804.2,Cluster-57886.1,Cluster-44057.6,Cluster-46445.0,Cluster-37107.5,Cluster-44240.0,Cluster-33217.0,Cluster-36318.0,Cluster-56581.5,Cluster-49675.0,Cluster-50860.1,Cluster-46201.1,Cluster-57895.5,Cluster-55361.19,Cluster-18477.1,Cluster-18477.3,Cluster-1774.21,Cluster-1774.20,Cluster-41750.24,Cluster-45456.0,Cluster-43709.0,Cluster-2425.33,Cluster-43699.0,Cluster-46757.11,Cluster-5764…	0.389024
Biological process	fruit development	GO:0010154	5	0.0246964	1.31653	55	2452	988	57989	Cluster-56581.5,Cluster-1774.21,Cluster-1774.20,Cluster-41750.24,Cluster-43993.7,Cluster-53698.1,Cluster-2636.8,Cluster-20203.2,Cluster-33341.8,Cluster-54230.3,Cluster-45575.2,Cluster-39019.7,Cluster-45660.0,Cluster-45660.4,Cluster-9773.7,Cluster-56390.6,Cluster-56390.5,Cluster-56106.7,Cluster-32691.0,Cluster-59779.7,Cluster-59983.3,Cluster-57673.2,Cluster-33912.0,Cluster-60044.2,Cluster-25256.4,…	0.390371
Biological process	signal transduction	GO:0007165	5	0.0247443	1.18102	132	6560	988	57989	Cluster-46445.0,Cluster-33217.0,Cluster-36318.0,Cluster-56581.5,Cluster-46201.1,Cluster-55361.19,Cluster-1774.21,Cluster-1774.20,Cluster-41750.24,Cluster-45456.0,Cluster-43709.0,Cluster-57535.0,Cluster-15105.0,Cluster-53210.14,Cluster-25407.9,Cluster-46130.4,Cluster-46130.1,Cluster-54230.3,Cluster-45660.0,Cluster-49934.0,Cluster-56893.6,Cluster-45660.4,Cluster-30802.0,Cluster-18815.15,Cluster-606…	0.388918
Biological process	nuclear transport	GO:0051169	6	0.0249617	1.70271	17	586	988	57989	Cluster-48574.1,Cluster-31455.7,Cluster-31455.5,Cluster-31455.3,Cluster-32732.0,Cluster-49547.4,Cluster-49547.9,Cluster-14666.106,Cluster-14354.4,Cluster-54974.4,Cluster-54974.1,Cluster-54974.0,Cluster-45641.3,Cluster-45641.6,Cluster-45641.2,Cluster-58877.17,Cluster-53496.0,	0.390132
Biological process	nucleocytoplasmic transport	GO:0006913	5	0.0249617	1.70271	17	586	988	57989	Cluster-48574.1,Cluster-31455.7,Cluster-31455.5,Cluster-31455.3,Cluster-32732.0,Cluster-49547.4,Cluster-49547.9,Cluster-14666.106,Cluster-14354.4,Cluster-54974.4,Cluster-54974.1,Cluster-54974.0,Cluster-45641.3,Cluster-45641.6,Cluster-45641.2,Cluster-58877.17,Cluster-53496.0,	0.390132
Biological process	RNA-directed DNA methylation	GO:0080188	11	0.0257236	2.27935	8	206	988	57989	Cluster-46953.0,Cluster-57887.2,Cluster-57887.1,Cluster-46706.1,Cluster-46953.13,Cluster-60754.2,Cluster-40825.7,Cluster-34991.0,	0.397573
Biological process	cell development	GO:0048468	4	0.0258297	1.50068	27	1056	988	57989	Cluster-47421.0,Cluster-39019.7,Cluster-45660.0,Cluster-45660.4,Cluster-39135.9,Cluster-56106.7,Cluster-39135.3,Cluster-57077.5,Cluster-46320.0,Cluster-57268.1,Cluster-14666.106,Cluster-33912.0,Cluster-50453.2,Cluster-54793.5,Cluster-54793.6,Cluster-52421.9,Cluster-56686.3,Cluster-33735.0,Cluster-53822.1,Cluster-53879.4,Cluster-56273.0,Cluster-56273.1,Cluster-53522.0,Cluster-51924.4,Cluster-43140…	0.397007
Biological process	water-soluble vitamin biosynthetic process	GO:0042364	6	0.0258383	1.97439	11	327	988	57989	Cluster-28111.0,Cluster-49858.4,Cluster-60746.7,Cluster-54212.4,Cluster-36459.0,Cluster-56628.1,Cluster-40050.3,Cluster-1774.4,Cluster-47263.2,Cluster-29959.1,Cluster-29959.2,	0.394957
Biological process	growth	GO:0040007	2	0.0262149	1.31172	55	2461	988	57989	Cluster-45456.0,Cluster-47421.0,Cluster-53698.1,Cluster-45575.2,Cluster-39019.7,Cluster-45660.0,Cluster-43010.0,Cluster-45660.4,Cluster-39135.9,Cluster-22502.11,Cluster-56106.7,Cluster-39135.3,Cluster-44637.0,Cluster-57077.5,Cluster-38102.0,Cluster-18240.10,Cluster-46320.0,Cluster-59517.7,Cluster-59713.1,Cluster-52875.3,Cluster-48377.4,Cluster-4549.25,Cluster-53191.9,Cluster-14666.106,Cluster-339…	0.398524
Biological process	negative regulation of cellular biosynthetic process	GO:0031327	7	0.0265873	1.39484	38	1599	988	57989	Cluster-1774.21,Cluster-1774.20,Cluster-20184.3,Cluster-45532.1,Cluster-46953.0,Cluster-39019.7,Cluster-49934.0,Cluster-9773.7,Cluster-56106.7,Cluster-49863.0,Cluster-55653.8,Cluster-38693.0,Cluster-59779.7,Cluster-57830.8,Cluster-57887.2,Cluster-60436.2,Cluster-57887.1,Cluster-60044.2,Cluster-9238.8,Cluster-5130.3,Cluster-46883.2,Cluster-59013.7,Cluster-46706.1,Cluster-15752.2,Cluster-55963.0,Cl…	0.397665
Biological process	negative regulation of nitrogen compound metabolic process	GO:0051172	6	0.0267242	1.3751	41	1750	988	57989	Cluster-1774.21,Cluster-1774.20,Cluster-20184.3,Cluster-45532.1,Cluster-46953.0,Cluster-39019.7,Cluster-49934.0,Cluster-9773.7,Cluster-56106.7,Cluster-49863.0,Cluster-27744.3,Cluster-55653.8,Cluster-38693.0,Cluster-59779.7,Cluster-57830.8,Cluster-52535.19,Cluster-57887.2,Cluster-60436.2,Cluster-57887.1,Cluster-60044.2,Cluster-9238.8,Cluster-5130.3,Cluster-46883.2,Cluster-59013.7,Cluster-46706.1,C…	0.397576
Biological process	maturation of SSU-rRNA from tricistronic rRNA transcript (SSU-rRNA, 5.8S rRNA, LSU-rRNA)	GO:0000462	12	0.0268205	2.64782	6	133	988	57989	Cluster-54974.4,Cluster-54974.1,Cluster-54974.0,Cluster-29244.1,Cluster-52970.7,Cluster-34471.4,	0.396887
Biological process	negative regulation of biosynthetic process	GO:0009890	6	0.0283748	1.38789	38	1607	988	57989	Cluster-1774.21,Cluster-1774.20,Cluster-20184.3,Cluster-45532.1,Cluster-46953.0,Cluster-39019.7,Cluster-49934.0,Cluster-9773.7,Cluster-56106.7,Cluster-49863.0,Cluster-55653.8,Cluster-38693.0,Cluster-59779.7,Cluster-57830.8,Cluster-57887.2,Cluster-60436.2,Cluster-57887.1,Cluster-60044.2,Cluster-9238.8,Cluster-5130.3,Cluster-46883.2,Cluster-59013.7,Cluster-46706.1,Cluster-15752.2,Cluster-55963.0,Cl…	0.417665
Biological process	mRNA splicing, via spliceosome	GO:0000398	12	0.0284701	1.56137	22	827	988	57989	Cluster-1774.21,Cluster-1774.20,Cluster-20113.0,Cluster-45532.1,Cluster-39019.7,Cluster-52506.10,Cluster-56106.7,Cluster-52506.7,Cluster-52506.9,Cluster-53799.0,Cluster-38801.3,Cluster-57887.2,Cluster-57887.1,Cluster-50368.5,Cluster-50297.0,Cluster-50297.3,Cluster-12140.0,Cluster-45641.3,Cluster-45641.6,Cluster-45641.2,Cluster-42365.2,Cluster-54115.4,	0.416862
Biological process	chromatin silencing by small RNA	GO:0031048	13	0.0286195	2.11296	9	250	988	57989	Cluster-46953.0,Cluster-57887.2,Cluster-57887.1,Cluster-46706.1,Cluster-8968.31,Cluster-46953.13,Cluster-60754.2,Cluster-40825.7,Cluster-34991.0,	0.410409
Biological process	negative regulation of cellular metabolic process	GO:0031324	6	0.0288513	1.35616	43	1861	988	57989	Cluster-1774.21,Cluster-1774.20,Cluster-20184.3,Cluster-45532.1,Cluster-46953.0,Cluster-39019.7,Cluster-49934.0,Cluster-9773.7,Cluster-56106.7,Cluster-49863.0,Cluster-27744.3,Cluster-55653.8,Cluster-38693.0,Cluster-59779.7,Cluster-57830.8,Cluster-52535.19,Cluster-57887.2,Cluster-60436.2,Cluster-57887.1,Cluster-60044.2,Cluster-9238.8,Cluster-5130.3,Cluster-46883.2,Cluster-59013.7,Cluster-46706.1,C…	0.411611
Biological process	galacturonan metabolic process	GO:0010393	6	0.0289578	1.93882	11	333	988	57989	Cluster-43255.0,Cluster-39135.9,Cluster-56390.6,Cluster-56390.5,Cluster-39135.3,Cluster-43765.0,Cluster-38194.0,Cluster-5130.3,Cluster-18008.0,Cluster-41743.12,Cluster-46283.4,	0.411023
Biological process	developmental growth	GO:0048589	3	0.0291918	1.37214	40	1711	988	57989	Cluster-45456.0,Cluster-47421.0,Cluster-53698.1,Cluster-45575.2,Cluster-39019.7,Cluster-45660.0,Cluster-45660.4,Cluster-39135.9,Cluster-22502.11,Cluster-56106.7,Cluster-39135.3,Cluster-44637.0,Cluster-18240.10,Cluster-46320.0,Cluster-53191.9,Cluster-14666.106,Cluster-33912.0,Cluster-50453.2,Cluster-26361.26,Cluster-26361.22,Cluster-26361.20,Cluster-30026.0,Cluster-54420.4,Cluster-54793.5,Cluster-…	0.412242
Biological process	negative regulation of macromolecule biosynthetic process	GO:0010558	7	0.0293001	1.39838	36	1511	988	57989	Cluster-1774.21,Cluster-1774.20,Cluster-20184.3,Cluster-45532.1,Cluster-46953.0,Cluster-39019.7,Cluster-49934.0,Cluster-9773.7,Cluster-56106.7,Cluster-49863.0,Cluster-55653.8,Cluster-38693.0,Cluster-59779.7,Cluster-57887.2,Cluster-60436.2,Cluster-57887.1,Cluster-60044.2,Cluster-9238.8,Cluster-5130.3,Cluster-46883.2,Cluster-59013.7,Cluster-46706.1,Cluster-15752.2,Cluster-55963.0,Cluster-49300.2,Cl…	0.411681
Biological process	anatomical structure development	GO:0048856	3	0.0297328	1.13531	192	9926	988	57989	Cluster-44240.0,Cluster-56581.5,Cluster-52166.0,Cluster-1774.21,Cluster-1774.20,Cluster-41750.24,Cluster-45456.0,Cluster-47421.0,Cluster-20510.4,Cluster-43993.7,Cluster-46134.4,Cluster-53698.1,Cluster-56523.13,Cluster-2636.8,Cluster-20203.2,Cluster-57535.0,Cluster-50606.0,Cluster-45090.0,Cluster-33341.8,Cluster-55088.1,Cluster-55996.3,Cluster-55996.2,Cluster-54230.3,Cluster-45575.2,Cluster-39019.…	0.413584
Biological process	regulation of cell growth	GO:0001558	6	0.0300551	1.92724	11	335	988	57989	Cluster-43010.0,Cluster-57077.5,Cluster-4549.25,Cluster-50453.2,Cluster-5130.3,Cluster-59896.11,Cluster-14613.4,Cluster-20670.12,Cluster-42517.0,Cluster-43140.9,Cluster-59896.1,	0.415987
Biological process	ubiquitin-dependent protein catabolic process	GO:0006511	9	0.0303246	1.3567	42	1817	988	57989	Cluster-58194.9,Cluster-41750.24,Cluster-35686.12,Cluster-46134.4,Cluster-41859.0,Cluster-59535.9,Cluster-60657.0,Cluster-6254.15,Cluster-45660.0,Cluster-6254.37,Cluster-53824.0,Cluster-45660.4,Cluster-53439.9,Cluster-58291.9,Cluster-31420.0,Cluster-59983.3,Cluster-24793.1,Cluster-59582.5,Cluster-39034.9,Cluster-44950.4,Cluster-40646.0,Cluster-46790.5,Cluster-60085.6,Cluster-46790.0,Cluster-46385…	0.417638
Biological process	developmental process	GO:0032502	2	0.0304927	1.13214	197	10213	988	57989	Cluster-44240.0,Cluster-56581.5,Cluster-52166.0,Cluster-1774.21,Cluster-1774.20,Cluster-41750.24,Cluster-45456.0,Cluster-47421.0,Cluster-20510.4,Cluster-43993.7,Cluster-46134.4,Cluster-53698.1,Cluster-56523.13,Cluster-2636.8,Cluster-20203.2,Cluster-57535.0,Cluster-50606.0,Cluster-45090.0,Cluster-33341.8,Cluster-41441.2,Cluster-55088.1,Cluster-55996.3,Cluster-55996.2,Cluster-54230.3,Cluster-45575.…	0.417885
Biological process	pectin biosynthetic process	GO:0045489	8	0.0305186	2.20444	8	213	988	57989	Cluster-43255.0,Cluster-39135.9,Cluster-56390.6,Cluster-56390.5,Cluster-39135.3,Cluster-38194.0,Cluster-18008.0,Cluster-46283.4,	0.41619
Biological process	DNA methylation on cytosine	GO:0032776	11	0.0306579	2.87712	5	102	988	57989	Cluster-57268.1,Cluster-20052.33,Cluster-60085.6,Cluster-8968.31,Cluster-52939.4,	0.41605
Biological process	embryonic morphogenesis	GO:0048598	4	0.0306579	2.87712	5	102	988	57989	Cluster-57827.14,Cluster-57827.10,Cluster-53103.7,Cluster-25256.4,Cluster-57827.5,	0.41605
Biological process	defense response	GO:0006952	4	0.0306942	1.1843	118	5848	988	57989	Cluster-57886.1,Cluster-44057.6,Cluster-36318.0,Cluster-46201.1,Cluster-57895.5,Cluster-1774.21,Cluster-1774.20,Cluster-2425.33,Cluster-10774.282,Cluster-37841.0,Cluster-15105.0,Cluster-25407.9,Cluster-55996.3,Cluster-55996.2,Cluster-39019.7,Cluster-49934.0,Cluster-42453.5,Cluster-50308.2,Cluster-51961.3,Cluster-55921.2,Cluster-29607.0,Cluster-56106.7,Cluster-43837.1,Cluster-42661.174,Cluster-490…	0.412518
Biological process	seed development	GO:0048316	5	0.0307658	1.31345	51	2279	988	57989	Cluster-56581.5,Cluster-1774.21,Cluster-1774.20,Cluster-41750.24,Cluster-43993.7,Cluster-53698.1,Cluster-2636.8,Cluster-20203.2,Cluster-33341.8,Cluster-45575.2,Cluster-39019.7,Cluster-45660.0,Cluster-45660.4,Cluster-9773.7,Cluster-56390.6,Cluster-56390.5,Cluster-56106.7,Cluster-32691.0,Cluster-59779.7,Cluster-59983.3,Cluster-57673.2,Cluster-60044.2,Cluster-25256.4,Cluster-9238.8,Cluster-30026.0,C…	0.411493
Biological process	gibberellic acid mediated signaling pathway	GO:0009740	8	0.0312503	2.19414	8	214	988	57989	Cluster-45456.0,Cluster-59779.7,Cluster-9238.8,Cluster-9238.16,Cluster-54568.2,Cluster-54568.5,Cluster-54568.7,Cluster-52535.5,	0.415973
Biological process	icosanoid metabolic process	GO:0006690	7	0.0313444	2.55188	6	138	988	57989	Cluster-59615.1,Cluster-24099.1,Cluster-45512.1,Cluster-34725.1,Cluster-53345.7,Cluster-53345.8,	0.415238
Biological process	cellular response to lipid	GO:0071396	6	0.0320163	1.31804	49	2182	988	57989	Cluster-46445.0,Cluster-36318.0,Cluster-41750.24,Cluster-45456.0,Cluster-25407.9,Cluster-45660.0,Cluster-49934.0,Cluster-45660.4,Cluster-18815.15,Cluster-54038.0,Cluster-52670.0,Cluster-59517.7,Cluster-52875.3,Cluster-32732.0,Cluster-59779.7,Cluster-59855.0,Cluster-34855.2,Cluster-34855.1,Cluster-4549.25,Cluster-58287.2,Cluster-48008.5,Cluster-25256.4,Cluster-9238.8,Cluster-59896.11,Cluster-58588…	0.418166
Biological process	response to external stimulus	GO:0009605	3	0.032574	1.17313	127	6354	988	57989	Cluster-57886.1,Cluster-44057.6,Cluster-37107.5,Cluster-44240.0,Cluster-46201.1,Cluster-57895.5,Cluster-1774.21,Cluster-1774.20,Cluster-43709.0,Cluster-15105.0,Cluster-25407.9,Cluster-55996.3,Cluster-55996.2,Cluster-39019.7,Cluster-49934.0,Cluster-56893.6,Cluster-51614.4,Cluster-42453.5,Cluster-50308.2,Cluster-34861.0,Cluster-55921.2,Cluster-56106.7,Cluster-43837.1,Cluster-56747.0,Cluster-4902.19…	0.423462
Biological process	ethylene-activated signaling pathway	GO:0009873	8	0.0331803	1.61789	18	653	988	57989	Cluster-41750.24,Cluster-49934.0,Cluster-30802.0,Cluster-54633.0,Cluster-60436.2,Cluster-4549.25,Cluster-59896.11,Cluster-58588.7,Cluster-42455.1,Cluster-55785.3,Cluster-53594.4,Cluster-60495.10,Cluster-45664.6,Cluster-42517.0,Cluster-47995.1,Cluster-59896.1,Cluster-41750.41,Cluster-41750.53,	0.429338
Biological process	nucleobase-containing compound biosynthetic process	GO:0034654	6	0.0332869	1.17042	129	6469	988	57989	Cluster-56581.5,Cluster-26111.5,Cluster-26279.4,Cluster-1774.21,Cluster-1774.20,Cluster-20184.3,Cluster-45456.0,Cluster-36945.1,Cluster-53881.0,Cluster-53881.1,Cluster-40007.0,Cluster-53210.14,Cluster-44904.7,Cluster-44904.6,Cluster-46953.0,Cluster-59317.5,Cluster-41441.2,Cluster-55088.1,Cluster-50441.7,Cluster-41377.11,Cluster-46646.0,Cluster-49934.0,Cluster-30370.8,Cluster-60746.7,Cluster-45812…	0.428723
Biological process	negative regulation of transcription, DNA-templated	GO:0045892	11	0.0334161	1.48968	25	985	988	57989	Cluster-1774.21,Cluster-1774.20,Cluster-20184.3,Cluster-46953.0,Cluster-49934.0,Cluster-9773.7,Cluster-55653.8,Cluster-38693.0,Cluster-57887.2,Cluster-60436.2,Cluster-57887.1,Cluster-60044.2,Cluster-5130.3,Cluster-59013.7,Cluster-46706.1,Cluster-15752.2,Cluster-55963.0,Cluster-8968.31,Cluster-29644.6,Cluster-60434.5,Cluster-46953.13,Cluster-60754.2,Cluster-47995.1,Cluster-40825.7,Cluster-34991.0,	0.418755
Biological process	flavin-containing compound biosynthetic process	GO:0042727	6	0.0341224	2.79492	5	105	988	57989	Cluster-28111.0,Cluster-60746.7,Cluster-54212.4,Cluster-56628.1,Cluster-1774.4,	0.414535
Biological process	green leaf volatile biosynthetic process	GO:0010597	10	0.0341224	2.79492	5	105	988	57989	Cluster-24099.1,Cluster-45512.1,Cluster-34725.1,Cluster-53345.7,Cluster-53345.8,	0.414535
Biological process	DNA-templated transcription, initiation	GO:0006352	9	0.0343429	1.95644	10	300	988	57989	Cluster-36945.1,Cluster-60060.10,Cluster-47783.2,Cluster-53822.1,Cluster-44078.0,Cluster-44078.2,Cluster-44078.3,Cluster-47995.1,Cluster-3066.3,Cluster-3066.2,	0.413601
Biological process	response to fungus	GO:0009620	6	0.0352497	1.32218	46	2042	988	57989	Cluster-1774.21,Cluster-1774.20,Cluster-15105.0,Cluster-55996.3,Cluster-55996.2,Cluster-39019.7,Cluster-49934.0,Cluster-42453.5,Cluster-55921.2,Cluster-56106.7,Cluster-43837.1,Cluster-4902.19,Cluster-21668.0,Cluster-43979.0,Cluster-31455.0,Cluster-59615.1,Cluster-17179.15,Cluster-4549.25,Cluster-57268.1,Cluster-5130.3,Cluster-59896.11,Cluster-43721.0,Cluster-45534.4,Cluster-58588.7,Cluster-59013.…	0.41908
Biological process	Golgi vesicle transport	GO:0048193	6	0.0359085	1.55892	20	753	988	57989	Cluster-35925.0,Cluster-43010.0,Cluster-53592.3,Cluster-57267.5,Cluster-30121.69,Cluster-35666.4,Cluster-43209.1,Cluster-55021.2,Cluster-55021.1,Cluster-55021.0,Cluster-41296.3,Cluster-35612.6,Cluster-58983.0,Cluster-53496.0,Cluster-33451.0,Cluster-52970.8,Cluster-26051.0,Cluster-26051.5,Cluster-41862.6,Cluster-50144.1,	0.425096
Biological process	photosynthesis, light reaction	GO:0019684	5	0.036131	1.72266	14	477	988	57989	Cluster-58747.5,Cluster-56092.0,Cluster-58730.8,Cluster-54526.4,Cluster-24966.0,Cluster-36747.1,Cluster-42294.0,Cluster-19224.7,Cluster-19224.6,Cluster-58068.2,Cluster-55246.0,Cluster-21013.0,Cluster-49376.0,Cluster-58557.0,	0.425917
Biological process	developmental maturation	GO:0021700	3	0.036188	1.53878	21	801	988	57989	Cluster-39019.7,Cluster-45660.0,Cluster-45660.4,Cluster-9773.7,Cluster-56106.7,Cluster-46320.0,Cluster-33912.0,Cluster-60044.2,Cluster-54793.5,Cluster-54793.6,Cluster-52421.9,Cluster-31085.1,Cluster-53094.2,Cluster-56686.3,Cluster-33735.0,Cluster-54568.2,Cluster-54568.5,Cluster-54568.7,Cluster-53522.0,Cluster-29644.6,Cluster-24818.0,	0.424789
Biological process	gibberellin mediated signaling pathway	GO:0010476	7	0.0367099	2.12465	8	221	988	57989	Cluster-45456.0,Cluster-59779.7,Cluster-9238.8,Cluster-9238.16,Cluster-54568.2,Cluster-54568.5,Cluster-54568.7,Cluster-52535.5,	0.429105
Biological process	interspecies interaction between organisms	GO:0044419	3	0.0371827	1.19186	102	5023	988	57989	Cluster-57886.1,Cluster-44057.6,Cluster-37107.5,Cluster-46201.1,Cluster-57895.5,Cluster-52166.0,Cluster-1774.21,Cluster-1774.20,Cluster-51693.1,Cluster-15105.0,Cluster-25407.9,Cluster-55088.1,Cluster-55996.3,Cluster-55996.2,Cluster-39019.7,Cluster-49934.0,Cluster-42453.5,Cluster-50308.2,Cluster-54234.4,Cluster-55921.2,Cluster-56106.7,Cluster-43837.1,Cluster-56747.0,Cluster-4902.19,Cluster-38102.0…	0.43101
Biological process	modification-dependent protein catabolic process	GO:0019941	8	0.0374894	1.33538	42	1846	988	57989	Cluster-58194.9,Cluster-41750.24,Cluster-35686.12,Cluster-46134.4,Cluster-41859.0,Cluster-59535.9,Cluster-60657.0,Cluster-6254.15,Cluster-45660.0,Cluster-6254.37,Cluster-53824.0,Cluster-45660.4,Cluster-53439.9,Cluster-58291.9,Cluster-31420.0,Cluster-59983.3,Cluster-24793.1,Cluster-59582.5,Cluster-39034.9,Cluster-44950.4,Cluster-40646.0,Cluster-46790.5,Cluster-60085.6,Cluster-46790.0,Cluster-46385…	0.432761
Biological process	cleavage involved in rRNA processing	GO:0000469	9	0.0378201	2.71728	5	108	988	57989	Cluster-30156.1,Cluster-54974.4,Cluster-54974.1,Cluster-54974.0,Cluster-29244.1,	0.434775
Biological process	protein modification by small protein removal	GO:0070646	9	0.0382982	1.70833	14	481	988	57989	Cluster-45660.0,Cluster-56893.6,Cluster-45660.4,Cluster-59582.5,Cluster-44950.4,Cluster-44020.2,Cluster-46385.3,Cluster-46385.8,Cluster-40050.3,Cluster-51527.0,Cluster-36826.0,Cluster-622.2,Cluster-44381.14,Cluster-55472.4,	0.438459
Biological process	regulation of jasmonic acid mediated signaling pathway	GO:2000022	7	0.039105	2.69235	5	109	988	57989	Cluster-36318.0,Cluster-49934.0,Cluster-47321.0,Cluster-55785.3,Cluster-45214.2,	0.440445
Biological process	cellular response to inorganic substance	GO:0071241	5	0.0406811	2.39565	6	147	988	57989	Cluster-21005.1,Cluster-21005.2,Cluster-21005.9,Cluster-21005.3,Cluster-58856.12,Cluster-29782.0,	0.456351
Biological process	cellular response to ethylene stimulus	GO:0071369	7	0.0413568	1.57449	18	671	988	57989	Cluster-41750.24,Cluster-49934.0,Cluster-30802.0,Cluster-54633.0,Cluster-60436.2,Cluster-4549.25,Cluster-59896.11,Cluster-58588.7,Cluster-42455.1,Cluster-55785.3,Cluster-53594.4,Cluster-60495.10,Cluster-45664.6,Cluster-42517.0,Cluster-47995.1,Cluster-59896.1,Cluster-41750.41,Cluster-41750.53,	0.452971
Biological process	anion homeostasis	GO:0055081	7	0.0418723	2.06849	8	227	988	57989	Cluster-56747.0,Cluster-59779.7,Cluster-9238.8,Cluster-51597.8,Cluster-14380.5,Cluster-14380.7,Cluster-14380.9,Cluster-9238.16,	0.456819
Biological process	cell maturation	GO:0048469	4	0.0420725	1.76965	12	398	988	57989	Cluster-39019.7,Cluster-45660.0,Cluster-45660.4,Cluster-56106.7,Cluster-46320.0,Cluster-33912.0,Cluster-54793.5,Cluster-54793.6,Cluster-52421.9,Cluster-56686.3,Cluster-33735.0,Cluster-53522.0,	0.457209
Biological process	trichoblast maturation	GO:0048764	5	0.0420725	1.76965	12	398	988	57989	Cluster-39019.7,Cluster-45660.0,Cluster-45660.4,Cluster-56106.7,Cluster-46320.0,Cluster-33912.0,Cluster-54793.5,Cluster-54793.6,Cluster-52421.9,Cluster-56686.3,Cluster-33735.0,Cluster-53522.0,	0.457209
Biological process	root hair cell differentiation	GO:0048765	7	0.0420725	1.76965	12	398	988	57989	Cluster-39019.7,Cluster-45660.0,Cluster-45660.4,Cluster-56106.7,Cluster-46320.0,Cluster-33912.0,Cluster-54793.5,Cluster-54793.6,Cluster-52421.9,Cluster-56686.3,Cluster-33735.0,Cluster-53522.0,	0.457209
Biological process	regulation of DNA methylation	GO:0044030	8	0.0441443	2.34773	6	150	988	57989	Cluster-46953.0,Cluster-57268.1,Cluster-12140.0,Cluster-46953.13,Cluster-52939.4,Cluster-40825.7,	0.466956
Biological process	jasmonic acid mediated signaling pathway	GO:0009867	7	0.0442817	1.71079	13	446	988	57989	Cluster-36318.0,Cluster-41750.24,Cluster-25407.9,Cluster-49934.0,Cluster-48008.5,Cluster-47321.0,Cluster-44950.4,Cluster-55785.3,Cluster-45214.2,Cluster-46385.3,Cluster-46385.8,Cluster-41750.41,Cluster-41750.53,	0.466636
Biological process	lipid catabolic process	GO:0016042	5	0.0444033	1.52055	20	772	988	57989	Cluster-41272.0,Cluster-46913.2,Cluster-46913.0,Cluster-60773.2,Cluster-53966.0,Cluster-57374.14,Cluster-57374.19,Cluster-38102.0,Cluster-46320.0,Cluster-39271.0,Cluster-53103.7,Cluster-46405.0,Cluster-59926.3,Cluster-34948.13,Cluster-26126.0,Cluster-45534.4,Cluster-42505.1,Cluster-49259.8,Cluster-57044.8,Cluster-57044.3,	0.466151
Biological process	response to nematode	GO:0009624	6	0.0456137	1.7984	11	359	988	57989	Cluster-56747.0,Cluster-5130.3,Cluster-57809.5,Cluster-58357.7,Cluster-59559.1,Cluster-41743.12,Cluster-15752.2,Cluster-36835.10,Cluster-36835.4,Cluster-36835.5,Cluster-36835.2,	0.475271
Biological process	DNA unwinding involved in DNA replication	GO:0006268	9	0.045925	2.57427	5	114	988	57989	Cluster-42217.1,Cluster-9906.7,Cluster-58287.2,Cluster-58104.4,Cluster-39225.0,	0.476729
Biological process	root morphogenesis	GO:0010015	5	0.0464661	1.43997	25	1019	988	57989	Cluster-46134.4,Cluster-53698.1,Cluster-45575.2,Cluster-39019.7,Cluster-45660.0,Cluster-45660.4,Cluster-56106.7,Cluster-46320.0,Cluster-57827.14,Cluster-57827.10,Cluster-59615.1,Cluster-33912.0,Cluster-54793.5,Cluster-54793.6,Cluster-52421.9,Cluster-19058.0,Cluster-25061.2,Cluster-44950.4,Cluster-46385.3,Cluster-46385.8,Cluster-56686.3,Cluster-33735.0,Cluster-53522.0,Cluster-51167.2,Cluster-57827…	0.475253
Biological process	organic hydroxy compound catabolic process	GO:1901616	5	0.0472858	2.13986	7	192	988	57989	Cluster-55996.3,Cluster-55996.2,Cluster-53966.0,Cluster-36459.0,Cluster-54038.0,Cluster-57036.6,Cluster-25256.4,	0.481864
Biological process	trichome branching	GO:0010091	7	0.0473686	2.55188	5	115	988	57989	Cluster-33912.0,Cluster-52421.9,Cluster-53879.4,Cluster-56273.0,Cluster-56273.1,	0.480947
Biological process	response to biotic stimulus	GO:0009607	3	0.0490871	1.17983	99	4925	988	57989	Cluster-57886.1,Cluster-44057.6,Cluster-46201.1,Cluster-57895.5,Cluster-1774.21,Cluster-1774.20,Cluster-15105.0,Cluster-25407.9,Cluster-55996.3,Cluster-55996.2,Cluster-39019.7,Cluster-49934.0,Cluster-42453.5,Cluster-50308.2,Cluster-55921.2,Cluster-29607.0,Cluster-56106.7,Cluster-43837.1,Cluster-56747.0,Cluster-4902.19,Cluster-38102.0,Cluster-29927.0,Cluster-40845.1,Cluster-32691.0,Cluster-21668.0…	0.492997
Biological process	modification-dependent macromolecule catabolic process	GO:0043632	7	0.0494132	1.30706	42	1886	988	57989	Cluster-58194.9,Cluster-41750.24,Cluster-35686.12,Cluster-46134.4,Cluster-41859.0,Cluster-59535.9,Cluster-60657.0,Cluster-6254.15,Cluster-45660.0,Cluster-6254.37,Cluster-53824.0,Cluster-45660.4,Cluster-53439.9,Cluster-58291.9,Cluster-31420.0,Cluster-59983.3,Cluster-24793.1,Cluster-59582.5,Cluster-39034.9,Cluster-44950.4,Cluster-40646.0,Cluster-46790.5,Cluster-60085.6,Cluster-46790.0,Cluster-46385…	0.489208
Biological process	water-soluble vitamin metabolic process	GO:0006767	5	0.0494401	1.7737	11	364	988	57989	Cluster-28111.0,Cluster-49858.4,Cluster-60746.7,Cluster-54212.4,Cluster-36459.0,Cluster-56628.1,Cluster-40050.3,Cluster-1774.4,Cluster-47263.2,Cluster-29959.1,Cluster-29959.2,	0.487739
Biological process	trichoblast differentiation	GO:0010054	7	0.0497815	1.72205	12	409	988	57989	Cluster-39019.7,Cluster-45660.0,Cluster-45660.4,Cluster-56106.7,Cluster-46320.0,Cluster-33912.0,Cluster-54793.5,Cluster-54793.6,Cluster-52421.9,Cluster-56686.3,Cluster-33735.0,Cluster-53522.0,	0.489372
