# Supplementary material for: Alpine Adaptive Mechanism on Rhizosphere Microbes Recruitment of Crepis napifera (Franch.) Babc. by Multi-Omics Analysis
Source: Biology (Basel). 2025 Mar 27;14(4):345. doi: 10.3390/biology14040345 (PMC12025305; doi:10.3390/biology14040345)
Supplement: Supplementary file 1 [file biology-14-00345-s001.zip › Table S6 KEGG analysis of enriched metabolism.xlsx]

## Sheet: Sheet1
Table S6 KEGG analysis of enriched metabolism.
Kegg_pathway	ko_ID	Sig_compound	compound	Sig_compound_all	compound_all	IndexList	CIDList	Pathway
Diterpenoid biosynthesis	ko00904	2	2	120	120	Cmmn013275;MWSslk208	C09118+C11874	https:\\www.genome.jp\dbget-bin\www_bget?map00904
Biosynthesis of secondary metabolites	ko01110	52	52	120	120	Cmmn013275;HJN003;Lmbn001754;Lmtp004382;mws0178;mws0192;mws0219;mws0227;mws0250;mws0254;mws0256;mws0258;mws0260;mws0281;mws0282;mws0458;mws0866;mws1014;mws1090;MWS2442;mws2523;MWSHC2054;MWSslk208;pmb1096;pmb2922;pmb3101;pme0006;pme0008;pme0021;pme0026;pme0534;pme1210;pme2380;pme3827;Zbzp000519;Zmyn000155;Zmyn000453;Hmln000297;Lmqp000329;mws0001;mws0014;mws0264;mws0267;mws0376;mws1337;mws4170;MWSm…	C09118+C01175+C04411+C05610+C00852+C00042+C00049+C00123+C00082+C00135+C00183+C00407+C00062+C00158+C00078+C00755+C00092+C09265+C00103+C00085+C00689+C00147+C11874+C00463+C00029+C02504+C00148+C00327+C00079+C00047+C00257+C00073+C00026+C00355+C06177+C00437+C00311+C00137+C03373+C00152+C01494+C01083+C00258+C00122+C00864+C00031+C01527+C00483+C00089+C16357+C00077+C09382	https:\\www.genome.jp\dbget-bin\www_bget?map01110
Metabolic pathways	ko01100	91	91	120	120	HJAP104;Lcsn000415;Lmbn001754;Lmlp003161;Lmtp004382;mws0133;mws0192;mws0214;mws0219;mws0227;mws0250;mws0254;mws0255;mws0256;mws0258;mws0260;mws0262;mws0277;mws0281;mws0282;mws0458;mws0576;mws0866;mws1090;MWS2442;mws2523;MWSHC2054;MWSmce548;MWSslk208;pmb1096;pmb2922;pmb3101;pme0006;pme0008;pme0021;pme0026;pme0193;pme0230;pme0534;pme1178;pme1210;pme2237;pme2266;pme2380;pme3184;pme3827;Zmgn001039;Zm…	C00261+C20934+C04411+C10497+C05610+C00153+C00042+C00794+C00049+C00123+C00082+C00135+C00380+C00183+C00407+C00062+C00898+C00296+C00158+C00078+C00755+C01089+C00092+C00103+C00085+C00689+C00147+C00719+C11874+C00463+C00029+C02504+C00148+C00327+C00079+C00047+C00064+C00212+C00257+C00387+C00073+C01697+C00120+C00026+C00360+C00355+C03539+C00879+C00818+C00437+C00684+C00311+C03618+C03793+C02076+C00137+C03064+…	https:\\www.genome.jp\dbget-bin\www_bget?map01100
Phenylpropanoid biosynthesis	ko00940	6	6	120	120	HJN003;Lmtp004382;mws0178;mws0250;pme0021;mws0014	C01175+C05610+C00852+C00082+C00079+C01494	https:\\www.genome.jp\dbget-bin\www_bget?map00940
Amino sugar and nucleotide sugar metabolism	ko00520	5	5	120	120	Lcsn000415;mws1090;pmb2922;mws4170;pmf0138	C20934+C00103+C00029+C00031+C00159	https:\\www.genome.jp\dbget-bin\www_bget?map00520
Biosynthesis of nucleotide sugars	ko01250	5	5	120	120	Lcsn000415;mws1090;pmb2922;Hmln000297;pmf0138	C20934+C00103+C00029+C00137+C00159	https:\\www.genome.jp\dbget-bin\www_bget?map01250
Valine, leucine and isoleucine biosynthesis	ko00290	6	6	120	120	Lmbn001754;mws0227;mws0256;mws0258;pmb3101;Lmbn000216	C04411+C00123+C00183+C00407+C02504+C06032	https:\\www.genome.jp\dbget-bin\www_bget?map00290
2-Oxocarboxylic acid metabolism	ko01210	17	17	120	120	Lmbn001754;mws0219;mws0227;mws0250;mws0256;mws0258;mws0281;mws0282;pmb3101;pme0021;pme0026;pme1210;pme2380;Zmyn000155;Zmyn000453;Lmbn000216;pme2527	C04411+C00049+C00123+C00082+C00183+C00407+C00158+C00078+C02504+C00079+C00047+C00073+C00026+C00437+C00311+C06032+C00077	https:\\www.genome.jp\dbget-bin\www_bget?map01210
Biosynthesis of amino acids	ko01230	24	24	120	120	Lmbn001754;mws0219;mws0227;mws0250;mws0254;mws0256;mws0258;mws0260;mws0281;mws0282;pmb3101;pme0006;pme0008;pme0021;pme0026;pme0193;pme1210;pme2380;Zmgn001039;Zmyn000155;Zmyn000453;Lmbn000216;mws0001;pme2527	C04411+C00049+C00123+C00082+C00135+C00183+C00407+C00062+C00158+C00078+C02504+C00148+C00327+C00079+C00047+C00064+C00073+C00026+C03539+C00437+C00311+C06032+C00152+C00077	https:\\www.genome.jp\dbget-bin\www_bget?map01230
Arginine and proline metabolism	ko00330	6	6	120	120	Lmlp003161;mws0260;pme0006;mws0216;pme2527;pme3011	C10497+C00062+C00148+C01157+C00077+C00334	https:\\www.genome.jp\dbget-bin\www_bget?map00330
Biosynthesis of various plant secondary metabolites	ko00999	9	9	120	120	Lmsn001014;mws0219;mws0250;mws0282;mws1014;pmb1096;pme0021;pme1210;MWSmce024	C01158+C00049+C00082+C00078+C09265+C00463+C00079+C00073+C01527	https:\\www.genome.jp\dbget-bin\www_bget?map00999
Flavonoid biosynthesis	ko00941	2	2	120	120	Lmzp002365;mws0178	C16422+C00852	https:\\www.genome.jp\dbget-bin\www_bget?map00941
ABC transporters	ko02010	26	26	120	120	MW0111715;mws0214;mws0219;mws0227;mws0254;mws0256;mws0258;mws0260;MWSmce548;pme0006;pme0021;pme0026;pme0193;pme0230;pme1178;pme2266;Zmdp000972;Hmln000297;mws0216;mws0264;MWS0442;mws1333;mws4170;pme0519;pme2527;pmf0138	C01630+C00794+C00049+C00123+C00135+C00183+C00407+C00062+C00719+C00148+C00079+C00047+C00064+C00212+C00387+C00120+C22040+C00137+C01157+C01083+C01835+C05402+C00031+C00089+C00077+C00159	https:\\www.genome.jp\dbget-bin\www_bget?map02010
Nicotinate and nicotinamide metabolism	ko00760	7	7	120	120	mws0133;mws0192;mws0219;mws0376;pma3101;pme1738;pme3011	C00153+C00042+C00049+C00122+C05841+C02918+C00334	https:\\www.genome.jp\dbget-bin\www_bget?map00760
Biosynthesis of cofactors	ko01240	16	16	120	120	mws0133;mws0219;mws0250;mws0256;mws0281;mws0282;mws1090;pmb2922;pme0193;pme1210;pme2266;pme2380;Zmyn000453;Lmqp000329;mws1337;MWSmce584	C00153+C00049+C00082+C00183+C00158+C00078+C00103+C00029+C00064+C00073+C00120+C00026+C00311+C03373+C00864+C00483	https:\\www.genome.jp\dbget-bin\www_bget?map01240
Stilbenoid, diarylheptanoid and gingerol biosynthesis	ko00945	1	1	120	120	mws0178	C00852	https:\\www.genome.jp\dbget-bin\www_bget?map00945
Citrate cycle (TCA cycle)	ko00020	5	5	120	120	mws0192;mws0281;pme2380;Zmyn000453;mws0376	C00042+C00158+C00026+C00311+C00122	https:\\www.genome.jp\dbget-bin\www_bget?map00020
Oxidative phosphorylation	ko00190	2	2	120	120	mws0192;mws0376	C00042+C00122	https:\\www.genome.jp\dbget-bin\www_bget?map00190
Alanine, aspartate and glutamate metabolism	ko00250	8	8	120	120	mws0192;mws0219;mws0281;pme0193;pme2380;mws0001;mws0376;pme3011	C00042+C00049+C00158+C00064+C00026+C00152+C00122+C00334	https:\\www.genome.jp\dbget-bin\www_bget?map00250
Lysine degradation	ko00310	5	5	120	120	mws0192;pme0026;pme2380;Zmzp000145;Zmyn000247	C00042+C00047+C00026+C03793+C03196	https:\\www.genome.jp\dbget-bin\www_bget?map00310
Tyrosine metabolism	ko00350	6	6	120	120	mws0192;mws0250;pme3827;mws0376;MWSmce370;MWSmce584	C00042+C00082+C00355+C00122+C00642+C00483	https:\\www.genome.jp\dbget-bin\www_bget?map00350
Phenylalanine metabolism	ko00360	8	8	120	120	mws0192;mws0250;pme0021;Lmbn002648;mws0376;MWSmce370;pme2743;Zmgn002106	C00042+C00082+C00079+C02763+C00122+C00642+C05598+C03519	https:\\www.genome.jp\dbget-bin\www_bget?map00360
Pyruvate metabolism	ko00620	4	4	120	120	mws0192;pmb3101;Zmgn001448;mws0376	C00042+C02504+C05994+C00122	https:\\www.genome.jp\dbget-bin\www_bget?map00620
Glyoxylate and dicarboxylate metabolism	ko00630	8	8	120	120	mws0192;mws0262;mws0281;pme0193;pme2380;Zmyn000453;Zmzn000113;mws0267	C00042+C00898+C00158+C00064+C00026+C00311+C03618+C00258	https:\\www.genome.jp\dbget-bin\www_bget?map00630
Propanoate metabolism	ko00640	1	1	120	120	mws0192	C00042	https:\\www.genome.jp\dbget-bin\www_bget?map00640
Butanoate metabolism	ko00650	6	6	120	120	mws0192;mws0576;pme2380;mws0376;MWS1709;pme3011	C00042+C01089+C00026+C00122+C00497+C00334	https:\\www.genome.jp\dbget-bin\www_bget?map00650
Sulfur metabolism	ko00920	1	1	120	120	mws0192	C00042	https:\\www.genome.jp\dbget-bin\www_bget?map00920
Carbon metabolism	ko01200	10	10	120	120	mws0192;mws0219;mws0281;MWS2442;pme0534;pme2380;Zmyn000453;Zmzn000113;mws0267;mws0376	C00042+C00049+C00158+C00085+C00257+C00026+C00311+C03618+C00258+C00122	https:\\www.genome.jp\dbget-bin\www_bget?map01200
Fructose and mannose metabolism	ko00051	2	2	120	120	mws0214;pmf0138	C00794+C00159	https:\\www.genome.jp\dbget-bin\www_bget?map00051
Galactose metabolism	ko00052	12	12	120	120	mws0214;mws1090;MWS2442;pmb2922;pme2237;Hmln000297;Lmqn000213;mws1333;mws4170;pme0519;pmf0138;pmf0139	C00794+C00103+C00085+C00029+C01697+C00137+C01613+C05402+C00031+C00089+C00159+C00124	https:\\www.genome.jp\dbget-bin\www_bget?map00052
Arginine biosynthesis	ko00220	8	8	120	120	mws0219;mws0260;pme0008;pme0193;pme2380;Zmyn000155;mws0376;pme2527	C00049+C00062+C00327+C00064+C00026+C00437+C00122+C00077	https:\\www.genome.jp\dbget-bin\www_bget?map00220
Glycine, serine and threonine metabolism	ko00260	4	4	120	120	mws0219;mws0282;MWSmce548;mws0267	C00049+C00078+C00719+C00258	https:\\www.genome.jp\dbget-bin\www_bget?map00260
Monobactam biosynthesis	ko00261	3	3	120	120	mws0219;mws0250;mws0260	C00049+C00082+C00062	https:\\www.genome.jp\dbget-bin\www_bget?map00261
Cysteine and methionine metabolism	ko00270	4	4	120	120	mws0219;pme1210;Zmgn001039;pme1474	C00049+C00073+C03539+C00170	https:\\www.genome.jp\dbget-bin\www_bget?map00270
Lysine biosynthesis	ko00300	3	3	120	120	mws0219;pme0026;pme2380	C00049+C00047+C00026	https:\\www.genome.jp\dbget-bin\www_bget?map00300
Histidine metabolism	ko00340	4	4	120	120	mws0219;mws0254;pme2380;pme0181	C00049+C00135+C00026+C01152	https:\\www.genome.jp\dbget-bin\www_bget?map00340
beta-Alanine metabolism	ko00410	6	6	120	120	mws0219;mws0254;Lmgn000160;mws1337;pme1975;pme3011	C00049+C00135+C02642+C00864+C00383+C00334	https:\\www.genome.jp\dbget-bin\www_bget?map00410
Cyanoamino acid metabolism	ko00460	6	6	120	120	mws0219;mws0250;mws0256;mws0258;pme0021;mws0001	C00049+C00082+C00183+C00407+C00079+C00152	https:\\www.genome.jp\dbget-bin\www_bget?map00460
D-Amino acid metabolism	ko00470	12	12	120	120	mws0219;mws0254;mws0260;pme0006;pme0021;pme0026;pme0193;pme1210;pme2380;mws0216;pme2527;pmf0470	C00049+C00135+C00062+C00148+C00079+C00047+C00064+C00073+C00026+C01157+C00077+C03440	https:\\www.genome.jp\dbget-bin\www_bget?map00470
Carbon fixation in photosynthetic organisms	ko00710	3	3	120	120	mws0219;MWS2442;Hmcn000192	C00049+C00085+C02076	https:\\www.genome.jp\dbget-bin\www_bget?map00710
Pantothenate and CoA biosynthesis	ko00770	4	4	120	120	mws0219;mws0256;Lmgn000160;mws1337	C00049+C00183+C02642+C00864	https:\\www.genome.jp\dbget-bin\www_bget?map00770
Aminoacyl-tRNA biosynthesis	ko00970	14	14	120	120	mws0219;mws0227;mws0250;mws0254;mws0256;mws0258;mws0260;mws0282;pme0006;pme0021;pme0026;pme0193;pme1210;mws0001	C00049+C00123+C00082+C00135+C00183+C00407+C00062+C00078+C00148+C00079+C00047+C00064+C00073+C00152	https:\\www.genome.jp\dbget-bin\www_bget?map00970
Valine, leucine and isoleucine degradation	ko00280	3	3	120	120	mws0227;mws0256;mws0258	C00123+C00183+C00407	https:\\www.genome.jp\dbget-bin\www_bget?map00280
Glucosinolate biosynthesis	ko00966	7	7	120	120	mws0227;mws0250;mws0256;mws0258;mws0282;pme0021;pme1210	C00123+C00082+C00183+C00407+C00078+C00079+C00073	https:\\www.genome.jp\dbget-bin\www_bget?map00966
Ubiquinone and other terpenoid-quinone biosynthesis	ko00130	1	1	120	120	mws0250	C00082	https:\\www.genome.jp\dbget-bin\www_bget?map00130
Phenylalanine, tyrosine and tryptophan biosynthesis	ko00400	5	5	120	120	mws0250;mws0277;mws0282;pmb1096;pme0021	C00082+C00296+C00078+C00463+C00079	https:\\www.genome.jp\dbget-bin\www_bget?map00400
Thiamine metabolism	ko00730	2	2	120	120	mws0250;Lmqp000329	C00082+C03373	https:\\www.genome.jp\dbget-bin\www_bget?map00730
Isoquinoline alkaloid biosynthesis	ko00950	3	3	120	120	mws0250;pme3827;MWSmce584	C00082+C00355+C00483	https:\\www.genome.jp\dbget-bin\www_bget?map00950
Betalain biosynthesis	ko00965	2	2	120	120	mws0250;pme3827	C00082+C00355	https:\\www.genome.jp\dbget-bin\www_bget?map00965
Pyrimidine metabolism	ko00240	4	4	120	120	mws0255;pme0193;Lmgn000160;pme1975	C00380+C00064+C02642+C00383	https:\\www.genome.jp\dbget-bin\www_bget?map00240
Nucleotide metabolism	ko01232	6	6	120	120	mws0255;MWSHC2054;pme0193;pme0230;pme1178;pme3184	C00380+C00147+C00064+C00212+C00387+C00360	https:\\www.genome.jp\dbget-bin\www_bget?map01232
Tropane, piperidine and pyridine alkaloid biosynthesis	ko00960	6	6	120	120	mws0258;pme0021;pme0026;pme2268;Zbzp000519;pmb0782	C00407+C00079+C00047+C01004+C06177+C01746	https:\\www.genome.jp\dbget-bin\www_bget?map00960
Tryptophan metabolism	ko00380	4	4	120	120	mws0282;pmb0818;pmb1096;Zmtn001624	C00078+C05660+C00463+C02172	https:\\www.genome.jp\dbget-bin\www_bget?map00380
Indole alkaloid biosynthesis	ko00901	2	2	120	120	mws0282;mws4170	C00078+C00031	https:\\www.genome.jp\dbget-bin\www_bget?map00901
Biosynthesis of various alkaloids	ko00996	3	3	120	120	mws0282;mws0458;pme0021	C00078+C00755+C00079	https:\\www.genome.jp\dbget-bin\www_bget?map00996
Starch and sucrose metabolism	ko00500	8	8	120	120	mws0866;mws1090;MWS2442;mws2523;pmb2922;mws0264;mws4170;pme0519	C00092+C00103+C00085+C00689+C00029+C01083+C00031+C00089	https:\\www.genome.jp\dbget-bin\www_bget?map00500
Neomycin, kanamycin and gentamicin biosynthesis	ko00524	3	3	120	120	mws0866;pmb2922;mws4170	C00092+C00029+C00031	https:\\www.genome.jp\dbget-bin\www_bget?map00524
Inositol phosphate metabolism	ko00562	2	2	120	120	mws0866;Hmln000297	C00092+C00137	https:\\www.genome.jp\dbget-bin\www_bget?map00562
Glycolysis / Gluconeogenesis	ko00010	3	3	120	120	mws1090;mws4170;MWSmce675	C00103+C00031+C06186	https:\\www.genome.jp\dbget-bin\www_bget?map00010
Pentose and glucuronate interconversions	ko00040	3	3	120	120	mws1090;pmb2922;pme2380	C00103+C00029+C00026	https:\\www.genome.jp\dbget-bin\www_bget?map00040
Polyketide sugar unit biosynthesis	ko00523	1	1	120	120	mws1090	C00103	https:\\www.genome.jp\dbget-bin\www_bget?map00523
Glycerolipid metabolism	ko00561	3	3	120	120	mws1090;pmb2922;mws0267	C00103+C00029+C00258	https:\\www.genome.jp\dbget-bin\www_bget?map00561
Purine metabolism	ko00230	7	7	120	120	MWSHC2054;pme0193;pme0230;pme1178;pme3184;Lmqp000329;mws0884	C00147+C00064+C00212+C00387+C00360+C03373+C00575	https:\\www.genome.jp\dbget-bin\www_bget?map00230
Zeatin biosynthesis	ko00908	3	3	120	120	MWSHC2054;pmb2922;pme1474	C00147+C00029+C00170	https:\\www.genome.jp\dbget-bin\www_bget?map00908
Benzoxazinoid biosynthesis	ko00402	1	1	120	120	pmb1096	C00463	https:\\www.genome.jp\dbget-bin\www_bget?map00402
Ascorbate and aldarate metabolism	ko00053	7	7	120	120	pmb2922;pme2380;Zmpn000199;Zmyn000108;Zmyn000230;Hmln000297;Lmbn000198	C00029+C00026+C00879+C00818+C00684+C00137+C03064	https:\\www.genome.jp\dbget-bin\www_bget?map00053
Carbapenem biosynthesis	ko00332	1	1	120	120	pme0006	C00148	https:\\www.genome.jp\dbget-bin\www_bget?map00332
Biotin metabolism	ko00780	2	2	120	120	pme0026;pme2266	C00047+C00120	https:\\www.genome.jp\dbget-bin\www_bget?map00780
Vitamin B6 metabolism	ko00750	1	1	120	120	pme0193	C00064	https:\\www.genome.jp\dbget-bin\www_bget?map00750
Nitrogen metabolism	ko00910	1	1	120	120	pme0193	C00064	https:\\www.genome.jp\dbget-bin\www_bget?map00910
Pentose phosphate pathway	ko00030	3	3	120	120	pme0534;mws0267;mws4170	C00257+C00258+C00031	https:\\www.genome.jp\dbget-bin\www_bget?map00030
Taurine and hypotaurine metabolism	ko00430	1	1	120	120	pme2380	C00026	https:\\www.genome.jp\dbget-bin\www_bget?map00430
C5-Branched dibasic acid metabolism	ko00660	4	4	120	120	pme2380;Zmzn000113;Lmbn000216;pmb2826	C00026+C03618+C06032+C02614	https:\\www.genome.jp\dbget-bin\www_bget?map00660
Lipoic acid metabolism	ko00785	1	1	120	120	pme2380	C00026	https:\\www.genome.jp\dbget-bin\www_bget?map00785
Fatty acid degradation	ko00071	1	1	120	120	pme2827	C00517	https:\\www.genome.jp\dbget-bin\www_bget?map00071
Phosphatidylinositol signaling system	ko04070	1	1	120	120	Hmln000297	C00137	https:\\www.genome.jp\dbget-bin\www_bget?map04070
Linoleic acid metabolism	ko00591	4	4	120	120	Lmbn003970;Lmbn005369;pmn001694;Rfmb091	C14833+C14762+C14835+C14767	https:\\www.genome.jp\dbget-bin\www_bget?map00591
Porphyrin metabolism	ko00860	1	1	120	120	Lmqp000329	C03373	https:\\www.genome.jp\dbget-bin\www_bget?map00860
Carotenoid biosynthesis	ko00906	1	1	120	120	Lmrgn03385	C15971	https:\\www.genome.jp\dbget-bin\www_bget?map00906
Caffeine metabolism	ko00232	1	1	120	120	pme1266	C16357	https:\\www.genome.jp\dbget-bin\www_bget?map00232
Fatty acid biosynthesis	ko00061	1	1	120	120	pme1975	C00383	https:\\www.genome.jp\dbget-bin\www_bget?map00061
Fatty acid metabolism	ko01212	1	1	120	120	pme1975	C00383	https:\\www.genome.jp\dbget-bin\www_bget?map01212
Glutathione metabolism	ko00480	1	1	120	120	pme2527	C00077	https:\\www.genome.jp\dbget-bin\www_bget?map00480
Isoflavonoid biosynthesis	ko00943	3	3	120	120	Zbbp005659;mws1172;MWSHY0180	C12625+C10538+C16195	https:\\www.genome.jp\dbget-bin\www_bget?map00943
alpha-Linolenic acid metabolism	ko00592	1	1	120	120	Zmyn004676	C16346	https:\\www.genome.jp\dbget-bin\www_bget?map00592
Sesquiterpenoid and triterpenoid biosynthesis	ko00909	1	1	120	120	Hmcp004865	C09382	https:\\www.genome.jp\dbget-bin\www_bget?map00909
